# Supplementary material for: MicroRNA mir-34 provides robustness to environmental stress response via the DAF-16 network in C. elegans
Source: Sci Rep. 2016 Dec 1;6:36766. doi: 10.1038/srep36766 (PMC5131338; doi:10.1038/srep36766)
Supplement: Supplementary Table 1 [file srep36766-s2.xls]

## Sheet: README
Coordinate are in WS220 assembly
Expression fold changes are shown only for p <= 0.05
Gene list is filtered to contain only protein coding genes according to WS220 GTF annotation
DAF-16, PQM-1, daf-12, MDL-1 and MML-1 ChIP regions are from Modencode cumulative gff3 files
Promoter coordinates are in the window -300:+100 relative to TSS

## Sheet: Supplementary Table S1
Gene ID	Gene Name	N2_20C-N2_25C	N2_20C-N2_dauer_20C	N2_20C-RWT_20C	N2_20C-gk437_20C	N2_25C-RWT_25C	N2_25C-gk437_25C	N2_dauer_20C-RWT_dauer_20C	N2_dauer_20C-gk437_dauer_20C	RWT_20C-RWT_25C	daf2_dauer_25C-daf2_gk437_dauer_25C	gk437_20C-RWT_20C	gk437_20C-gk437_25C	gk437_25C-RWT_25C	gk437_dauer_20C-RWT_dauer_20C	Agilent Description	MIRZA Targets	MIRZA Scores	Gene length	Human ortholog	Human MIRZA Targets	Human MIRZA Scores	Human len	Human Gene	Human description	ALG Reads	400bp promoter region chr	400bp promoter region start	400bp promoter region end	400bp promoter region strand	DAF-16 ChIP overlap	DAF-16 chr	DAF-16 start	DAF-16 end	DBE present	PQM-1 ChiP overlap	PQM-1 chr	PQM-1 start	PQM-1 end	DAE	MDL-1 ChiP overlap	MDL-1 chr	MDL-1 start	MDL-1 end	MML-1 ChiP overlap	MML-1 chr	MML-1 start	MML-1 end	DAF-12 ChiP overlap
F15E11.10	srbc-15		-0.289093	-3.95869		-4.26288		-1.90586				-4.03635		-4.23342	-1.69477	wb|none available [F15E11.10]											V	2345375	2345775	1	no					no				DAE	no				no				no
F56A4.3	F56A4.3		-0.398244	-2.79789		-2.9965		-1.75206				-2.88806	-0.265628	-2.78375	-1.64106	wb|none available [F56A4.3]											V	2453113	2453513	1	no					no					no				no				no
W05B10.5	srx-116			-2.19394						2.30508		-2.49939				wb|none available [W05B10.5]											V	12670590	12670990	1	no					no					no				no				no
T10D4.13	ins-19	2.76006	3.03235	-2.1115		-4.18385						-1.70533	2.33921	-3.35684		wb|ins-19 encodes an insulin-like peptide of the insulin superfamily of proteins (OMIM:176730, 147440). INS-19 is one of 38 insulin-like peptides in C. elegans, and although overexpression with INS-31 can result in low levels of larval lethality, the prec											II	3126344	3126744	-1	no					no					no				no				no
W03F11.4	W03F11.4	-0.739798	-1.16559	-2.08909					0.838014	1.01539		-2.1552				wb|none available [W03F11.4]	6	1092.58	4254	NA	0	0					I	2241259	2241659	-1	no					no					no				no				no
Y57A10B.7	Y57A10B.7			-2.05185												wb|none available [Y57A10B.7]											II	12393579	12393979	-1	no					no					no				no				no
C52A11.2	glb-12		-3.79425	-2.01384						1.37765		-2.01741				ref|Caenorhabditis elegans GLoBin family member (glb-12) (glb-12) mRNA, complete cds [NM_063913]											II	10731466	10731866	-1	no				DBE	no					no				no				no
B0432.11	B0432.11			-1.99912						2.08015		-1.84276				wb|none available [B0432.11]											II	294542	294942	-1	no					no					no				no				no
C50F4.10	C50F4.10		-1.13804	-1.9512								-2.19741				wb|none available [C50F4.10]											V	9531453	9531853	-1	no					no					no				no				no
W05G11.5	btb-5			-1.94828						1.23152		-1.68154				wb|none available [W05G11.5]											III	61044	61444	-1	no					no					no				no				no
Y73B6BL.10	srv-24		-1.83192	-1.88398						1.94592		-2.44514				wb|none available [Y73B6BL.10]	3	49.1472	987	NA	0	0					IV	6290730	6291130	-1	no					no					no				no				no
F49C5.5	F49C5.5			-1.82565						1.08672		-1.40413				ref|Caenorhabditis elegans hypothetical protein (F49C5.5) mRNA, complete cds [NM_064279]											II	12546349	12546749	-1	no					no					no				no				no
F09C6.2	fbxa-44			-1.82236						1.93737		-1.78274				wb|This gene encodes a protein containing an F-box, a motif predicted to mediate protein-protein interactions either with homologs of yeast Skp-1p or with other proteins. this gene's encoded protein also contains an FTH/DUF38 motif, which may also mediate											V	16888964	16889364	1	no					no					no				no				no
C06E1.5	fip-3			-1.81744						0.967742		-1.62906				wb|none available [C06E1.5]											III	8589362	8589762	-1	no					no				DAE	no				no				no
Y9C2UA.2	Y9C2UA.2			-1.79893						1.38547		-1.78633				wb|none available [Y9C2UA.2]											II	9145899	9146299	1	no					no					no				no				no
ZK945.8	ZK945.8		-0.579572	-1.79694						0.982511		-1.70353				wb|none available [ZK945.8]	1	11.2468	462	ENSG00000204619	3	417.761	1689	PPP1R11	protein phosphatase 1, regulatory (inhibitor) subunit 11 [Source:HGNC Symbol;Acc:9285]		II	10108335	10108735	1	no					no					no				no				no
C13D9.1	srr-6	-1.73447		-1.73833												wb|none available [C13D9.1]	4	98.6779	1386	NA	0	0					V	5012679	5013079	1	no					PQM-1	V	5012131	5013102		no				no				no
F33D11.6	F33D11.6			-1.72852						1.21975		-1.6405				wb|none available [F33D11.6]											I	5846369	5846769	-1	no					no					no				no				no
T10E10.1	col-168		-6.08121	-1.67548												wb|none available [T10E10.1]	5	266.127	1015	NA	0	0				CID_032081	X	6325855	6326255	1	DAF-16	X	6325927	6326199		no					no				no				no
F46B3.8	F46B3.8			-1.67154						1.27088		-1.5681				wb|none available [F46B3.8]	1	26.0178	405	NA	0	0					V	20623029	20623429	-1	no					no					no				no				no
R08H2.10	R08H2.10		-1.78749	-1.66747						1.56165						wb|none available [R08H2.10]											V	15373996	15374396	-1	no					no					no				no				no
C06E1.6	fipr-16			-1.65681				1.16167		1.17732		-1.70388				wb|none available [C06E1.6]											III	8590802	8591202	-1	no					no					no				no				no
AH6.10	sra-6		-1.03388	-1.64421						1.15837		-1.49068				wb|sra-6 encodes a seven-transmembrane chemosensory receptor. an sra-6::GFP fusion reporter is expressed in the ASH (strongly) and ASI (weakly) amphid sensory neurons, the PVQ interneurons, and in the SPD and SPV male spicule neurons. sra-6 expression in											II	9549539	9549939	-1	no					no					no				no				no
F30A10.12	F30A10.12	-0.741102	-0.700386	-1.63394								-1.27926		-0.877477		ref|Caenorhabditis elegans hypothetical protein (F30A10.12) mRNA, complete cds [NM_001026259]	1	13.9371	587	NA	0	0					I	9481289	9481689	1	no					no					no				no				no
C01A2.9	C01A2.9			-1.63194						1.28888		-1.30182				ref|Caenorhabditis elegans hypothetical protein (C01A2.9) mRNA, complete cds [NM_001128940]											I	13376565	13376965	1	no					no					no				no				no
C24B9.4	srt-28		-0.967721	-1.57905		-0.560235			0.560322	0.790027		-1.49183			-0.567806	wb|none available [C24B9.4a]	2	33.0444	870	NA	0	0					V	2713517	2713917	-1	no					no					no				no				no
Y68A4A.13	Y68A4A.13	-3.25962	-5.15352	-1.57494						-2.1596		-0.978596	-2.26094	-0.877262		wb|none available [Y68A4A.13]											V	17208017	17208417	-1	no					no					no				no				no
D1007.1	ceh-17		-1.86372	-1.5489								-0.974338			0.517507	wb|ceh-17 encodes a phox-2-like homeodomain protein that is a member of the Q50 paired-like class of homeobox proteins and the vertebrate orthologue of Phox2a and Phox2b. that affects ALA and SIA axonal development. ceh-17 affects ALA and SIA antero-poste											I	4569928	4570328	-1	no					no					no				no				no
C17F3.1	C17F3.1	-1.92044	-1.11239	-1.50626					1.33699			-1.57517	-1.30875			wb|none available [C17F3.1]											I	6668885	6669285	1	no					no					no				no				no
Y40B10A.3	srab-23		-0.913156	-1.50088				0.95276	0.829998	0.954011		-1.56818				wb|none available [Y40B10A.3]	1	13.8221	948	NA	0	0					V	2035544	2035944	-1	no					no					no				no				no
C27D6.6	srb-5			-1.4946						1.1371		-1.54875				wb|none available [C27D6.6]											II	5163273	5163673	-1	no					no				DAE	no				no				no
K06G5.3	K06G5.3			-1.4936						1.5228		-1.62524				wb|none available [K06G5.3]											X	14223087	14223487	-1	no					no					no				no				no
T05C1.3	T05C1.3		-1.83942	-1.48708		-0.688919				0.843105		-1.24781				wb|none available [T05C1.3]	2	81.9392	812	NA	0	0					II	4489288	4489688	-1	no					no					no				no				no
R09E10.6	R09E10.6	-2.51617	-1.62526	-1.48105					1.78922				-1.57844			wb|none available [R09E10.6]											IV	10294008	10294408	-1	no					no					no				no				no
Y58A7A.4	Y58A7A.4		-1.24238	-1.46413		-2.53082				-1.38856		-1.48796	-1.46057	-1.41596		wb|none available [Y58A7A.4]	2	35.1429	2757	NA	0	0					V	5084892	5085292	-1	no					no					no				no				no
ZC449.1	ZC449.1		-1.79441	-1.45253		-1.20169										ref|Caenorhabditis elegans hypothetical protein (ZC449.1) mRNA, complete cds [NM_076454]	3	414.358	1630	NA	0	0					X	5024089	5024489	1	DAF-16	X	5024136	5024585		no					no				no				no
F56A4.9	F56A4.9	-1.26045		-1.44477				-0.736375				-1.54783	-1.26363	-0.525817	-0.688909	wb|none available [F56A4.9]	1	211.159	1389	NA	0	0					V	2458185	2458585	-1	no					no					no				no				no
Y71G12B.17	Y71G12B.17		-1.30825	-1.4415								-1.5116				wb|none available [Y71G12B.17]	1	15.963	1070	NA	0	0					I	1667203	1667603	1	no					no					no				no				no
T17A3.10	T17A3.10		-0.512827	-1.43672						0.983339		-1.53472			-0.663413	ref|Caenorhabditis elegans hypothetical protein (T17A3.10) mRNA, complete cds [NM_064760]	1	36.3914	1059	NA	0	0					III	156573	156973	-1	no				DBE	no				DAE	no				no				no
F55B12.1	ceh-24		-2.18124	-1.40307						0.837427		-1.45644				wb|ceh-24 encodes an NK class homeodomain protein orthologous to human NK2 Homeobox 1 (NKX2-1. OMIM:600635) which is expressed in the thyroid, lung, and bronchial epithelia and which, when mutated, leads to disease. [Source: WormBase] [F55B12.1]	1	13.3629	900	ENSG00000125816	2	29.8489	2238	NKX2-4	NK2 homeobox 4 [Source:HGNC Symbol;Acc:7837]		V	13812995	13813395	1	no					no					no				no				no
F32G8.5	col-152		-0.532562	-1.39847						1.06324		-1.57663				wb|none available [F32G8.5]											V	10560598	10560998	1	no					no					no				no				no
K09F5.4	K09F5.4			-1.39722								-1.32341				wb|none available [K09F5.4]	1	87.0164	438	NA	0	0					X	7710565	7710965	-1	no					no					no				no				no
Y39B6A.9	Y39B6A.9	-1.01179		-1.3971								-1.12568	-1.10831			wb|none available [Y39B6A.9]											V	19136180	19136580	1	no					no					no				no				no
F22B7.4	fip-1		-6.49989	-1.39303						1.23626		-1.2797				wb|none available [F22B7.4]											III	8639411	8639811	1	no					no					no				no				no
Y45G12C.3	Y45G12C.3	-0.958775	0.539491	-1.39174		-1.11526				-0.682297		-0.91217		-1.22151	-0.635346	wb|none available [Y45G12C.3]											V	2555873	2556273	1	no				DBE	no					no				no				no
Y8A9A.3	Y8A9A.3			-1.38816								-1.35977		-0.690629		wb|none available [Y8A9A.3]											II	3791237	3791637	1	no					no					no				no				no
K08C7.5	fmo-2		-3.90882	-1.35702												wb|fmo-2 encodes a flavin-containing monoxygenase homologous to human FMO1, FMO2, and FMO3 (OMIM:602079, mutated in trimethylaminuria). [Source: WormBase] [K08C7.5]	1	15.4799	1677	ENSG00000094963	4	630.978	3851	FMO2	flavin containing monooxygenase 2 (non-functional) [Source:HGNC Symbol;Acc:3770]	CID_021447	IV	10682204	10682604	1	DAF-16	IV	10681676	10682649		PQM-1	IV	10682157	10682608		MDL-1	IV	10682185	10682645	no				no
W03G1.3	W03G1.3	-1.20021	0.586732	-1.35157	-0.761617	-0.8262	-0.870036			-0.674843			-1.30863			wb|none available [W03G1.3]	1	12.8322	1245	NA	0	0					IV	510923	511323	1	no					no					no				no				no
Y116F11B.2	Y116F11B.2		-0.981294	-1.31505				-1.13788		1.01647		-1.30383			-1.44144	wb|none available [Y116F11B.2]	1	15.8508	1212	NA	0	0					V	19801002	19801402	-1	no					no					no				no				no
C34H4.4	col-107		-6.16345	-1.29788												ref|Caenorhabditis elegans COLlagen family member (col-107) (col-107) mRNA, complete cds [NM_067693]											IV	1548423	1548823	1	no					no					MDL-1	IV	1548465	1548788	no				no
Y18H1A.1	Y18H1A.1			-1.28918						0.770136		-1.63859				wb|none available [Y18H1A.1]	3	53.0106	1469	NA	0	0					I	687982	688382	1	no					no					no				no				no
R01E6.7	R01E6.7	-1.0106	-3.48157	-1.27858								-1.00662	-0.920695			ref|Caenorhabditis elegans hypothetical protein (R01E6.7) mRNA, complete cds [NM_077868]											X	13569784	13570184	-1	no					no					no				no				no
R09E12.4	str-238	-1.28703	1.28131	-1.27403		-0.931134	-0.744995			-0.944135	-0.65743	-0.702964	-1.46096			wb|none available [R09E12.4]											V	764733	765133	1	no					no					no				no				no
B0213.17	nlp-34		-3.51456	-1.27329		-0.692579		-0.950621	2.12886			-1.09798			-3.07948	wb|none available [B0213.17]											V	3979019	3979419	-1	no					no					no				no				no
ZK616.9	spp-7			-1.26445		-1.22138										wb|none available [ZK616.9]											IV	5415653	5416053	-1	no					no					no				no				no
T27C10.7	nspd-10	-1.94868		-1.26094					0.939106			-1.37685	-1.3933			wb|none available [T27C10.7]											I	10878271	10878671	-1	no					no					no				no				no
F07E5.1	fbxb-6		2.13228	-1.25828						0.954443		-1.2953				wb|This gene encodes a protein containing an F-box, a motif predicted to mediate protein-protein interactions either with homologs of yeast Skp-1p or with other proteins. [Source: WormBase] [F07E5.1]											II	2064167	2064567	1	no					no					no				no				no
T02G6.3	T02G6.3			-1.24556								-0.87917				wb|none available [T02G6.3]											I	11813470	11813870	1	no					no					no				no				no
F10C1.3	F10C1.3	-1.37022	-1.05464	-1.24094					1.08247			-1.30098	-0.99891			wb|none available [F10C1.3]											II	5758301	5758701	-1	no					no					no				no				no
F53F1.6	F53F1.6	-1.22021		-1.23921		-1.15909						-1.5274	-1.17088	-1.49661	-1.32839	ref|Caenorhabditis elegans hypothetical protein (F53F1.6) mRNA, complete cds [NM_073925]											V	13417491	13417891	-1	no					PQM-1	V	13417537	13419086		no				no				no
R07B1.6	R07B1.6			-1.23169						0.884457		-1.24451				wb|none available [R07B1.6]											X	9866302	9866702	1	no					no					no				no				no
D1081.5	D1081.5	-0.86424	-1.24498	-1.23153												ref|Caenorhabditis elegans hypothetical protein (D1081.5) mRNA, complete cds [NM_059898]											I	8480853	8481253	1	no					no					no				no				no
K01A6.4	K01A6.4		-4.15818	-1.21745						0.876051		-1.20986				wb|none available [K01A6.4]	1	21.4067	967	NA	0	0					IV	11740161	11740561	-1	no					no					no				no				no
F43D9.1	F43D9.1			-1.21397												wb|none available [F43D9.1]											III	10487731	10488131	1	no					no					no				no				no
Y45G12C.4	Y45G12C.4	-1.2847	1.22249	-1.20383		-0.668956		-1.5896	1.1308	-0.749832		-1.60417	-1.09243	-1.26158	-2.7204	wb|none available [Y45G12C.4]											V	2545899	2546299	1	no					no					no				no				no
F36D4.6	F36D4.6			-1.18975		-0.638304						-0.976755				wb|none available [F36D4.6]											V	9427399	9427799	-1	no					no					no				no				no
F46B3.7	F46B3.7		-1.77864	-1.18613						0.699369		-1.0024				wb|none available [F46B3.7]											V	20618525	20618925	-1	no					no				DAE	no				no				no
F36H1.11	F36H1.11		-1.96309	-1.18607	-1.07492	-0.994964			0.870131				0.830677		-0.662325	wb|none available [F36H1.11]											IV	11048850	11049250	1	no					no					no				no				no
T08G5.7	T08G5.7			-1.17677								-1.15398				wb|none available [T08G5.7]											V	14044059	14044459	1	no					no					no				no				no
F14F9.2	F14F9.2		-8.98499	-1.17441											-0.98522	ref|Caenorhabditis elegans hypothetical protein (F14F9.2) mRNA, complete cds [NM_071976]											V	5144516	5144916	1	no					no				DAE	no				no				no
C18H7.10	C18H7.10		-0.610245	-1.17356						0.58756		-0.983024		-0.642981		wb|none available [C18H7.10]											IV	585812	586212	-1	no					no					no				no				no
E03H12.5	E03H12.5	-1.6348	-1.40924	-1.16386					1.16609			-1.19031	-1.07514			ref|Caenorhabditis elegans hypothetical protein (E03H12.5) mRNA, complete cds [NM_068288]	1	66.6109	786	NA	0	0					IV	4976893	4977293	1	no				DBE	no					no				no				no
C45B2.3	C45B2.3	-0.909189		-1.16119								-1.0234			-0.744004	wb|none available [C45B2.3]											X	6082625	6083025	1	no					no					no				no				no
Y37H2A.13	Y37H2A.13	1.63534	2.10858	-1.13972		-1.81945				0.955609		-0.826575	1.34801	-1.21898		wb|none available [Y37H2A.13]	1	12.1091	537	NA	0	0					V	18142521	18142921	1	no					no					no				no				no
F56A4.2	F56A4.2	-1.46555	9.41684	-1.13102		-0.710746		-3.07065		-1.04528		-1.37497	-1.59096	-0.829289	-3.12198	wb|none available [F56A4.2]	1	10.0742	891	NA	0	0					V	2459336	2459736	1	no					no				DAE	no				no				no
Y47H9C.15	Y47H9C.15			-1.1285						0.868639		-1.51093				ref|Caenorhabditis elegans hypothetical protein (Y47H9C.15) mRNA, complete cds [NM_060612]											I	11890638	11891038	-1	no					no					no				no				no
B0228.9	B0228.9			-1.12694		-0.595831				0.793261		-1.23261		-0.739108		wb|none available [B0228.9]											II	7763517	7763917	-1	no					no					no				no				no
Y25C1A.2	Y25C1A.2	-1.02915		-1.12539								-0.939212	-0.986996			wb|none available [Y25C1A.2]											II	3112316	3112716	1	no					no					no				no				no
C54D10.7	dct-3		-2.78388	-1.11347		-1.05308					-1.33714	-0.903063		-1.14213		ref|Caenorhabditis elegans DAF-16/FOXO Controlled, germline Tumor affecting family member (dct-3) (dct-3) mRNA, complete cds [NM_073719]	1	143.512	2205	NA	0	0					V	12443716	12444116	-1	DAF-16	V	12443685	12444054		PQM-1	V	12443669	12443961	DAE	no				no				no
F19H6.5	F19H6.5		1.03362	-1.1126						0.901367		-1.13957				wb|none available [F19H6.5]	1	16.2353	770	NA	0	0					X	12364736	12365136	-1	no					no					no				no				no
ZK930.4	ZK930.4	-1.03996	-1.21761	-1.11259					0.51007			-0.746955		-0.469115		wb|none available [ZK930.4]	1	27.0044	612	NA	0	0					II	11907419	11907819	1	no					no					no				no				no
F11G11.9	F11G11.9		-0.923136	-1.10356					1.01474							wb|none available [F11G11.9]	2	65.9174	885	ENSG00000128311	1	12.0682	1797	TST	thiosulfate sulfurtransferase (rhodanese) [Source:HGNC Symbol;Acc:12388]		II	4863352	4863752	-1	no					no					no				no				no
F59A6.2	F59A6.2	-0.431324	-1.85677	-1.09574								-0.883651			0.379556	wb|none available [F59A6.2]											II	5014418	5014818	1	no					no					no				no				no
K04A8.8	spp-20	1.09088	-2.36668	-1.08269	-1.26381					2.03325			1.728			wb|none available [K04A8.8]											V	6558193	6558593	-1	no					no					no				no				no
Y6E2A.4	Y6E2A.4		-5.05613	-1.07544		-0.675903			-1.3476			-1.02862			1.89219	wb|none available [Y6E2A.4]	1	12.0198	1641	NA	0	0					V	15715525	15715925	-1	DAF-16	V	15715614	15716012		no					no				no				no
B0379.2	B0379.2	-0.980902	-1.92316	-1.0739				0.661871				-1.07334	-0.800128			wb|none available [B0379.2]											I	10071719	10072119	-1	no					no					no				no				no
ZK470.4	ZK470.4	-0.473207	-1.4396	-1.06876						0.968833		-0.792375				wb|none available [ZK470.4]											X	4139643	4140043	-1	DAF-16	X	4139624	4140410		no					MDL-1	X	4139589	4140166	no				no
F25E5.9	F25E5.9		-0.918203	-1.06629						0.655877		-0.938489				wb|none available [F25E5.9]											V	7437800	7438200	-1	no					no					no				no				no
W04G5.9	W04G5.9			-1.0584						0.984997		-1.17046				wb|none available [W04G5.9]	3	71.8775	1218	NA	0	0					I	11642316	11642716	1	no					no					no				no				no
C39E9.3	col-131		-0.703136	-1.05331						1.01494		-0.967015				wb|none available [C39E9.3]	2	34.6624	964	NA	0	0					IV	13067164	13067564	-1	no					no					no				no				no
C18D11.6	C18D11.6		-5.71225	-1.05074				1.1797							1.2224	wb|none available [C18D11.6]											III	11810156	11810556	1	no					no					MDL-1	III	11810255	11810560	no				no
Y67D8C.7	Y67D8C.7			-1.04974						0.62117		-0.77022				wb|none available [Y67D8C.7]											IV	3066831	3067231	-1	no					no					no				no				no
C01B4.7	C01B4.7		-2.24684	-1.04815		-0.974841		-1.10217				-0.79389		-0.853471	-1.32819	wb|none available [C01B4.7]	1	26.9444	1428	NA	0	0					V	2493934	2494334	1	no					no					no				no				no
Y45F10B.8	Y45F10B.8		-0.771641	-1.04251						1.03082		-1.03808				wb|none available [Y45F10B.8]											IV	13578150	13578550	-1	no					no					no				no				no
Y64G10A.7	Y64G10A.7		-0.553259	-1.03818		-0.491457				0.590123		-0.973145				wb|The Y64G10A.7 gene encodes a homolog of the human gene FIBRILLIN-1, which when mutated leads to Marfan syndrome (OMIM:154700). [Source: WormBase] [Y64G10A.7b]	1	10.8481	5145	ENSG00000162591	5	140.659	4705	MEGF6	multiple EGF-like-domains 6 [Source:HGNC Symbol;Acc:3232]		IV	14291644	14292044	1	no					no					no				no				no
F07C3.3	F07C3.3	-0.860414		-1.03304								-0.905223	-0.835273			wb|none available [F07C3.3]											V	9233968	9234368	-1	no					no					no				no				no
Y22D7AR.9	fbxa-74		1.45625	-1.03251		-2.08989	-1.0109			-1.33435		-1.2698	-1.52516	-1.07899		wb|none available [Y22D7AR.9]											III	1698874	1699274	-1	no					PQM-1	III	1698873	1699171	DAE	no				no				no
C04E6.9	srd-16		-0.890484	-1.03192												wb|none available [C04E6.9]											V	5899923	5900323	-1	no					no					no				no				no
Y87G2A.15	grd-15		-1.39436	-1.0296												wb|grd-15 encodes a hedgehog-like protein, with an N-terminal signal sequence and a C-terminal Ground domain. GRD-15 is expressed in amphid socket cells. the Ground domain is predicted to form a cysteine-crosslinked protein involved in intercellular signa											I	13564256	13564656	1	no					no					no				no				no
Y39G10AR.3	nekl-1		-1.22321	-1.02957								-0.963889				wb|none available [Y39G10AR.3]	3	104.654	3032	NA	0	0					I	2357585	2357985	1	no					no					no				no				no
F26D2.7	str-55			-1.02301						0.760239		-1.08246				wb|none available [F26D2.7]											V	16416994	16417394	-1	no					no					no				no				no
T14E8.2	T14E8.2		-1.40969	-1.02093						0.763976		-0.767312			0.503177	wb|none available [T14E8.2]											X	6541500	6541900	1	no				DBE	no					no				no				no
C45B2.2	C45B2.2		-2.83063	-1.01882				-0.894449	2.09581			-1.0965		-0.815225	-2.99026	wb|none available [C45B2.2]											X	6084404	6084804	1	no					no					no				no				no
C06A12.5	lact-6		-1.0617	-1.01859						0.777577		-1.06543			0.924665	wb|lact-6 encodes a beta-lactamase domain-containing protein that contains a predicted signal sequence in its N terminus. [Source: WormBase] [C06A12.5]											IV	17431831	17432231	-1	no					no					no				no				no
F09F9.3	F09F9.3	-0.929325	-1.36372	-1.01289		-1.50688			0.807305	-1.42331			-0.886244	-1.24219	-0.62614	wb|none available [F09F9.3]											X	4120892	4121292	-1	no					no					no				no				no
ZK829.10	snf-8			-1.01231						0.765871		-1.12715		-0.593423		wb|none available [ZK829.10]	2	143.849	2074	NA	0	0					IV	11968580	11968980	-1	no					no					no				no				no
C50F7.3	C50F7.3	-0.479507	-0.433257	-1.00767								-0.688277				wb|none available [C50F7.3]	3	78.6307	999	NA	0	0					IV	7732017	7732417	1	no					no				DAE	no				no				no
T22G5.4	srsx-19		-2.02876	-1.00764				0.539221	-0.918516	0.676714		-0.882598			1.45774	wb|none available [T22G5.4]											V	13887344	13887744	1	no					no					no				no				no
F07C4.9	clec-46			-1.00659						0.849131		-0.948344				wb|none available [F07C4.9]	2	60.9095	438	NA	0	0					V	7637673	7638073	-1	no					no					no				no				no
Y59E9AL.6	Y59E9AL.6	-1.42804	-1.02451	-0.995325					1.32831				-0.817565			wb|none available [Y59E9AL.6]											IV	5225661	5226061	-1	no					no					no				no				no
T04C12.1	T04C12.1		-5.927	-0.989313		-1.01294			-0.904846						1.70251	wb|none available [T04C12.1]											V	11059146	11059546	-1	DAF-16	V	11059216	11059723		no				DAE	MDL-1	V	11059186	11059456	no				no
F53A9.1	F53A9.1		-2.635	-0.985185		-0.920872						-1.01217		-1.15925		wb|none available [F53A9.1]											X	8711176	8711576	1	no					PQM-1	X	8711239	8711518	DAE	no				no				no
ZK938.1	ZK938.1	-1.55567	-1.82734	-0.985053								-1.1251	-1.46773			wb|none available [ZK938.1]	2	31.9344	1116	NA	0	0					II	9829059	9829459	1	no					no				DAE	no				no				no
K01A12.4	K01A12.4	0.315598	-1.17341	-0.983561		-1.23283						-1.0342		-1.21856		wb|none available [K01A12.4]											X	8610580	8610980	1	no					no					no				no				no
M153.5	M153.5			-0.982844		-1.0594										wb|none available [M153.5]											X	12143746	12144146	1	no					no					no				no				no
ZK813.6	ZK813.6			-0.975697												wb|none available [ZK813.6]	1	207.606	756	NA	0	0					X	3424503	3424903	1	no					no				DAE	no				no				no
F59E12.12	bli-2			-0.965989												wb|A cuticle collagen involved in strut assembly in the adult cuticle. [Source: WormBase] [F59E12.12]	2	26.4898	970	NA	0	0					II	5652308	5652708	-1	no					no				DAE	no				no				no
F53B6.8	fipr-26	0.765422	-6.21907	-0.963897		-0.941403				0.787916		-1.1361			0.738547	wb|none available [F53B6.8]											I	8947090	8947490	-1	DAF-16	I	8947083	8947425		no					no				no				no
Y52E8A.4	Y52E8A.4	-1.41867	1.62899	-0.962674		0.865847		-0.831187				-1.29471	-1.94652	1.06166	-0.71831	wb|none available [Y52E8A.4]											II	4312117	4312517	-1	no					no					no				no				no
M01A12.3	M01A12.3			-0.951308						0.653235		-1.01791				wb|none available [M01A12.3]											I	5644440	5644840	1	no				DBE	no					no				no				no
B0240.3	daf-11		-2.03752	-0.951237								-0.923445			0.744526	wb|daf-11 encodes a transmembrane guanylate cyclase. daf-11 activity is required for a number of processes dependent upon normal chemosensory function, including dauer formation and recovery and chemotaxis to both volatile and non-volatile odorants. daf-1	2	24.9792	3817	NA	0	0					V	11725534	11725934	-1	no					no					no				no				no
F52H3.6	F52H3.6	-1.48738	-1.87603	-0.947933						-0.737923		-1.04623	-1.3966			wb|none available [F52H3.6]	1	17.7413	1107	NA	0	0					II	10027765	10028165	-1	no					no					no				no				no
F13E9.15	F13E9.15		-5.22334	-0.946848		-0.664355			0.670733			-0.765977		-0.61273	-0.334221	wb|none available [F13E9.15]											IV	10889749	10890149	-1	no					no					no				no				no
F21E9.2	F21E9.2		-1.00245	-0.932938												wb|none available [F21E9.2]											X	1329842	1330242	-1	no					no					no				no				no
T12E12.6	T12E12.6		-0.533233	-0.931376						0.595285		-0.696294				wb|none available [T12E12.6]											IV	5574000	5574400	-1	no					no					no				no				no
F22F7.6	F22F7.6			-0.929204												wb|none available [F22F7.6]											V	2118247	2118647	-1	no					no					no				no				no
ZK563.2	ZK563.2	-0.465629	-3.57015	-0.927003					-0.521464			-0.76614			0.618229	wb|none available [ZK563.2]											X	3368646	3369046	1	no					no					no				no				no
C34F11.5	C34F11.5	-0.889882	-0.617479	-0.919761					0.65804			-1.05431	-0.608776			wb|none available [C34F11.5]											II	5195584	5195984	1	no				DBE	no					no				no				no
F57G8.8	srv-36		-0.727691	-0.902894						0.676723	-0.835114					ref|Caenorhabditis elegans Serpentine Receptor, class V family member (srv-36) (srv-36) mRNA, complete cds [NM_074725]											V	16327357	16327757	-1	no					no					no				no				no
T20B3.2	tni-3			-0.900944					-0.652381			-0.884143			0.708817	wb|tni-3 encodes one of the four elegans troponin I genes. tni-3 is required for coordinated movement, normal body and muscle morphology and for the proper contractions of the vulva and anus. CeTNI-3 interacts with both the body wall and pharynx troponin											V	16835006	16835406	-1	no					no					no				no				no
F41C6.1	unc-6		-1.70102	-0.896608						0.624235						ref|Caenorhabditis elegans UNCoordinated family member (unc-6) (unc-6) mRNA, complete cds [NM_076764]											X	6889349	6889749	1	no					no					no				no				no
F09D12.2	F09D12.2		0.499532	-0.892502						0.705802		-0.922516				wb|F09D12.2 encodes a neprilysin. neprilysins are thermolysin-like zinc metallopeptidases, found on the outer surface of animal cells, that negatively regulate small signalling peptides (e.g., enkephalin, tachykinin, insulin, and natriuretic peptides) by	1	79.2485	1374	NA	0	0					IV	3444098	3444498	-1	no					no					no				no				no
R08A2.2	R08A2.2	-0.40501	-1.46098	-0.883494								-0.716919				wb|none available [R08A2.2]											V	14715575	14715975	-1	no					no					no				no				no
AH6.2	sfxn-1.1	-0.591707	-1.23001	-0.877679								-0.707792	-0.536401			wb|none available [AH6.2]	2	61.2922	1064	ENSG00000164466	5	305.148	4231	SFXN1	sideroflexin 1 [Source:HGNC Symbol;Acc:16085]		II	9518737	9519137	-1	no					no					no				no				no
H12D21.5	H12D21.5	-0.444309	-0.785723	-0.875145						0.481522		-0.820385				wb|none available [H12D21.5]											V	14893770	14894170	1	no					no					no				no				no
C01B4.8	C01B4.8		-2.01434	-0.868026		-0.81507		-1.2411				-0.769877		-0.606454	-1.44391	wb|none available [C01B4.8]	2	33.673	1437	NA	0	0					V	2490211	2490611	1	no					no					no				no				no
T07H3.2	bath-46			-0.863203		-0.70562						-0.934062	-0.6529			wb|none available [T07H3.2]	1	26.8398	943	NA	0	0					II	1597736	1598136	1	DAF-16	II	1597787	1598054		PQM-1	II	1597747	1598089	DAE	no				no				no
F08F1.6	spp-13		-2.78388	-0.86137		-0.978637										wb|none available [F08F1.6]											X	8418298	8418698	-1	DAF-16	X	8418239	8419556		no					no				no				no
W03G1.4	W03G1.4	-1.16119	0.489009	-0.857186		-0.905361	-0.794933			-1.20937		-0.492775	-1.59171			wb|none available [W03G1.4]											IV	507722	508122	1	no					no					no				no				no
F23D12.8	F23D12.8		-0.814991	-0.857185					0.907739	0.808059		-1.17383			-0.677515	wb|none available [F23D12.8]											X	14433842	14434242	1	no					no					no				no				no
F07C4.3	srd-29		-1.12109	-0.854509												wb|none available [F07C4.3]											V	7635450	7635850	1	no					no					no				no				no
R10E9.2	R10E9.2	-1.91101	-1.76996	-0.854363						-0.904139		-0.880755	-1.14797			wb|none available [R10E9.2]											III	3963978	3964378	-1	no					no					no				no				no
C54F6.4	C54F6.4		-0.678432	-0.853681								-0.784442				wb|none available [C54F6.4]											V	7529942	7530342	1	no					no				DAE	no				no				no
C05D9.5	ife-4			-0.849539						0.584455		-0.606181				wb|The ife-4 gene encodes a member of the Initiation Factor 4E (eIF4E) family. [Source: WormBase] [C05D9.5]	1	62.3229	846	ENSG00000135930	2	38.4401	1048	EIF4E2	eukaryotic translation initiation factor 4E family member 2 [Source:HGNC Symbol;Acc:3293]		X	1103909	1104309	1	DAF-16	X	1103681	1104135		no					no				no				no
C24B9.11	srg-61		-1.26698	-0.849359						0.788694		-0.902132				wb|none available [C24B9.11]	1	10.2754	939	NA	0	0					V	2740178	2740578	-1	no					no					no				no				no
F41G4.5	F41G4.5			-0.848028						0.855873						wb|none available [F41G4.5]	4	548.048	1476	NA	0	0					X	16832567	16832967	-1	no					no				DAE	no				no				no
C50C10.3	sru-30		-0.500146	-0.846846								-0.811016		-0.612375		wb|none available [C50C10.3]											V	9813514	9813914	1	no					no					no				no				no
Y71G12B.27	Y71G12B.27	-1.69094	-0.992614	-0.846694					0.993946	-0.807019		-1.02638	-1.21273		-0.594576	wb|none available [Y71G12B.27]											I	1798597	1798997	-1	no					no					no				no				no
M03E7.2	M03E7.2		-1.81895	-0.84413					0.617445	0.664907		-0.74011			-0.481672	wb|none available [M03E7.2]											V	5617338	5617738	1	no					no					no				no				no
F32B4.2	F32B4.2			-0.841616												wb|none available [F32B4.2]											I	11513724	11514124	-1	no					no					no				no				no
Y65B4BR.2	lpr-1		-0.822998	-0.840784		-0.802469										wb|none available [Y65B4BR.2]											I	557134	557534	1	DAF-16	I	557196	557494		no					no				no				no
Y38E10A.13	nspe-1	-2.40175	-1.86276	-0.83753		1.13118	1.43902		1.17453						-1.74066	wb|none available [Y38E10A.13]											II	12620719	12621119	-1	no					no				DAE	no				no				no
Y17G7B.15	cnt-1		1.00697	-0.837479						0.903196		-0.698277				wb|cnt-1 encodes a homolog of centaurin beta, an Arf GTPase activating protein (Arf GAP) that also contains a pleckstrin homology domain and C-terminal ankyrin repeats. by homology, CNT-1 is predicted to function as an Arf GAP that stimulates Arf GTPase a	3	153.548	2461	ENSG00000072818	0	0					II	12088697	12089097	-1	no					no					no				no				no
M142.2	cut-6		-1.222	-0.832622		-0.644428										ref|Caenorhabditis elegans CUTiclin family member (cut-6) (cut-6) mRNA, complete cds [NM_066999]	1	13.8169	1740	NA	0	0					III	10911061	10911461	1	no				DBE	no					no				no				no
K02E7.1	K02E7.1		-0.847392	-0.829999						0.55946		-0.628524				wb|none available [K02E7.1a]	1	20.8305	435	NA	0	0					II	1082831	1083231	1	no					no					no				no				no
T21D12.11	T21D12.11	-0.516933	-0.623804	-0.829604							-0.865512	-0.755559				wb|none available [T21D12.11]	1	10.9711	2130	ENSG00000181143	36	702.856	43816	MUC16	mucin 16, cell surface associated [Source:HGNC Symbol;Acc:15582]		IV	269107	269507	1	no					no					no				no				no
C09B9.2	C09B9.2	-1.54162	-1.17395	-0.826481					1.18121				-0.777408			ref|Caenorhabditis elegans hypothetical protein (C09B9.2) mRNA, complete cds [NM_068306]	1	61.005	1058	NA	0	0					IV	5028958	5029358	1	no					no					no				no				no
C34F11.2	C34F11.2	-1.31867	-0.664335	-0.826326					0.835546			-0.818197	-0.826792			wb|none available [C34F11.2]											II	5211915	5212315	1	no					no					no				no				no
C46E10.5	fbxc-53		-1.74584	-0.825408												wb|none available [C46E10.5]											II	3710996	3711396	1	no					no					no				no				no
T01C3.11	T01C3.11	-0.582418	-1.31741	-0.817552		-1.75213	-1.02858		-1.84028	-1.51699		-0.819681	-1.61312	-0.723551	2.22191	wb|none available [T01C3.11]	3	54.6181	608	NA	0	0					V	14998674	14999074	1	DAF-16	V	14998732	14999408		no					no				no				no
C08F8.6	C08F8.6	-1.16683	-1.54788	-0.814466				0.591322	0.535104				-0.551626			wb|none available [C08F8.6]	1	92.9245	1143	NA	0	0					IV	11164167	11164567	-1	no					no				DAE	no				no				no
F09F9.4	F09F9.4		-3.27455	-0.814409					-1.33639						1.50678	wb|none available [F09F9.4]	1	15.5633	2008	NA	0	0					X	4128307	4128707	-1	no					no					no				no				no
ZK287.1	ZK287.1		-3.22016	-0.81439		-0.791353										ref|Caenorhabditis elegans hypothetical protein (ZK287.1) mRNA, complete cds [NM_073091]	1	11.9551	1901	NA	0	0				CID_026322	V	9666376	9666776	1	no					no					no				no				no
T28F3.6	ifta-2		-4.53986	-0.81398		-0.634071								-0.630389		wb|ifta-2 encodes a ciliary protein, orthologous to human RABL5, that is required for normally short life span and dauer formation. IFTA-2 is expressed in amphid, labial, and phasmid ciliated sensory neurons. intracellularly, IFTA-2 resides in the bases a											IV	17301896	17302296	-1	no					no					no				no				no
F38G1.1	che-2		-3.80248	-0.810826											0.6126	wb|che-2 encodes a protein that contains G-protein beta-like WD-40 repeats that affects chemotaxis, dauer formation, and longevity. expressed in the cilia of most ciliated sensory neurons, some head neurons, and male tail rays. [Source: WormBase] [F38G1.1	2	34.9586	2427	ENSG00000248710	2	60.6419	3360	TRIM59	Uncharacterized protein [Source:UniProtKB/TrEMBL;Acc:H3BRJ5]		X	481079	481479	1	no					no					no				no				no
Y46E12A.1	cnc-6	-1.12943	-8.81052	-0.81025							0.964847		-0.984068			ref|Caenorhabditis elegans CaeNaCin (Caenorhabditis bacteriocin) family member (cnc-6) (cnc-6) mRNA, complete cds [NM_065054]											III	1763215	1763615	1	no					no					no				no				no
F43G9.8	F43G9.8			-0.809531												wb|none available [F43G9.8]											I	8617094	8617494	1	no					no					no				no				no
R04B3.3	R04B3.3			-0.808436		-0.623402							0.704845	-0.80424		wb|none available [R04B3.3]	1	10.8351	1719	NA	0	0					X	2475906	2476306	-1	no					no					no				no				no
C18C4.9	glb-6		-2.73088	-0.808082						0.450638		-0.851101				wb|glb-6 encodes a globin that is expressed in neurons, but that has no obvious function in mass RNAi assays. glb-6 expression is downregulated in a daf-2(e1370) mutant background under normoxic conditions. [Source: WormBase] [C18C4.9]											V	5570417	5570817	-1	no					no					no				no				no
F43D9.5	taf-11.3		1.29873	-0.80755												wb|The taf-11.3 gene encodes an ortholog of human TATA-binding protein associated factor TAF11 (TAFII28, OMIM:600772) that is a component of the TFIID general transcription factor that recognizes the transcription start site. TAF-11.3 is required for prop											III	10505054	10505454	-1	DAF-16	III	10505117	10505453		PQM-1	III	10505092	10505448		MDL-1	III	10505096	10505431	no				no
F54B11.1	col-9			-0.806741						0.748329		-0.898015				wb|col-9 encodes a collagen protein. [Source: WormBase] [F54B11.1]	1	13.1692	1020	NA	0	0					X	13589665	13590065	1	no					no					no				no				no
F53A9.6	F53A9.6		-2.40746	-0.805825					0.703177					-0.746912		wb|none available [F53A9.6]											X	8713800	8714200	-1	no					PQM-1	X	8712485	8714468		no				no				no
T23F11.6	T23F11.6		2.70478	-0.803629		-0.701651								-1.06057		wb|none available [T23F11.6]	1	11.2757	656	NA	0	0					III	4647762	4648162	-1	DAF-16	III	4647868	4648247		PQM-1	III	4647779	4648223		no				no				no
C35D10.2	C35D10.2	-1.58853	-1.28065	-0.801788					1.47225			-0.9606	-1.25466		-0.845722	wb|none available [C35D10.2]											III	4870442	4870842	1	no					no					no				no				no
Y106G6G.4	Y106G6G.4	-1.34911	-1.84614	-0.799257					0.923243	-0.544353			-0.6344		-0.484121	wb|none available [Y106G6G.4]	1	13.4824	1013	NA	0	0					I	10323145	10323545	-1	no				DBE	no					no				no				no
Y19D10A.11	Y19D10A.11	-0.524159	-1.0806	-0.798573		-0.666242		-1.17726	0.447557			-0.949482	-0.645812	-0.695499	-1.62482	wb|none available [Y19D10A.11]	1	36.3091	1467	NA	0	0					V	2373601	2374001	-1	no					no					no				no				no
C25F9.1	srw-85		-5.23459	-0.797017		-0.538517									0.760478	wb|none available [C25F9.1a]											V	19431558	19431958	-1	no					no					no				no				no
Y53F4B.16	Y53F4B.16			-0.796883						0.50432		-0.753726				wb|none available [Y53F4B.16]											II	15055542	15055942	-1	no					no					no				no				no
F14F9.7	srh-129		-1.74922	-0.794431						0.779759					0.582479	wb|none available [F14F9.7]											V	5143683	5144083	-1	no					no					no				no				no
F39G3.7	prx-6		-3.1423	-0.78954								-0.572132				wb|none available [F39G3.7]											V	4719995	4720395	-1	no					PQM-1	V	4719932	4720282		no				no				no
C05E11.7	C05E11.7		-0.702442	-0.789286						0.644771		-0.581331				wb|none available [C05E11.7]	1	96.5231	1721	NA	0	0					X	4585538	4585938	-1	no					no					no				no				no
T10C6.15	T10C6.15	0.699067	-2.23901	-0.787855						1.11186		-0.934382				wb|none available [T10C6.15]											V	16045722	16046122	-1	no					PQM-1	V	16045782	16046233	DAE	MDL-1	V	16045834	16046231	no				no
Y74E4A.1	lgc-27		-2.64382	-0.784728		-0.836022								-0.535847		wb|none available [Y74E4A.1a]											II	4648791	4649191	1	no					no					no				no				no
Y48B6A.8	ace-3		-3.31849	-0.782603												ref|Caenorhabditis elegans abnormal ACEtylcholinesterase family member (ace-3) (ace-3) mRNA, complete cds [NM_064562]											II	14205258	14205658	1	no					no					no				no				no
T24D11.1	tbc-4			-0.781997		-0.605317						-0.900263				wb|none available [T24D11.1]	1	15.1499	1375	ENSG00000067208	7	150.051	7362	EVI5	ecotropic viral integration site 5 [Source:HGNC Symbol;Acc:3501]		X	16413134	16413534	-1	no					PQM-1	X	16413261	16413936		no				no				no
C39H7.9	srsx-16	-0.360303	-0.580374	-0.781049					-0.359658			-0.532041				ref|Caenorhabditis elegans Serpentine Receptor, class SX family member (srsx-16) (srsx-16) mRNA, complete cds [NM_001027884]	1	44.0027	1068	NA	0	0					IV	5619614	5620014	-1	no					no					no				no				no
F20A1.7	twk-11		-1.47367	-0.780175		-0.619776				0.48438		-0.557827				wb|twk-11 encodes one of more than 40 TWK (two-P domain K+) potassium channels in C. elegans that contain two pore regions and four transmembrane domains. orthologous to C. briggsae CBG19123 with some similarity to Drosophila CG6004. [Source: WormBase] [F	2	44.3447	4714	ENSG00000186795	0	0					V	7036324	7036724	-1	no					no					no				no				no
F45B8.4	pag-3		-2.51636	-0.776773		-0.403171						-0.586191			-0.331832	wb|pag-3 encodes a C2H2 zinc-finger protein orthologous to Drosophila SENSELESS, and to human GFI1 (OMIM:600871, mutated in neutropenia) and GFI1B (OMIM:604383). pag-3 is expressed in neurons (touch receptors, BDU interneurons, ventral cord motor neurons,	1	11.5938	1011	ENSG00000162676	0	0					X	14954351	14954751	-1	no					no					no				no				no
T13F3.2	nhr-218			-0.776193		-0.651039										wb|none available [T13F3.2a]											V	16258122	16258522	1	no					no					no				no				no
C07G3.9	ugt-64		1.13887	-0.773392					-0.739092							ref|Caenorhabditis elegans UDP-GlucuronosylTransferase family member (ugt-64) (ugt-64) mRNA, complete cds [NM_071577]											V	3506249	3506649	-1	no					no					no				no				no
F46H5.5	F46H5.5		-2.27476	-0.772802								-0.617981			0.576708	wb|none available [F46H5.5]											X	7256833	7257233	-1	no					no					no				no				no
C24D10.9	C24D10.9		-1.95051	-0.771141						0.72964		-0.954188			0.658683	wb|none available [C24D10.9]											IV	5152377	5152777	-1	no					no					no				no				no
R09H3.1	R09H3.1			-0.771001						0.638226		-0.690299				wb|none available [R09H3.1]	3	86.3899	3222	NA	0	0					X	1662651	1663051	-1	no					no					no				no				no
K11D12.7	K11D12.7	-0.468202	-0.974936	-0.769211		-0.456681			-0.786345					-0.507387	0.875593	ref|Caenorhabditis elegans hypothetical protein (K11D12.7) mRNA, complete cds [NM_071950]											V	5036349	5036749	-1	no					no					no				no				no
K07A9.4	K07A9.4			-0.769189								-0.78514				ref|Caenorhabditis elegans hypothetical protein (K07A9.4) mRNA, complete cds [NM_171278]											IV	1839213	1839613	1	no					no					no				no				no
Y38C1AB.2	Y38C1AB.2	-0.688502	-2.54029	-0.768455												wb|none available [Y38C1AB.2]	1	10.7941	2337	NA	0	0					IV	26682	27082	1	no					no				DAE	no				no				no
C49G7.2	srh-169		-0.580014	-0.764101						0.935922		-0.826153			0.618881	wb|none available [C49G7.2]											V	4047526	4047926	1	no					no					no				no				no
C46C11.3	C46C11.3	-0.446376	-4.59159	-0.762427												wb|none available [C46C11.3]											X	4628710	4629110	1	no					no					no				no				no
Y116A8A.6	Y116A8A.6	-0.884593	-0.731235	-0.760743								-0.607516	-0.749693			wb|none available [Y116A8A.6]	1	88.1212	1398	NA	0	0					IV	16827884	16828284	-1	no					no					no				no				no
C08E3.1	C08E3.1	-2.98	-7.25968	-0.759723						-2.5453			-2.44422	-0.832985		ref|Caenorhabditis elegans hypothetical protein (C08E3.1) mRNA, complete cds [NM_061618]											II	1633512	1633912	1	no					no					no				no				no
F16B4.7	F16B4.7	0.323773	-8.04624	-0.757387		-0.775122			-0.859836			-1.16216	-0.338117	-0.518009	0.767352	wb|none available [F16B4.7]											V	1585415	1585815	1	no					no				DAE	no				no				no
C02E7.9	str-205			-0.756814								-1.07313				wb|none available [C02E7.9]											V	4929828	4930228	-1	no					no				DAE	no				no				no
Y39A3CR.8	Y39A3CR.8			-0.756376								-0.977173				ref|Caenorhabditis elegans hypothetical protein (Y39A3CR.8) mRNA, complete cds [NM_065069]											III	1882908	1883308	-1	no					no					no				no				no
Y17G7B.22	Y17G7B.22		-1.67641	-0.754978		-0.452049						-0.616768		-0.503363		ref|Caenorhabditis elegans hypothetical protein (Y17G7B.22) mRNA, complete cds [NM_182169]											II	12067733	12068133	1	no					no					no				no				no
Y41G9A.1	osm-5		-3.98787	-0.751991								-0.792529				wb|osm-5 encodes a homolog of the murine cystic kidney disease gene Tg737 that is required for the production of cilia in sensory neurons. [Source: WormBase] [Y41G9A.1]	1	67.9039	2562	ENSG00000032742	1	10.045	2716	IFT88	intraflagellar transport 88 homolog (Chlamydomonas) [Source:HGNC Symbol;Acc:20606]		X	2983968	2984368	1	no					no					no				no				no
ZK1307.3	ZK1307.3	-1.51893	-0.706551	-0.751652									-0.736766			wb|none available [ZK1307.3]											II	9652857	9653257	-1	no					no					no				no				no
F47B3.2	F47B3.2	-0.74312		-0.747745					0.82817							wb|none available [F47B3.2]	1	14.2754	418	NA	0	0					I	3970077	3970477	1	no					no					no				no				no
Y54E2A.9	Y54E2A.9		-0.798078	-0.747482						0.516282		-0.706854				wb|none available [Y54E2A.9]	1	64.7194	664	ENSG00000182853	0	0					II	14785827	14786227	-1	no					no					no				no				no
Y71H2AM.15	Y71H2AM.15		-2.96627	-0.74723		-0.787012								-0.574437		wb|none available [Y71H2AM.15a]	2	117.798	2499	ENSG00000017373	13	488.284	5204	SRCIN1	SRC kinase signaling inhibitor 1 [Source:HGNC Symbol;Acc:29506]		III	2756252	2756652	-1	no					no					no				no				no
C27A12.5	ceh-2	-0.428723	-1.83554	-0.745231		-0.446874			0.576581						-0.65162	wb|ceh-2 encodes a homeodomain protein homologous to Drosophila empty spiracles (EMS) and the vertebrate EMX1 and EMX2 proteins (OMIM:600034, 600035). although the exact biological role of CEH-2 in C. elegans development and/or behavior is not yet known,											I	6050364	6050764	-1	no					no					no				no				no
K11G9.6	mtl-1		-3.52308	-0.745059	-0.765382	-1.0033		0.706738	-0.898504						1.60524	wb|mtl-1 encodes one of two C. elegans metallothioneins, small, cysteine-rich, metal-binding proteins. MTL-1 functions in metal detoxification and homeostasis and in stress adaptation. in addition, mtl-1 plays a role in regulating growth and fertility. mt											V	6691746	6692146	-1	no				DBE	PQM-1	V	6691834	6692340		no				no				no
Y57E12B.3	lipl-6		-1.28709	-0.743787		-0.770814								-0.615152		ref|Caenorhabditis elegans hypothetical protein (Y57E12B.3) mRNA, complete cds [NM_072354]	2	47.9541	2055	NA	0	0					V	6935743	6936143	-1	no					no					no				no				no
C26C6.7	glb-8		-2.60453	-0.74283				0.583089	-0.895737						1.47883	wb|glb-8 encodes a globin with no obvious function in mass RNAi assays. glb-8 expression is induced by anoxia in a HIF-1 dependent manner, although it is also paradoxically upregulated in a hif-1 mutant background. glb-8 expression is downregulated in a d											I	7508417	7508817	1	no					no					no				no				no
ZK1240.3	ZK1240.3	-0.543433	-1.51184	-0.741201												wb|none available [ZK1240.3]	2	91.3986	1297	NA	0	0					II	2320035	2320435	1	DAF-16	II	2320106	2320526		PQM-1	II	2320062	2320523		no				no				no
F49E2.4	glb-17		-2.05881	-0.736684											0.511156	ref|Caenorhabditis elegans GLoBin family member (glb-17) (glb-17) mRNA, complete cds [NM_077213]											X	9575709	9576109	-1	no					no					no				no				no
C50F2.5	C50F2.5	-0.826735	-1.97544	-0.736435					0.833272			-0.827318	-0.684477	-0.566422	-0.380486	wb|none available [C50F2.5]											I	3897303	3897703	-1	no					no					no				no				no
ZC190.8	ZC190.8	-1.13887	-1.44715	-0.734338					-1.10825			-0.891499	-1.16205		0.654016	wb|none available [ZC190.8]											V	8688313	8688713	-1	no					no					no				no				no
B0205.4	B0205.4		-1.15527	-0.728014		-0.853308								-0.659454		wb|The B0205.4 gene encodes a homolog of the human gene FUT1, which when mutated leads to leukocyte adhesion deficiency, type II (OMIM:266265). [Source: WormBase] [B0205.4]	1	10.0209	1362	ENSG00000174951	7	431.831	4246	FUT1	fucosyltransferase 1 (galactoside 2-alpha-L-fucosyltransferase, H blood group) [Source:HGNC Symbol;Acc:4012]		I	10744332	10744732	-1	DAF-16	I	10744268	10744555		no					no				no				no
C18H7.6	C18H7.6		-2.82635	-0.723887								-0.756905				ref|Caenorhabditis elegans hypothetical protein (C18H7.6) mRNA, complete cds [NM_067551]	1	109.798	895	NA	0	0					IV	592385	592785	-1	no					no					no				no				no
F30H5.2	nlp-32		-0.654167	-0.723815				-0.611031							-0.871503	ref|Caenorhabditis elegans Neuropeptide-Like Protein family member (nlp-32) (nlp-32) mRNA, complete cds [NM_064803]											III	486445	486845	-1	no				DBE	no					no				no				no
Y38H6C.14	Y38H6C.14		-1.93491	-0.72247		-0.565261										wb|none available [Y38H6C.14]	1	12.4695	2709	ENSG00000156050	8	179.701	4078	FAM161B	family with sequence similarity 161, member B [Source:HGNC Symbol;Acc:19854]		V	20534038	20534438	-1	no					no					no				no				no
C55C3.4	C55C3.4	-0.608529		-0.720998					0.460103		-0.705518	-0.611952				ref|Caenorhabditis elegans hypothetical protein (C55C3.4) mRNA, complete cds [NM_068445]	1	57.8832	1388	NA	0	0					IV	5678033	5678433	-1	no					no					no				no				no
ZK265.4	ceh-8	-0.417443	-1.33933	-0.720046	-0.643809											wb|ceh-8 encodes a paired-like homeodomain protein of the Q50 class orthologous to the Rx homeobox protein of humans (RAX. OMIM:601881) and Drosophila (CG10052-PA). CEH-8 and RX belong to one of at least 18 distinct families of paired-like homeodomain pro											I	8250790	8251190	-1	no					no					no				no				no
H01M10.2	H01M10.2		-0.683287	-0.7172								-0.788643				ref|Caenorhabditis elegans hypothetical protein (H01M10.2) mRNA, complete cds [NM_076066]											X	2585632	2586032	-1	no					no					no				no				no
R13D11.3	R13D11.3			-0.713765						0.742236		-0.680083				ref|Caenorhabditis elegans hypothetical protein (R13D11.3) mRNA, complete cds [NM_070930]											V	810494	810894	1	no					no					MDL-1	V	810522	810798	no				no
F58E1.6	nhx-6			-0.713409						0.648989		-0.581202				wb|nhx-6 encodes a sodium/proton exchanger expressed mainly in the basolateral plasma membranes of the most posterior and anterior cells of the intestine, but mainly in the apical surface of medial intestinal cells. nhx-6 has no obvious phenotype in mass	4	130.233	2005	ENSG00000090020	0	0					II	1670539	1670939	1	no					no				DAE	no				no				no
C07G1.6	C07G1.6	-1.00586	-0.651892	-0.712642								-0.658792	-0.584463			wb|none available [C07G1.6]											IV	8210281	8210681	-1	no					no					no				no				no
C07A9.1	clec-162			-0.711588						0.926233		-0.731216				ref|Caenorhabditis elegans C-type LECtin family member (clec-162) (clec-162) mRNA, complete cds [NM_066747]											III	9725030	9725430	-1	no					no					no				no				no
T28F4.3	T28F4.3			-0.711361								-0.638511				wb|none available [T28F4.3]											I	7485936	7486336	-1	no					no					no				no				no
F31A3.2	hlh-28		0.421891	-0.71136						0.801914		-0.569185				wb|hlh-28 encodes a protein with two bHLH domains, required (with HLH-29) for late embryonic viability, and for normal fat metabolism, yolk protein transport, gonadal and vulval development, bordering behavior, and chemosensory responses, and repression o											X	17550682	17551082	1	no					no					no				no				no
ZK1010.8	ZK1010.8		-1.24312	-0.711324												ref|Caenorhabditis elegans hypothetical protein (ZK1010.8) mRNA, complete cds [NM_067300]	2	33.5168	1743	NA	0	0					III	13000469	13000869	-1	DAF-16	III	13000397	13000773		no					no				no				no
F59B10.4	F59B10.4		-2.25526	-0.709348	-1.24791				-1.1779				1.10201		1.54595	wb|none available [F59B10.4a]	1	11.0063	1113	NA	0	0					II	10518948	10519348	-1	no					no					no				no				no
Y39D8B.3	mltn-8			-0.707319						0.431577		-0.516104				wb|none available [Y39D8B.3]											V	379573	379973	-1	no					no					no				no				no
ZK1225.6	ssp-31	-1.39861	-0.437692	-0.70702			0.578408		0.462032	-0.607316			-0.615268	-0.49413		wb|none available [ZK1225.6]											I	13218775	13219175	1	no					no				DAE	no				no				no
F38B2.2	F38B2.2		-3.0387	-0.705654								-0.705107		-0.496213		wb|none available [F38B2.2]											X	11279203	11279603	-1	no					no					no				no				no
F20D6.12	F20D6.12			-0.705051						0.634325		-0.71746				wb|none available [F20D6.12]	2	277.141	1542	NA	0	0					V	8189996	8190396	-1	no					no					no				no				no
B0462.1	B0462.1	-0.357945	-1.79828	-0.703655											-0.35241	wb|none available [B0462.1]	1	16.4263	1915	NA	0	0					V	18324694	18325094	1	no				DBE	no					no				no				no
W04H10.2	W04H10.2			-0.70061	-0.751925											wb|none available [W04H10.2]	1	16.2363	465	NA	0	0					II	605178	605578	1	no					no					no				no				no
F37F2.3	gst-25	-0.486661	-1.84817	-0.697903					0.791073				-0.80024	0.604037		wb|none available [F37F2.3]											I	1452979	1453379	-1	no					no				DAE	no				no				no
M142.4	vab-7			-0.697541												wb|The vab-7 gene encodes an even-skipped-like homeodomain protein that is required for DB motoneuron identity and posterior DB axonal polarity. [Source: WormBase] [M142.4]	1	11.8477	823	NA	0	0					III	10919937	10920337	1	no					no					no				no				no
K03E6.4	mksr-1		-1.74272	-0.696957		-0.468615						-0.540168			0.318144	wb|mkrs-1 encodes an ortholog of human B9D1, paralogous to MKRS-2 and MKS-1. MKRS-1 is required for fully normal foraging behavior, and is redundantly required with NPH-4 for roughly normal foraging, and with both NPH-1 and NPH-4 for cilia formation. mkrs	1	15.4503	690	ENSG00000108641	0	0					X	1068930	1069330	-1	no					no					no				no				no
Y48D7A.2	flp-18	-0.392914	-5.43641	-0.695342		-0.394342						-0.685409		-0.528388		ref|Caenorhabditis elegans FMRF-Like Peptide family member (flp-18) (flp-18) mRNA, complete cds [NM_076113]											X	3018445	3018845	-1	no					no					no				no				no
D2062.7	D2062.7	-0.754992		-0.694538								-0.731122	-0.663012			wb|none available [D2062.7]	1	13.8304	467	NA	0	0					II	2616610	2617010	1	no					no					no				no				no
K09F6.3	K09F6.3	-0.319547	0.337043	-0.692596						0.381876		-0.501126				wb|none available [K09F6.3]											II	2256011	2256411	1	no					no					no				no				no
B0261.6	B0261.6	-1.34137	-1.34966	-0.68935					0.719357	-0.537968		-0.546481	-0.802003		-0.396622	wb|none available [B0261.6a]											I	5256800	5257200	-1	no					no					no				no				no
C17H12.9	ceh-48		-2.50092	-0.688693												ref|Caenorhabditis elegans Homeobox family member (ceh-48) (ceh-48) mRNA, complete cds [NM_068645]											IV	6811795	6812195	1	no					no					no				no				no
K10D6.2	K10D6.2		-2.28928	-0.684972												wb|K10D6.2 encodes three isoforms of a claudin homolog that may be required for normal cohesion of apical junctions in epithelia. K10D6.2A-C are worm-specific, with obvious homologs only in C. elegans. K10D6.2A-C are required for embryonic viability in ma											V	11195886	11196286	-1	no					no					no				no				no
F49F1.8	F49F1.8	-0.609036		-0.681181												wb|none available [F49F1.8]											IV	4134524	4134924	-1	no					no					no				no				no
F28F5.6	F28F5.6			-0.678305		-0.779138			-0.484063			-0.726139	-0.717321			wb|none available [F28F5.6]											III	6819219	6819619	-1	no					PQM-1	III	6817710	6819883		no				no				no
F26A1.10	nspd-9	-0.940549	-0.705523	-0.675408												wb|none available [F26A1.10]											III	4830210	4830610	-1	no					no					no				no				no
K09E4.6	cpg-7		-2.40551	-0.674883		-0.801093			0.492865			-0.766807		-0.573877	-0.903487	wb|cpg-7 encodes a small (116-residue), putatively secreted protein with 11 potential chondroitin attachment sites, 6 of them verified by mass spectrometry. [Source: WormBase] [K09E4.6]	1	35.691	429	NA	0	0					II	14109046	14109446	-1	DAF-16	II	14108980	14109445	DBE	no					no				no				no
K08D12.4	K08D12.4	-0.532461		-0.673956								-0.738095	-0.461622			ref|Caenorhabditis elegans hypothetical protein (K08D12.4) mRNA, complete cds [NM_067723]											IV	1706996	1707396	1	no					no					no				no				no
F53F8.1	klf-2			-0.67342		-0.74651										wb|klf-2 encodes one of three C. elegans Kruppel-like transcription factors. KLF-2 is homologous to human WT1, which when mutated leads to Wilms tumour (OMIM:194070). [Source: WormBase] [F53F8.1]											V	20685352	20685752	1	no					no					no				no				no
T10E10.3	T10E10.3		-1.4016	-0.673067												wb|none available [T10E10.3]											X	6311379	6311779	1	no					no					no				no				no
B0310.3	B0310.3		-2.11913	-0.671042		-0.439653					-0.529647	-0.614538		-0.581543		wb|none available [B0310.3]											X	514383	514783	-1	no				DBE	no					no				no				no
T01E8.9	ubxn-5	-1.47542	-0.572041	-0.668509			0.635147		0.473472	-0.553375		-0.598284	-0.770051			wb|none available [T01E8.9]											II	10234335	10234735	-1	no					no					no				no				no
F10D11.4	F10D11.4			-0.66527								-0.618604				wb|none available [F10D11.4]	1	16.4054	507	NA	0	0					I	8442227	8442627	-1	no				DBE	no					no				no				no
C04F12.6	C04F12.6	-0.739236	-0.571425	-0.665026					0.692457					-0.522735		wb|none available [C04F12.6]	1	10.8822	812	NA	0	0					I	9693672	9694072	-1	no					no					no				no				no
D1086.5	D1086.5		-3.96974	-0.661313		-0.462401					-0.495354	-0.657995		-0.566363		wb|none available [D1086.5]											V	14090208	14090608	-1	no					no					no				no				no
ZK1055.4	ZK1055.4		-0.995959	-0.661276												wb|none available [ZK1055.4]											V	6585282	6585682	1	no					no					no				no				no
C32E8.4	C32E8.4	-1.20593		-0.661049					0.560607			-0.706102	-0.69735			ref|Caenorhabditis elegans hypothetical protein (C32E8.4) mRNA, complete cds [NM_058817]											I	3783538	3783938	1	no					no					no				no				no
ZK678.8	bus-17		-0.487316	-0.661027											-0.687577	wb|bus-17 encodes a putative GT13 glycosyltransferase whose homologs include human B3GALT2 (OMIM:603018) and C. elegans BRE-5. BUS-17 is required for bacterial infection, as well as for cuticle integrity, long-term survival, and traction during movement.											X	15766172	15766572	-1	no					no					no				no				no
C24H10.1	C24H10.1		-0.998861	-0.660105									0.424174			wb|C24H10.1 encodes a claudin homolog that may be required for normal cohesion of apical junctions in epithelia. C24H10.1 is worm-specific, with obvious homologs only in C. elegans. C24H10.1 has no obvious function in mass RNAi assays. claudins are integr											X	5071688	5072088	1	no					no					no				no				no
Y59E9AR.4	thn-5		-0.946632	-0.658904		-1.05627			-1.03728					-0.743323	0.549642	wb|none available [Y59E9AR.4]											IV	5230522	5230922	1	DAF-16	IV	5230623	5230970		no					no				no				no
K01A2.2	far-7		-4.53188	-0.65887			0.35063		-0.824426				0.526721	-0.617775	0.951534	wb|none available [K01A2.2a]											II	319493	319893	1	DAF-16	II	319363	319814		no				DAE	MDL-1	II	319402	319837	no				no
F09F9.1	F09F9.1		-2.37011	-0.657603				0.689348							0.724143	ref|Caenorhabditis elegans hypothetical protein (F09F9.1) mRNA, complete cds [NM_076298]											X	4115006	4115406	1	no					no					no				no				no
Y57A10A.10	Y57A10A.10		-0.630019	-0.656809												wb|none available [Y57A10A.10]											II	12266056	12266456	-1	no					no					no				no				no
F28G4.5	oac-18	-0.458127		-0.65664												wb|none available [F28G4.5]	1	10.5285	2163	NA	0	0					V	16288468	16288868	1	no					PQM-1	V	16288531	16288923	DAE	no				no				no
Y73C8C.4	Y73C8C.4		-1.39088	-0.656211						0.363109		-0.646445				wb|none available [Y73C8C.4]											V	3102047	3102447	-1	no					no					no				no				no
F41E6.5	F41E6.5		-2.31769	-0.654613		-0.67295			-0.341001			-0.526808		-0.466591	0.433058	wb|none available [F41E6.5a]											V	8603242	8603642	1	DAF-16	V	8603275	8603641		PQM-1	V	8603274	8603639	DAE	MDL-1	V	8603306	8603616	no				no
B0284.1	B0284.1		-2.60036	-0.653957		-0.485255			-1.00681						0.774123	wb|none available [B0284.1]											III	4376175	4376575	1	DAF-16	III	4375693	4376493	DBE	no					no				no				no
C13B7.6	C13B7.6		1.91641	-0.653539		-0.598816						-0.597649		-0.456142	-0.462252	ref|Caenorhabditis elegans hypothetical protein (C13B7.6) mRNA, complete cds [NM_071263]	1	11.5854	582	NA	0	0					V	2421566	2421966	1	no					no					no				no				no
C15A11.2	C15A11.2	-0.540798		-0.653101												ref|Caenorhabditis elegans hypothetical protein (C15A11.2) mRNA, complete cds [NM_059686]											I	7384095	7384495	1	no					no					no				no				no
F57H12.6	F57H12.6		-1.17253	-0.648978		-0.582615			0.435117			-0.555229			-0.48869	gb|OSTF30020E09 pDONR201 Entry vector Caenorhabditis elegans cDNA, mRNA sequence [CV123924]											IV	7976257	7976657	-1	DAF-16	IV	7976067	7976601		no				DAE	no				no				no
H06I04.7	fipr-29		1.20139	-0.647204		-0.442987						-0.639126				wb|none available [H06I04.7]											III	3059835	3060235	-1	no					no					no				no				no
C09G5.8	C09G5.8	-0.550499	-2.56994	-0.64663									-0.518634			wb|none available [C09G5.8a]	3	188.813	4909	ENSG00000103494	0	0					II	10716977	10717377	1	no					no					no				no				no
F46A8.6	F46A8.6	-0.623739	-0.919231	-0.643408					0.833875							wb|none available [F46A8.6]											I	11244895	11245295	-1	no				DBE	no					no				no				no
Y38H6C.15	Y38H6C.15			-0.641695					0.681023			-0.971801				wb|none available [Y38H6C.15]	1	34.5382	595	NA	0	0					V	20536093	20536493	-1	no					no					no				no				no
ZK816.4	ZK816.4			-0.638945		-0.561884							0.479501	-0.721775	-0.428824	wb|none available [ZK816.4]											X	3350288	3350688	-1	no					no					no				no				no
M02G9.3	M02G9.3		-1.74126	-0.638392						0.572929						wb|none available [M02G9.3]	1	21.1533	885	NA	0	0					II	10317935	10318335	1	no					no					no				no				no
F31E9.6	F31E9.6		-1.26479	-0.638247		-0.735303			-0.222202	-0.262097	0.356628	-0.685999		-0.951409	0.267381	ref|Caenorhabditis elegans hypothetical protein (F31E9.6) mRNA, complete cds [NM_074981]	1	13.6469	1063	NA	0	0					V	17315000	17315400	-1	no					no					MDL-1	V	17315008	17315207	no				no
C16C4.16	math-11		-0.83291	-0.637268												ref|Caenorhabditis elegans MATH (meprin-associated Traf homology) domain containing family member (math-11) (math-11) mRNA, complete cds [NM_061703]											II	1873981	1874381	1	no					no					no				no				no
M02D8.6	M02D8.6	0.397772		-0.636528		-1.04359						-0.71976		-1.02019	-0.346581	wb|none available [M02D8.6]											X	8731759	8732159	-1	no					no					no				no				no
C27D8.2	C27D8.2	-0.845446	-0.741656	-0.636472					0.613972							wb|none available [C27D8.2]	1	19.7399	1575	NA	0	0					IV	12712447	12712847	1	no					no					no				no				no
C06H2.5	glb-3		-2.45458	-0.633357												wb|glb-3 encodes a globin with no obvious function in mass RNAi assays. [Source: WormBase] [C06H2.5b]											V	11134291	11134691	1	no					no					no				no				no
Y36E3A.1	fbxa-209	-0.429242	-2.68686	-0.631149												wb|This gene encodes a protein containing an F-box, a motif predicted to mediate protein-protein interactions either with homologs of yeast Skp-1p or with other proteins. this gene's encoded protein also contains an FTH/DUF38 motif, which may also mediate	1	25.7003	1102	NA	0	0					V	15425279	15425679	-1	no					PQM-1	V	15425389	15425671	DAE	no				no				no
K01A12.3	K01A12.3		-2.24597	-0.630605					-0.304013	0.341384		-0.479931			0.335654	wb|none available [K01A12.3]	1	10.2382	1541	NA	0	0					X	8625087	8625487	-1	no					no					no				no				no
F13E9.5	F13E9.5	-0.65283	-0.597549	-0.630261								-0.557143		-0.648281		wb|none available [F13E9.5]											IV	10884242	10884642	-1	no					no					no				no				no
F57A8.3	str-118		-1.08926	-0.629879						0.601056		-0.683704				wb|none available [F57A8.3]	1	27.0426	1077	NA	0	0					V	10051831	10052231	1	no					no					no				no				no
Y57A10B.5	sre-41		-0.969289	-0.623483								-0.616673				wb|none available [Y57A10B.5]	1	18.2156	1083	NA	0	0					II	12387929	12388329	1	no					no					no				no				no
Y108G3AL.3	Y108G3AL.3	-0.496697	-1.98559	-0.622779											0.53902	wb|none available [Y108G3AL.3]	1	24.4877	2111	ENSG00000163001	3	378.142	2048	CCDC104	coiled-coil domain containing 104 [Source:HGNC Symbol;Acc:30540]		V	172111	172511	-1	no					no					no				no				no
F47G4.5	F47G4.5		-2.84236	-0.620891												wb|F47G4.5 encodes a paralog of MEI-2 that, like MEI-2, binds MEI-1 in vitro. F47G4.5 might thus be an alternative ligand of MEI-1 in vivo. [Source: WormBase] [F47G4.5]											I	14062025	14062425	-1	no					no					no				no				no
F02D10.2	F02D10.2			-0.619577						0.675329		-0.638707				wb|none available [F02D10.2]											X	13463725	13464125	-1	no					no					no				no				no
Y45G5AL.2	lgc-29		0.570208	-0.618357						0.726129		-0.575331				ref|Caenorhabditis elegans Ligand-Gated ion Channel family member (lgc-29) (lgc-29) mRNA, complete cds [NM_001038424]											V	4139118	4139518	1	no					no					no				no				no
Y82E9BR.20	Y82E9BR.20			-0.617491												ref|Caenorhabditis elegans hypothetical protein (Y82E9BR.20) mRNA, complete cds [NM_171082]											III	1373844	1374244	1	no					no					no				no				no
F53A2.2	sdz-20		0.641882	-0.616901						0.580827						wb|none available [F53A2.2]											III	13334199	13334599	1	no					no					no				no				no
Y73F8A.19	cpna-4		-3.08815	-0.616504											0.771796	wb|none available [Y73F8A.19]	1	11.967	2100	ENSG00000124772	7	567.957	2455	CPNE5	copine V [Source:HGNC Symbol;Acc:2318]		IV	15361262	15361662	1	no					no					no				no				no
Y73B3A.22	fbxa-222		-2.19082	-0.616277					0.615085	0.605345					-0.429353	wb|none available [Y73B3A.22]											X	117088	117488	1	no					no					no				no				no
F35G2.5	F35G2.5		-0.516052	-0.614379		-0.52132										wb|none available [F35G2.5a]											IV	12219362	12219762	1	no					no				DAE	no				no				no
ZC13.4	mab-7		-0.932299	-0.613108											-0.457149	ref|Caenorhabditis elegans Male ABnormal family member (mab-7) (mab-7) mRNA, complete cds [NM_075773]											X	897968	898368	-1	DAF-16	X	897339	898221		no					no				no				no
F36H12.4	F36H12.4	-0.598397		-0.612825								-0.55329				wb|none available [F36H12.4]											IV	5268783	5269183	1	no					no					no				no				no
F47H4.10	skr-5	-0.744023	-3.86082	-0.611589		-0.693997			-1.28601	-0.826431		-0.662202	-0.639633	-0.849	1.43688	wb|The skr-5 gene encodes a homolog of Skp1 in S. cerevisiae that has no known function in vivo, since skr-5(RNAi) animals are at least superficially normal. [Source: WormBase] [F47H4.10]											V	17347581	17347981	1	no					PQM-1	V	17347694	17347979	DAE	no				no				no
ZC190.7	ZC190.7	-1.27978	-0.953304	-0.609036					-0.87716	-0.515731	-0.694738		-1.0133		0.714235	wb|none available [ZC190.7]											V	8686708	8687108	-1	no					no					no				no				no
H25P06.4	H25P06.4		0.607421	-0.607718						0.431008		-0.613817				wb|none available [H25P06.4]											I	11310909	11311309	-1	no					no					no				no				no
Y52E8A.3	Y52E8A.3	-0.364758	-4.00939	-0.607029		-0.599826		0.775386	1.32226			-0.524382		-0.62893	-0.546876	wb|none available [Y52E8A.3]											II	4306930	4307330	-1	no					no					no				no				no
Y43F8B.25	Y43F8B.25		-2.30019	-0.606923		-0.843205						-0.582962				ref|Caenorhabditis elegans hypothetical protein (Y43F8B.13) mRNA, complete cds [NM_075385]	1	166.507	748	NA	0	0					V	19462583	19462983	1	no					no					no				no				no
Y6E2A.6	srh-140	0.601468	-0.61065	-0.60633		-0.793428						-0.938535			0.494059	wb|none available [Y6E2A.6]											V	15721869	15722269	1	no				DBE	no					no				no				no
C53D5.2	C53D5.2	-0.424516	-3.36459	-0.605747		-0.398913										wb|none available [C53D5.2]	1	25.9239	968	NA	0	0					I	283200	283600	1	no					no					no				no				no
Y38C1AA.3	pnc-1			-0.604981												wb|pnc-1 encodes, by alternative splicing, two isoforms of a putative pyrazinamidase/nicotinamidase, orthologous to budding yeast Pnc1p, that is required for normal lifespan. PNC-1 is paralogous to Y57G11C.47. because its overexpression increases survival											IV	184350	184750	1	no					no					no				no				no
C01B4.9	C01B4.9		2.86568	-0.60322		-0.607243		-0.553119				-0.56133		-0.544304	-0.691464	wb|none available [C01B4.9]	1	21.7312	1716	ENSG00000163053	5	439.257	4390	SLC16A14	solute carrier family 16, member 14 (monocarboxylic acid transporter 14) [Source:HGNC Symbol;Acc:26417]		V	2487684	2488084	-1	no					no					no				no				no
F38B7.2	F38B7.2		-2.43693	-0.602917	-0.606927	-0.656639		0.587284	-0.939745					-0.51619	1.52703	wb|none available [F38B7.2a]											V	11543616	11544016	1	DAF-16	V	11543652	11544175		no					no				no				no
C14C6.13	C14C6.13		-0.643385	-0.60252												wb|none available [C14C6.13]											V	574640	575040	-1	no					no					no				no				no
C54E4.4	C54E4.4		-2.95911	-0.60181								-0.654809		-0.553638		ref|Caenorhabditis elegans hypothetical protein (C54E4.4) mRNA, complete cds [NM_067771]											IV	2164770	2165170	-1	no					no				DAE	no				no				no
Y55D5A.1	Y55D5A.1		-1.49559	-0.600248		-0.475356										wb|none available [Y55D5A.1a]											III	2982106	2982506	1	no					no					no				no				no
Y57A10B.1	Y57A10B.1		-5.60957	-0.6												wb|none available [Y57A10B.1]											II	12366859	12367259	-1	no					no					no				no				no
T05A1.1	npr-2		-4.01258	-0.59941											0.664071	ref|Caenorhabditis elegans Neuropeptide Receptor family member (npr-2) (npr-2) mRNA, complete cds [NM_182289]											IV	9579951	9580351	-1	no					no					no				no				no
C54D10.1	cdr-2		-3.60388	-0.598188		-0.524632					-0.573968	-0.740654		-0.708698	0.601524	wb|none available [C54D10.1]											V	12415592	12415992	-1	DAF-16	V	12415707	12415973		PQM-1	V	12415609	12415990		no				no				no
Y43F8B.1	Y43F8B.1			-0.597683						0.609439		-0.660738				ref|Caenorhabditis elegans hypothetical protein (Y43F8B.16) mRNA, complete cds [NM_001129570]	2	22.7234	2322	NA	0	0					V	19546038	19546438	-1	no				DBE	no					no				no				no
C04G2.2	C04G2.2		-0.650006	-0.596901				0.657502			1.00607				0.572242	wb|none available [C04G2.2]											IV	10090413	10090813	1	no					no					no				no				no
Y48A6B.7	Y48A6B.7			-0.596728						0.468753		-0.569253				gb|BJ137659 unpublished oligo-capped cDNA library, C. elegans L1 stage Caenorhabditis elegans cDNA clone yk1126f12 3', mRNA sequence [BJ137659]											III	11026367	11026767	-1	no					PQM-1	III	11026523	11026968	DAE	MDL-1	III	11026268	11026878	no				no
B0432.4	misc-1		-0.826207	-0.594235		-0.431319										ref|Caenorhabditis elegans MItochondrial Solute Carrier family member (misc-1) (misc-1) mRNA, complete cds [NM_061293]											II	286325	286725	1	DAF-16	II	285633	286705		PQM-1	II	285666	286576	DAE	MDL-1	II	286210	286558	no				no
F14F9.6	F14F9.6	0.787439	-1.38006	-0.593909		-0.939335			0.818212			-0.62431	0.684576	-0.866872		ref|Caenorhabditis elegans hypothetical protein (F14F9.6) mRNA, complete cds [NM_071977]											V	5150349	5150749	-1	no					no					no				no				no
T13A10.1	T13A10.1	-0.829345	-2.71251	-0.593631					1.15834						-0.906412	wb|none available [T13A10.1]											IV	6276083	6276483	1	no					no					no				no				no
K02E2.8	K02E2.8		-1.63065	-0.593521					-0.437583			-0.506677				wb|none available [K02E2.8a]											V	20366806	20367206	-1	no					no					no				no				no
T05C1.2	T05C1.2		-4.84468	-0.593046								-0.475847			0.659596	wb|none available [T05C1.2]	2	136.366	438	NA	0	0					II	4483621	4484021	-1	no					no					no				no				no
T13F2.12	T13F2.12	-0.568778	-0.47204	-0.592576								-0.425752	-0.257794			wb|none available [T13F2.12]	1	12.9757	369	NA	0	0					IV	9766230	9766630	-1	no					no					no				no				no
F21H7.2	F21H7.2		-2.39638	-0.592385					-0.990029			-1.02044		-0.525935	1.29761	ref|Caenorhabditis elegans hypothetical protein (F21H7.2) mRNA, complete cds [NM_074693]											V	16229773	16230173	-1	no				DBE	no				DAE	no				no				no
F44G4.6	F44G4.6		-2.87226	-0.588285		-0.51632			0.454728			-0.51282	0.329004	-0.743286	-0.476557	ref|Caenorhabditis elegans hypothetical protein (F44G4.6) mRNA, complete cds [NM_063522]											II	9001626	9002026	-1	no					no					no				no				no
F18E9.1	F18E9.1	-0.382176	-3.35894	-0.587323					0.446681					-0.368971	-0.590179	wb|none available [F18E9.1]											X	8599588	8599988	1	no					no					no				no				no
C50H11.11	srt-16		-0.405639	-0.585611						0.578068						wb|none available [C50H11.11]	2	42.4547	993	NA	0	0					V	3064815	3065215	-1	no					no					no				no				no
F09D12.1	grd-10	-2.57417	-5.84091	-0.583963			0.520985	0.76992	-0.505654	-1.76368		-0.638806	-2.10803		1.27557	wb|grd-10 encodes a hedgehog-like protein, with an N-terminal signal sequence and a C-terminal Ground domain. GRD-10 is expressed in seam cells. the Ground domain is predicted to form a cysteine-crosslinked protein involved in intercellular signalling, an	1	15.7767	544	NA	0	0					IV	3440788	3441188	1	no					no					no				no				no
Y54F10BM.3	Y54F10BM.3	-1.28044		-0.583881		-0.349925				-1.04648			-1.32107			wb|none available [Y54F10BM.3]											III	2276968	2277368	1	no					no				DAE	no				no				no
C44E4.7	C44E4.7			-0.582967											0.717345	wb|none available [C44E4.7]	1	54.4575	3438	NA	0	0					I	4629368	4629768	-1	no					no					no				no				no
Y71G12B.16	drag-1		-0.978378	-0.582901								-0.531333				wb|none available [Y71G12B.16]											I	1680152	1680552	1	no					no					no				no				no
T23F11.2	T23F11.2	-1.05288	-1.33525	-0.581901					0.679068			-0.539188	-0.637326			wb|none available [T23F11.2]	1	13.0698	877	NA	0	0					III	4655334	4655734	-1	no					no					no				no				no
F26G1.2	F26G1.2	0.382068	-5.32726	-0.579792		-0.774645							0.777168	-0.649801	0.546233	ref|Caenorhabditis elegans hypothetical protein (F26G1.2) mRNA, complete cds [NM_001047303]											II	4762890	4763290	1	DAF-16	II	4762691	4763139		no				DAE	no				no				no
C29F9.5	C29F9.5			-0.57964								-0.574493				wb|none available [C29F9.5]											III	117406	117806	1	no					no					no				no				no
ZK616.8	ZK616.8		-0.450631	-0.578175						0.375932		-0.426305				wb|none available [ZK616.8]											IV	5412097	5412497	-1	no					no					no				no				no
R13D11.8	nhr-270		-1.33074	-0.57705					1.07592						-1.04127	wb|none available [R13D11.8]											V	804642	805042	-1	no					no					no				no				no
F26A1.4	F26A1.4		-0.975436	-0.575949												wb|none available [F26A1.4]											III	4817286	4817686	1	no					no					no				no				no
F28H1.2	cpn-3		1.25432	-0.57514				-0.767749	-1.1862						0.418451	wb|cpn-3 encodes a calponin homolog, most closely related to its paralog CPN-4 in C. elegans. CPN-3 is more similar to the calponin paralogs transgelin (SM22 alpha) or neuronal protein NP25 than to calponin per se. [Source: WormBase] [F28H1.2]											I	3987594	3987994	1	DAF-16	I	3987722	3988014		no					no				no				no
F35B3.7	F35B3.7		-2.53054	-0.574784		-0.373859		0.575319	-0.565813			-0.541785			1.14113	wb|none available [F35B3.7]											X	17042782	17043182	-1	no					no					MDL-1	X	17042864	17043288	no				no
Y5H2B.1	Y5H2B.1		-2.24098	-0.574637				0.645921				-0.616296				wb|none available [Y5H2B.1]	1	17.8536	1095	NA	0	0					V	2206879	2207279	1	no					no					no				no				no
F32A6.2	ift-81		-2.33362	-0.569141					-0.549456						0.844371	wb|ift-81 encodes an ortholog of the intraflagellar transport component IFT-81 in Chlamydomonas. ift-81 along with ift-74 is involved in growth, chemotaxis, intraflagellar transport and the morphogenesis of cilia. ift-81 binds ift-74 in protein binding as	1	13.1644	2042	ENSG00000122970	0	0					X	5298229	5298629	1	no					no					MDL-1	X	5298137	5298706	no				no
Y105C5A.26	Y105C5A.26		-0.504823	-0.568064						0.565546		-0.693979				wb|none available [Y105C5A.26]											IV	15681413	15681813	-1	no					no					no				no				no
W09G12.10	W09G12.10		-0.636458	-0.567791											-0.42236	wb|none available [W09G12.10]											IV	1221106	1221506	-1	DAF-16	IV	1221133	1221511		no					no				no				no
Y82E9BL.15	fbxa-19		0.431704	-0.566191		-1.12774						-0.612342		-0.709385		wb|none available [Y82E9BL.15]	3	49.5561	822	NA	0	0					III	1314956	1315356	1	no					PQM-1	III	1315099	1315369		no				no				no
C02H7.1	dyf-11		-2.83942	-0.566019												wb|dyf-11 encodes a conserved protein orthologous to the human microtubule-binding protein MIP-T3 and that contains a lysine-rich region and a C-terminal coiled-coil domain present in a number of intraflagellar transport (IFT) complex B proteins. DYF-11 a	3	153.831	1691	NA	0	0					X	763468	763868	1	no					no					no				no				no
R31.3	osm-6		-4.21718	-0.563002		-0.513496								-0.496498		wb|osm-6 encodes a novel protein that is orthologous to the IFT52 component of the intraflagellar transport particle. osm-6 activity is required cell autonomously for proper sensory cilium structure and thus for normal ciliated sensory neuron function. OS											V	11927287	11927687	-1	no					no					no				no				no
T14F9.3	hex-1			-0.562617		-0.451477			-0.425184			-0.540866		-0.291596	0.458317	wb|hex-1 encodes a beta-N-acetylhexosaminidase that is orthologous to the human gene CERVICAL CANCER PROTO-ONCOGENE 7 (HEXB. OMIM:606873), which when mutated leads to disease. [Source: WormBase] [T14F9.3.1]	2	229.918	1671	ENSG00000213614	9	677.168	6909	HEXA	hexosaminidase A (alpha polypeptide) [Source:HGNC Symbol;Acc:4878]		X	2223168	2223568	1	no					no					no				no				no
E03H4.11	E03H4.11		0.496796	-0.562182						0.705922						wb|none available [E03H4.11]	1	16.455	1155	NA	0	0					I	12432751	12433151	1	no					no					no				no				no
T19A5.4	nhr-44	-0.639327	-2.51509	-0.561488												wb|none available [T19A5.4]											V	8963977	8964377	-1	DAF-16	V	8963877	8964531		no					MDL-1	V	8964099	8964660	no				no
Y46H3D.1	Y46H3D.1	-0.263904	-0.4763	-0.560869								-0.434966				wb|none available [Y46H3D.1]											V	1642211	1642611	1	no					no					no				no				no
F49H12.7	F49H12.7	0.350232	0.442759	-0.559979						0.626146		-0.700756				ref|Caenorhabditis elegans hypothetical protein (F49H12.7) mRNA, complete cds [NM_001047789]											X	2064737	2065137	1	no					no					no				no				no
C53D6.2	unc-129		-2.61184	-0.55918		-0.403677										ref|Caenorhabditis elegans UNCoordinated family member (unc-129) (unc-129) mRNA, complete cds [NM_069165]											IV	9005302	9005702	-1	no					no					no				no				no
Y58A7A.6	glb-32		-3.25498	-0.556883						0.311287		-0.331162				wb|glb-32 encodes a globin with no obvious function in mass RNAi assays. [Source: WormBase] [Y58A7A.6]											V	5089362	5089762	-1	no				DBE	no				DAE	no				no				no
F15E6.3	F15E6.3	0.700583		-0.554744		-0.754501	-0.604282		-0.403079	0.500826			0.394155		0.56607	wb|none available [F15E6.3]											IV	4294570	4294970	1	DAF-16	IV	4294462	4295066		no				DAE	MDL-1	IV	4294560	4294999	no				no
W01F3.2	W01F3.2	-0.447642	0.499463	-0.547764		-0.602193			0.496337	-0.502071			-0.381072	-0.534001	-0.400056	wb|none available [W01F3.2]											V	20660037	20660437	1	DAF-16	V	20660012	20660548		no				DAE	no				no				no
Y45G12C.12	str-154	-0.522381	-1.57653	-0.547541		-0.648167		-1.38101		-0.623007	0.731651		-0.454615	-0.686478	-1.34474	wb|none available [Y45G12C.12]	1	14.1053	1023	NA	0	0					V	2560638	2561038	-1	no					no					no				no				no
B0207.9	B0207.9	-0.465631	-0.380952	-0.547358					0.443725			-0.583247	-0.407608			wb|none available [B0207.9]											I	5958261	5958661	-1	no					no					no				no				no
ZK783.5	ZK783.5		-2.70587	-0.547221								-0.65514	-0.473043			wb|none available [ZK783.5]											III	7646821	7647221	-1	no					no					no				no				no
Y57G11C.17	hhat-2		-1.60152	-0.546194		-0.551299									-0.597158	wb|hhat-2 encodes a putative protein-cysteine N-palmitoyltransferase ('hedgehog acyltransferase') orthologous to human HHAT (OMIM: 605743) and GUP1 (HHATL. OMIM:608116), and paralogous to HHAT-1. HHAT-2 is required for normal larval development and fat ac	3	61.9274	1625	ENSG00000054392	0	0					IV	14828983	14829383	-1	no					no					no				no				no
F54D7.4	zig-7	-0.358874	-1.96238	-0.545821		-0.388658		-0.309072	0.707662			-0.411286		-0.437783	-1.01673	wb|zig-7 encodes a predicted secreted protein that is a member of the immunoglobulin superfamily of proteins. loss of zig-7 activity via RNAi has been reported to result in aldicarb resistance. a zig-7::gfp reporter fusion is expressed in body wall muscle											I	4792402	4792802	-1	DAF-16	I	4792499	4792885		no				DAE	MDL-1	I	4792529	4792807	no				no
Y45G12C.16	Y45G12C.16		0.886112	-0.544458												ref|Caenorhabditis elegans hypothetical protein (Y45G12C.16) mRNA, complete cds [NM_001029070]	1	11.5854	591	NA	0	0					V	2529845	2530245	1	no					no					no				no				no
C25F9.2	C25F9.2		-0.51069	-0.544237					-0.468031						0.451155	wb|none available [C25F9.2]											V	19421142	19421542	1	no					no					no				no				no
C33H5.13	C33H5.13	-0.606355	-1.81484	-0.544104					0.575591			-0.591597		-0.668774	-0.744579	wb|none available [C33H5.13]	1	17.1003	473	NA	0	0					IV	7792113	7792513	-1	no					PQM-1	IV	7791967	7792465	DAE	no				no				no
Y45F10D.13	tag-208		-0.472846	-0.544049								-0.476638				wb|none available [Y45F10D.13a]	3	33.5585	3171	ENSG00000156463	3	349.38	3027	SH3RF2	SH3 domain containing ring finger 2 [Source:HGNC Symbol;Acc:26299]		IV	13750012	13750412	1	no					no					no				no				no
H32K16.2	H32K16.2	-0.931599	-5.41149	-0.540719						-0.727802	-0.60785		-0.713406		-0.357788	wb|none available [H32K16.2]											I	9154623	9155023	-1	DAF-16	I	9154616	9154932		no					no				no				no
ZC477.7	ZC477.7	-1.06983	-1.97026	-0.539163						-0.536409			-0.512035			wb|none available [ZC477.7]											IV	7111358	7111758	-1	no					no					no				no				no
Y46G5A.15	Y46G5A.15		-0.882307	-0.537308				0.560785							0.797221	wb|none available [Y46G5A.15]											II	12785236	12785636	-1	DAF-16	II	12785310	12785784		no					MDL-1	II	12785329	12785630	no				no
T14E8.1	T14E8.1		-0.586139	-0.536158		-0.36627						-0.599666		-0.416474		wb|none available [T14E8.1a]	1	300.512	3603	NA	0	0					X	6552951	6553351	1	no					no					no				no				no
T06A1.1	T06A1.1	-0.626729	-1.1537	-0.536022	-0.465461				0.752838						-0.529175	wb|none available [T06A1.1]											V	1925464	1925864	-1	no					no					no				no				no
F58B4.3	F58B4.3		-4.52643	-0.534787		-0.424353						-0.440875		-0.452457		ref|Caenorhabditis elegans hypothetical protein (F58B4.3) mRNA, complete cds [NM_073385]	3	69.2281	604	NA	0	0					V	10929490	10929890	1	no					no				DAE	no				no				no
JC8.2	JC8.2	-0.449398	-1.45885	-0.534114												ref|Caenorhabditis elegans hypothetical protein (JC8.2) mRNA, complete cds [NM_070140]											IV	13236461	13236861	-1	no					no					no				no				no
C14A4.13	C14A4.13	-0.874127	-2.23625	-0.532908								-0.53894	-0.668078			wb|none available [C14A4.13]											II	10618112	10618512	1	no					no					no				no				no
F49C5.3	F49C5.3		-4.30877	-0.532167					0.409818							ref|Caenorhabditis elegans hypothetical protein (F49C5.3) mRNA, complete cds [NM_064277]											II	12536139	12536539	1	no					no					no				no				no
K03H1.4	ttr-2		1.50577	-0.530921		-0.439994			-0.48147						0.568148	ref|Caenorhabditis elegans TransThyretin-Related family domain family member (ttr-2) (ttr-2) mRNA, complete cds [NM_066802]											III	9927344	9927744	1	DAF-16	III	9927318	9927729		no					no				no				no
C23H4.8	C23H4.8		-2.61517	-0.529163											-0.399405	ref|Caenorhabditis elegans hypothetical protein (C23H4.8) mRNA, complete cds [NM_001029252]											X	12216875	12217275	1	no					no					no				no				no
D2007.3	D2007.3		-0.89154	-0.529144												wb|none available [D2007.3]											III	8148609	8149009	1	no					no					no				no				no
Y60A3A.21	Y60A3A.21	-0.471932	-1.27702	-0.528241		-0.403622										Unknown											V	20011628	20012028	1	no					no					no				no				no
C36C5.11	srab-7		-0.854358	-0.526063								-0.726144				wb|none available [C36C5.11]											V	3155070	3155470	-1	no					no					no				no				no
F41C3.4	F41C3.4		0.591874	-0.525158					0.417138							ref|Caenorhabditis elegans hypothetical protein (F41C3.4) mRNA, complete cds [NM_062446]											II	4740106	4740506	1	DAF-16	II	4740006	4740340		no					MDL-1	II	4740026	4740364	no				no
K10H10.5	K10H10.5		-1.50709	-0.525072				0.462839	-1.27607	0.528383					1.73891	wb|none available [K10H10.5]											II	14501372	14501772	1	DAF-16	II	14501436	14501731		no					no				no				no
F31F4.9	srh-245		-0.615441	-0.525061					-0.619559			-0.669758			0.59656	wb|none available [F31F4.9]	1	32.2586	993	NA	0	0					V	655824	656224	-1	no					no					no				no				no
Y67D2.3	Y67D2.3		-0.290077	-0.524184								-0.395701			0.276685	wb|none available [Y67D2.3]											III	1540183	1540583	1	DAF-16	III	1540140	1540484		no					MDL-1	III	1540294	1540536	no				no
R01E6.2	R01E6.2		-1.82237	-0.520417												ref|Caenorhabditis elegans hypothetical protein (R01E6.2) mRNA, complete cds [NM_077867]											X	13566341	13566741	-1	no					no				DAE	no				no				no
R10F2.4	R10F2.4		-4.62353	-0.518872												wb|none available [R10F2.4]	1	27.9882	596	NA	0	0					III	2922059	2922459	-1	no					no					no				no				no
Y53C12A.7	Y53C12A.7		0.326569	-0.518805								-0.665843				ref|Caenorhabditis elegans hypothetical protein (Y53C12A.7) mRNA, complete cds [NM_001027291]											II	9700227	9700627	1	no					no					no				no				no
Y110A7A.3	unc-63		-1.1754	-0.516187					0.45217							wb|unc-63 encodes an alpha subunit of the nicotinic acetylcholine receptor (nAChR) superfamily. UNC-63 is required for normal locomotion and regulation of egg-laying behavior, and functions as a subunit of a ligand-gated ion channel that likely mediates f											I	5141378	5141778	1	no					no					no				no				no
R13F6.9	sma-3		-1.99077	-0.516017		-0.383401			-0.492509						0.534032	wb|sma-3 encodes a Smad protein. during development, SMA-3 functions as part of a DBL-1/SMA-6 TGF-beta-related signaling pathway that controls body size and male tail sensory ray and spicule formation. sma-3 is widely expressed at all developmental stages											III	6863815	6864215	-1	DAF-16	III	6863849	6864327		PQM-1	III	6863917	6864286	DAE	no				no				no
W08A12.3	W08A12.3	-0.409621	-1.27453	-0.515412											0.373858	wb|none available [W08A12.3]											V	3682538	3682938	1	no					no					no				no				no
T20G5.8	T20G5.8		-1.56972	-0.515385								-0.758331				wb|none available [T20G5.8]	1	12.5155	477	NA	0	0					III	10198946	10199346	1	no					no					no				no				no
Y71G12B.26	Y71G12B.26	0.64396	-1.25132	-0.514693		-0.992345						-0.795297	0.466324	-1.09531	-0.573306	wb|none available [Y71G12B.26]											I	1782488	1782888	-1	no					no					no				no				no
Y55D5A.3	Y55D5A.3	-0.410922	-1.48178	-0.513818		-0.360512			0.437543		-0.648881	-0.47952	-0.518318		-0.317094	wb|none available [Y55D5A.3]											III	2975677	2976077	-1	no					no					no				no				no
F55D10.2	rpl-25.1	-0.321666	-2.35951	-0.513644								-0.432961				wb|rpl-25.1 encodes a large ribosomal subunit L23a protein. [Source: WormBase] [F55D10.2.2]	1	208.192	497	ENSG00000198242	0	0					X	4714847	4715247	1	no					no					no				no				no
T08B6.9	T08B6.9		-1.08855	-0.513444								-0.522699		-0.527135		wb|none available [T08B6.9]	1	17.1612	1659	NA	0	0					IV	4890536	4890936	1	no				DBE	no					no				no				no
F45D3.4	F45D3.4		-1.36188	-0.513338		-0.506103		-0.48301	-0.616564			-0.401126		-0.426953		Unknown	1	21.9726	797	NA	0	0					V	12553072	12553472	-1	DAF-16	V	12553040	12554718	DBE	no				DAE	MDL-1	V	12551643	12553737	no				no
B0491.4	lgc-20		-2.85772	-0.512275		-0.39328			-0.376396						0.675101	wb|none available [B0491.4]	2	28.5423	1522	NA	0	0					II	11343366	11343766	-1	no					no					no				no				no
C44B7.3	aff-1	-0.630576	-0.491069	-0.510622												wb|aff-1 encodes a cell-surface protein required in late L4 larvae for various cell fusions, of which at least one (AC-utse) does not require EFF-1. in vulval development, AFF-1 is required for fusion of the anchor cell (AC) with the utse syncytium, of A											II	6863609	6864009	-1	no					no					no				no				no
C05E7.1	C05E7.1		-3.24909	-0.508868		-0.413877			-0.386023				0.366451	-0.396863		wb|none available [C05E7.1]	1	44.9943	1005	NA	0	0					X	12943377	12943777	-1	no					no					no				no				no
T19E7.6	T19E7.6		-2.68476	-0.508565		-0.40213		0.427657				-0.483831		-0.500493	0.657774	ref|Caenorhabditis elegans hypothetical protein (T19E7.6) mRNA, complete cds [NM_001038343]											IV	5669392	5669792	-1	DAF-16	IV	5669466	5670142	DBE	no				DAE	no				no				no
F09F7.6	F09F7.6		-2.76833	-0.506765		-1.10627	-0.647784	0.502946	-0.386688			-0.52946	-0.429828	-0.458485	0.889634	ref|Caenorhabditis elegans hypothetical protein (F09F7.6) mRNA, complete cds [NM_065788]											III	5551975	5552375	-1	no					PQM-1	III	5552168	5552641		no				no				no
R10F2.1	cdh-1		-0.43618	-0.506733								-0.431052				ref|Caenorhabditis elegans CaDHerin family member (cdh-1) (cdh-1) mRNA, complete cds [NM_065240]											III	2910662	2911062	1	no					no					no				no				no
C24H11.8	twk-39		-0.88497	-0.506558								-0.474593				wb|none available [C24H11.8a]											III	11795396	11795796	1	no					no					no				no				no
T22C8.6	T22C8.6		-3.60133	-0.506458				0.477468	-0.815718		0.51924		0.372657		1.29319	wb|none available [T22C8.6]											II	8629968	8630368	-1	DAF-16	II	8629998	8630480		no					MDL-1	II	8630103	8630350	no				no
F54C1.7	pat-10			-0.505553		-0.450828			-0.730998			-0.337285		-0.450785	0.694176	wb|pat-10 encodes body wall muscle troponin C, the calcium-binding component of the troponin complex of actin thin filaments. PAT-10 is essential for muscle contraction and thus for completion of embryonic morphogenesis and elongation. by homology, PAT-10	1	11.1486	545	NA	0	0					I	5020000	5020400	-1	DAF-16	I	5020029	5020425		no					MDL-1	I	5020074	5020383	no				no
C39B10.2	lgc-41		-1.89326	-0.504157					-0.668353						0.785872	wb|none available [C39B10.2a]											X	10453949	10454349	1	no					no					no				no				no
F59B10.6	F59B10.6	-0.331688		-0.502041	-0.651756										0.265584	wb|none available [F59B10.6]	1	63.6826	909	NA	0	0					II	10524314	10524714	-1	no					no					no				no				no
M02D8.1	M02D8.1	-0.492949	-0.566253	-0.501654							-0.718951					wb|none available [M02D8.1]											X	8763557	8763957	1	no					no					no				no				no
Y32B12C.1	Y32B12C.1		1.15468	-0.500213								-0.592884	-0.581828		-0.410778	wb|none available [Y32B12C.1]											V	16606298	16606698	1	no					no					no				no				no
ZK856.7	ZK856.7	-0.393091	-1.81836	-0.498311		-0.235166			-0.727294					-0.295239	0.981631	ref|Caenorhabditis elegans hypothetical protein (ZK856.7) mRNA, complete cds [NM_073221]											V	10201530	10201930	1	DAF-16	V	10201476	10202645		no					no				no				no
H14E04.1	H14E04.1		-1.01859	-0.497006		-0.359775			0.447817						-0.682305	wb|none available [H14E04.1]	1	64.8138	1045	NA	0	0					III	2401758	2402158	1	no					no				DAE	no				no				no
T07A9.11	rps-24	-0.277375	-0.542908	-0.496153										-0.247548		wb|rps-24 encodes a small ribosomal subunit S24 protein. by homology, RPS-24 is predicted to function in protein biosynthesis. in C. elegans, RPS-24 activity is required for germline development and the overall health of the animal. [Source: WormBase] [T0											IV	385587	385987	1	DAF-16	IV	384958	385834		PQM-1	IV	385432	385829		MDL-1	IV	385137	385787	no				no
C35D10.3	C35D10.3	-0.890363	0.3692	-0.496102					0.448907	-0.442997			-0.78998			wb|none available [C35D10.3]											III	4868711	4869111	1	no					no				DAE	no				no				no
ZK721.3	ZK721.3		-2.3002	-0.494253									0.361754			wb|none available [ZK721.3]	1	11.5549	1378	NA	0	0					X	8784181	8784581	1	no					no					no				no				no
F09B9.4	F09B9.4	-0.324614	-4.13567	-0.493277												wb|none available [F09B9.4]											X	10160272	10160672	1	no					no					MDL-1	X	10160254	10160505	no				no
JC8.8	ttr-51	-0.544044		-0.493129		-0.39409				-0.445005			-0.32231			ref|Caenorhabditis elegans TransThyretin-Related family domain family member (ttr-51) (ttr-51) mRNA, complete cds [NM_070148]											IV	13252189	13252589	-1	no					PQM-1	IV	13250441	13252771		no				no				no
T22B2.4	sup-12		-2.04343	-0.489922								-0.62316			0.346103	ref|Caenorhabditis elegans SUPpressor family member (sup-12) (sup-12) mRNA, complete cds [NM_001136466]											X	3904271	3904671	1	no					no					no				no				no
F27D9.8	stn-2		-1.08722	-0.488692												wb|stn-2 encodes a gamma-syntrophin. loss-of-functions stn-2 mutations indicate that STN-2 activity is required for normal rates of locomotion and head movements. the STN-2 PDZ domain interacts with the SAX-7/L1CAM intracellular PB motif in vitro and gene											X	7680478	7680878	-1	no					no					no				no				no
E04F6.9	E04F6.9		-3.34556	-0.487209					-0.928976						1.06812	ref|Caenorhabditis elegans hypothetical protein (E04F6.9) mRNA, complete cds [NM_063102]											II	7212018	7212418	-1	DAF-16	II	7212163	7212507		no					no				no				no
F59E11.5	F59E11.5		-4.25818	-0.487116		-0.47797						-0.63423		-0.556116	0.667122	ref|Caenorhabditis elegans hypothetical protein (F59E11.5) mRNA, complete cds [NM_072924]											V	8994778	8995178	1	DAF-16	V	8994099	8995019		no				DAE	no				no				no
F11A1.2	F11A1.2		-1.13453	-0.483679					-0.524834						0.509734	wb|none available [F11A1.2]											X	10659414	10659814	-1	no					no					no				no				no
T24C2.4	fbxa-81		-0.828648	-0.482625						0.400862						wb|This gene encodes a protein containing an F-box, a motif predicted to mediate protein-protein interactions either with homologs of yeast Skp-1p or with other proteins. this gene's encoded protein also contains an FTH/DUF38 motif, which may also mediate											X	14541888	14542288	-1	no					no					no				no				no
W02D3.7	lbp-5		-0.485052	-0.482609		-0.627835			-0.406545	-0.433953			-0.533359		0.454579	wb|lbp-5 encodes a predicted intracellular fatty acid binding protein (iFABP) that is most similar to the vertebrate muscle and heart FABPs. by homology, LBP-5 is predicted to function as an intracellular transporter for small hydrophobic molecules such a											I	6732181	6732581	-1	no					PQM-1	I	6732279	6733098		no				no				no
K07E8.6	K07E8.6		-1.33117	-0.482409												wb|none available [K07E8.6]											II	639395	639795	-1	DAF-16	II	639533	639732		no					no				no				no
F23D12.7	F23D12.7		-0.726601	-0.481011					-0.659592						0.925709	ref|Caenorhabditis elegans hypothetical protein (F23D12.7) mRNA, complete cds [NM_001029430]											X	14453676	14454076	-1	DAF-16	X	14453776	14454002		no					no				no				no
F13A2.3	F13A2.3			-0.47941						0.478811						wb|none available [F13A2.3]											V	4396420	4396820	-1	no					no					no				no				no
C13B7.3	srd-60	-0.360705	0.351374	-0.47752		-0.475905										wb|none available [C13B7.3]	1	12.3209	1023	NA	0	0					V	2418780	2419180	1	no					no					no				no				no
F47H4.2	F47H4.2	-1.07689	-5.07556	-0.476136				0.682704		-0.66988			-0.994585		0.786357	wb|This gene encodes a protein containing an F-box, a motif predicted to mediate protein-protein interactions either with homologs of yeast Skp-1p or with other proteins. this gene's encoded protein also contains an FTH/DUF38 motif, which may also mediate											V	17352998	17353398	1	DAF-16	V	17352626	17353222	DBE	no					no				no				no
ZK836.3	ZK836.3	-0.665379	-4.17337	-0.475505				0.688004						-0.421635	0.469647	wb|none available [ZK836.3]											V	12195822	12196222	-1	no					no					no				no				no
ZK849.5	ZK849.5	-0.688242	3.19166	-0.475481		-0.68985				-0.902611			-0.735422	-0.519149		wb|none available [ZK849.5]											I	14199708	14200108	1	no					no					no				no				no
C18D1.2	C18D1.2			-0.47544				-0.397199		0.351799		-0.393769			-0.284799	wb|none available [C18D1.2]	1	11.8088	1437	NA	0	0					II	10056629	10057029	1	no					no					no				no				no
EGAP1.3	zmp-1		-0.526653	-0.474636		-0.729537		-0.477892		-0.464394		-0.50184		-0.628663	-0.519091	wb|zmp-1 encodes a zinc matrix metalloproteinase that enables anchor cell (AC) invasion during postembryonic vulval development. ZMP-1's proteinase activity has been confirmed in vitro. N-terminus to C-terminus, ZMP-1 is predicted to have a signal sequenc	1	11.116	1736	ENSG00000123342	3	94.0792	3840	MMP19	matrix metallopeptidase 19 [Source:HGNC Symbol;Acc:7165]		III	5932808	5933208	-1	no				DBE	no				DAE	no				no				no
C16D2.1	C16D2.1		-0.412261	-0.471062		-0.481845						-0.626664			0.567907	wb|none available [C16D2.1a]	2	82.4765	1105	NA	0	0				CID_009504	II	9131366	9131766	1	no					no					no				no				no
F56F3.4	F56F3.4	-0.911275	-0.393375	-0.470412					0.473995	-0.430198			-0.60737			wb|none available [F56F3.4]											III	4468547	4468947	1	no					no					no				no				no
T11B7.2	T11B7.2	-0.568523	-1.08345	-0.470234												ref|Caenorhabditis elegans hypothetical protein (T11B7.2) mRNA, complete cds [NM_069130]											IV	8844354	8844754	-1	no					no					no				no				no
T03F7.1	snf-11		-3.09797	-0.468975											0.399043	wb|snf-11 encodes an electrogenic, Na[+]/Cl[-]-coupled, high-affinity GABA transporter that is required in vivo for GABA uptake, and for normal aldicarb sensitivity. SNF-11 is orthologous to human SLC6A1 (OMIM:137165). SNF-11 is selective for GABA with a	3	93.0779	2123	ENSG00000157103	0	0					V	11308328	11308728	-1	no					no					no				no				no
B0218.2	faah-2		-1.89759	-0.468187		-0.628373						-0.728581	-0.468169	-0.540842		ref|Caenorhabditis elegans hypothetical protein (amidase) mRNA, complete cds [NM_068965]											IV	8152129	8152529	1	no					PQM-1	IV	8151398	8153541	DAE	no				no				no
Y53H1B.2	Y53H1B.2	-0.578114	-3.28257	-0.467934									-0.385545			wb|none available [Y53H1B.2]											I	11294074	11294474	-1	DAF-16	I	11294091	11294390		no					MDL-1	I	11294132	11294418	no				no
F48C11.3	nlp-3	-0.208872	-3.7537	-0.46732		-0.271889			0.304523			-0.496111		-0.403119	-0.199102	wb|nlp-3 encodes a neuropeptide-like protein of the GFxGF family with similarity to orcokinins, highly conserved peptides native to crustaceans that enhance hindgut contractions. NLP-3 is expressed in neurons in the head, pharynx, and vulva, and in the in											X	13178285	13178685	-1	no					no					no				no				no
F32A5.5	aqp-1		-2.74031	-0.466133		-0.508134			0.581143		-0.390048		0.343988	-0.657003	-0.626567	wb|aqp-1 encodes, by alternative splicing, two isoforms of an aquaglyceroporin required for normally short lifespan. AQP-1 expression is upregulated under daf-2(-) conditions, and loss of AQP-1 function in daf-2 mutant animals results in reduced lifespan.											II	7238208	7238608	-1	DAF-16	II	7238355	7238576	DBE	PQM-1	II	7238073	7238618	DAE	MDL-1	II	7238249	7238544	no				no
Y38C1AA.4	tcl-2		0.594028	-0.465611		-0.723364		-0.773633				-0.54253		-0.839097	-0.756862	wb|none available [Y38C1AA.4]	2	41.6417	1720	NA	0	0				CID_017676	IV	178708	179108	1	no					no					no				no				no
F43C9.2	F43C9.2	-0.332327	-1.77616	-0.464824				0.474275	0.654104							wb|none available [F43C9.2]											X	4785788	4786188	1	no					no					no				no				no
C01A2.2	C01A2.2	-0.485057	-1.40254	-0.463138		-0.2772		0.58976		-0.299118		-0.36589	-0.436714		0.597824	wb|none available [C01A2.2a]	1	93.7273	713	NA	0	0					I	13396957	13397357	1	DAF-16	I	13397034	13397284		no				DAE	no				no				no
F15D4.8	flp-16		-1.54588	-0.462779						0.312649		-0.516022				gb|BJ131485 unpublished oligo-capped cDNA library, C. elegans L1 stage Caenorhabditis elegans cDNA clone yk1055d01 3', mRNA sequence [BJ131485]											II	13234936	13235336	1	no					no					no				no				no
C02D5.2	C02D5.2		-1.91364	-0.462715												wb|none available [C02D5.2a]											III	8556955	8557355	1	DAF-16	III	8556728	8557338		no					no				no				no
T07E3.6	pdf-1		-4.72679	-0.462117					0.466728			-0.52901		-0.478878		wb|none available [T07E3.6a]											III	6912327	6912727	-1	no					no				DAE	no				no				no
W03A5.1	W03A5.1			-0.460986						0.379416		-0.557449				wb|none available [W03A5.1]											III	5407771	5408171	1	no					no					no				no				no
C09G5.7	C09G5.7	-1.18404	1.3611	-0.459946		-0.588377	0.518555		-0.434255	-1.31248		-0.516856	-0.722399	-1.10693	0.381926	wb|none available [C09G5.7]											II	10714554	10714954	1	no					no					no				no				no
C50C3.7	C50C3.7		0.90269	-0.459207								-0.493147			0.447632	wb|none available [C50C3.7]	1	144.343	1464	NA	0	0					III	8161173	8161573	-1	no					no					no				no				no
B0416.1	B0416.1		-1.30582	-0.458682					-0.884711						1.03372	ref|Caenorhabditis elegans hypothetical protein (B0416.1) mRNA, complete cds [NM_077168]											X	9303365	9303765	1	no					no					no				no				no
F15G9.6	F15G9.6		-1.75029	-0.455204				-0.544319	1.04209	0.584275			0.612328		-1.58641	wb|none available [F15G9.6]	1	16.343	534	NA	0	0					X	9709399	9709799	1	no					no					no				no				no
AH10.2	AH10.2		0.585821	-0.453048									0.401754			wb|none available [AH10.2]											V	14156516	14156916	1	no					no					no				no				no
M176.5	M176.5		-2.86511	-0.451827					-0.31415						0.611879	wb|none available [M176.5]											II	9427575	9427975	-1	no				DBE	no					no				no				no
K03E6.6	pfn-3	-0.440753	0.654478	-0.451794					-0.750416						0.554281	wb|none available [K03E6.6]											X	1080550	1080950	-1	no					no					no				no				no
T05B11.7	T05B11.7		-1.9011	-0.451343												wb|none available [T05B11.7]											V	7733376	7733776	-1	no					no				DAE	no				no				no
C14B9.10	C14B9.10	-0.409607	-0.885505	-0.450548												ref|Caenorhabditis elegans hypothetical protein (C14B9.10) mRNA, complete cds [NM_171208]											III	8130496	8130896	1	no					no					no				no				no
C25D7.3	sdc-3		1.13754	-0.44925		-0.5885						-0.7819		-0.603991	-0.327982	ref|Caenorhabditis elegans Sex determination and Dosage Compensation defect family member (sdc-3) (sdc-3) mRNA, complete cds [NM_074302]											V	15048092	15048492	-1	DAF-16	V	15048158	15048482		no					no				no				no
Y39E4B.8	zig-8	-0.383734	-2.56703	-0.449221												ref|Caenorhabditis elegans 2 (Zwei) IG-domain protein family member (zig-8) (zig-8) mRNA, complete cds [NM_067313]											III	13119419	13119819	1	no					no					no				no				no
ZK973.10	lpd-5	-0.276994		-0.447461											0.249876	wb|lpd-5 is orthologous to the human gene NADH DEHYDROGENASE (UBIQUINONE) FE-S PROTEIN 4 (18KD) (NADH-COENZYME Q REDUCTASE) (NDUFS4. OMIM:602694), which when mutated leads to NADH:ubiquinone oxidoreductase (complex I) deficiency. [Source: WormBase] [ZK973											I	4372919	4373319	-1	DAF-16	I	4373033	4373450		no					no				no				no
Y42A5A.1	Y42A5A.1		-2.6904	-0.445291						0.485977	0.732301		0.438014			wb|none available [Y42A5A.1]											V	11087836	11088236	1	DAF-16	V	11087624	11088215		no					MDL-1	V	11087788	11088063	no				no
K12H4.5	K12H4.5	-0.338072		-0.443046												wb|none available [K12H4.5]											III	8044115	8044515	1	no					no					no				no				no
Y41G9A.10	Y41G9A.10		-5.30243	-0.44227		-0.533002						-0.424075	-0.333912	-0.430598		wb|none available [Y41G9A.10]											X	2946460	2946860	-1	no					no					no				no				no
T22A3.4	set-18		-2.78912	-0.441556												wb|set-18 encodes, by alternative splicing, two isoforms of a divergent ortholog of human SMYD1 (OMIM:606846), SMYD2 (OMIM:610663), and SYMD3 (OMIM:608783). SET-18 is paralogous to SET-10, SET-14, and SET-30. neither set-18(gk334) nor set-18(RNAi) have an	1	40.1812	1628	ENSG00000143499	8	233.519	4732	SMYD2	SET and MYND domain containing 2 [Source:HGNC Symbol;Acc:20982]		I	10590409	10590809	1	no					no					MDL-1	I	10590494	10590744	no				no
Y22D7AL.10	Y22D7AL.10			-0.439438												ref|Caenorhabditis elegans hypothetical protein (Y22D7AL.10) mRNA, complete cds [NM_065027]											III	1618845	1619245	-1	DAF-16	III	1618810	1619415		PQM-1	III	1618964	1619288		MDL-1	III	1618960	1619324	no				DAF-12
C56E6.6	C56E6.6		-1.35545	-0.438765												wb|none available [C56E6.6]	1	48.3973	3417	NA	0	0					II	6544287	6544687	-1	no					no					no				no				no
C43E11.5	C43E11.5	-0.756755	-1.56889	-0.438139					0.568491	-0.519847		-0.468326	-0.534068	-0.454105	-0.321377	wb|none available [C43E11.5]											I	4236735	4237135	1	no					no					no				no				no
B0218.5	B0218.5		-0.519358	-0.434381								-0.559585		-0.494651		wb|none available [B0218.5]	3	74.1947	1107	NA	0	0					IV	8156333	8156733	-1	no					no					no				no				no
C41G11.1	C41G11.1	0.489828	2.68525	-0.434247		-0.467202				0.456873			0.367558			wb|none available [C41G11.1a]											X	5720053	5720453	-1	no					no					no				no				no
C18D4.6	C18D4.6		-0.63868	-0.434023		-0.732732			-0.300212	-0.441457		-0.575629		-0.954793	0.280677	ref|Caenorhabditis elegans hypothetical protein (C18D4.6) mRNA, complete cds [NM_075041]	1	11.7686	915	NA	0	0					V	17538247	17538647	-1	no					no					no				no				no
F07D10.1	rpl-11.2	-0.551927	-2.4221	-0.43334	-0.241145					-0.233664			-0.256951			wb|rpl-11.2 encodes a large ribosomal subunit L11 protein. by homology, RPL-11.2 is predicted to function in protein biosynthesis. [Source: WormBase] [F07D10.1.1]											X	2242510	2242910	-1	no					no					no				no				no
ZK909.6	ZK909.6	-0.580954	-2.54755	-0.433009											0.439042	ref|Caenorhabditis elegans hypothetical protein (ZK909.6) mRNA, complete cds [NM_001026711]											I	14966988	14967388	1	DAF-16	I	14966092	14967333		no					no				no				no
F20D6.8	F20D6.8	-0.347223	-3.29261	-0.432631											0.341367	wb|none available [F20D6.8]											V	8168149	8168549	-1	no					no					no				no				no
K02F2.5	K02F2.5		-4.29327	-0.432625								-0.49055				wb|none available [K02F2.5]											I	6810317	6810717	-1	no					no					MDL-1	I	6810365	6810688	no				no
C44B7.6	C44B7.6	-0.552888	-5.43246	-0.432574						-0.436541		-0.540194	-0.713469		0.449867	Unknown											II	6876914	6877314	-1	DAF-16	II	6877102	6877406		no				DAE	no				no				no
Y73F4A.2	Y73F4A.2		-4.01044	-0.432462					0.287073			-0.598488		-0.45066	-0.250663	wb|none available [Y73F4A.2]	1	57.0831	865	NA	0	0					IV	9043232	9043632	-1	no				DBE	no					MDL-1	IV	9043242	9043533	no				no
C35C5.3	C35C5.3	-0.364495	-0.707175	-0.43198												wb|none available [C35C5.3a]											X	11546329	11546729	-1	DAF-16	X	11546332	11549030		no					no				no				no
ZK970.4	vha-9		-0.388431	-0.431602											0.251725	wb|vha-9 encodes an ortholog of subunit F of the cytoplasmic (V1) domain of vacuolar proton-translocating ATPase (V-ATPase). VHA-9 is a predicted cytosolic rotor (stalk) component. [Source: WormBase] [ZK970.4.1]											II	10303553	10303953	-1	DAF-16	II	10303594	10304050		PQM-1	II	10303684	10304009		MDL-1	II	10303724	10303980	no				no
F58H1.7	F58H1.7	-0.373584	-4.77116	-0.431355								-0.391412		-0.345657		wb|none available [F58H1.7a]											V	11964689	11965089	-1	no					no					no				no				no
F23B2.5	flp-1		-5.03588	-0.430586		-0.339998						-0.441549		-0.400754		ref|Caenorhabditis elegans FMRF-Like Peptide family member (flp-1) (flp-1) mRNA, complete cds [NM_182278]											IV	9144378	9144778	1	no					no					no				no				no
R08C7.5	R08C7.5	-0.690742	-1.15225	-0.426941				0.417444					-0.37232			ref|Caenorhabditis elegans hypothetical protein (R08C7.5) mRNA, complete cds [NM_068161]	1	13.1274	1590	NA	0	0					IV	4429576	4429976	1	no					no					no				no				no
C10C6.3	C10C6.3			-0.425721												wb|none available [C10C6.3]	1	29.2449	1069	NA	0	0					IV	11465104	11465504	-1	no					no				DAE	no				no				no
W03D2.1	pqn-75	-0.600611		-0.425088				-1.17594	0.862395			-0.550107	-0.6275		-2.03833	wb|The protein product of this gene is predicted to contain a glutamine/asparagine (Q/N)-rich ('prion') domain, by the algorithm of Michelitsch and Weissman (as of the WS77 release of WormBase, i.e., in wormpep77). [Source: WormBase] [W03D2.1c]											IV	4072020	4072420	1	no					no					no				no				no
Y73E7A.4	cpx-1		-4.51292	-0.424802								-0.352443			0.23375	wb|none available [Y73E7A.4]											I	1596077	1596477	-1	no					no					no				no				no
R08E3.2	R08E3.2		0.493317	-0.424607		-0.447523			0.538988			-0.62181		-0.61055		wb|none available [R08E3.2]											X	4822329	4822729	1	no					PQM-1	X	4822251	4822553		no				no				no
C07D10.1	C07D10.1		0.426746	-0.421673					-0.718616						0.561576	wb|none available [C07D10.1]											II	7398667	7399067	1	no					no					no				no				no
T09A12.5	T09A12.5		0.476179	-0.42144				0.523196	0.333128							wb|none available [T09A12.5]											IV	8225362	8225762	1	DAF-16	IV	8225379	8225720		PQM-1	IV	8225376	8225678	DAE	MDL-1	IV	8225426	8225802	no				no
Y102A5C.1	fbxa-206		3.05774	-0.420386												wb|This gene encodes a protein containing an F-box, a motif predicted to mediate protein-protein interactions either with homologs of yeast Skp-1p or with other proteins. this gene's encoded protein also contains an FTH/DUF38 motif, which may also mediate	1	12.1554	1179	NA	0	0					V	16918354	16918754	-1	no					no					no				no				no
C41G7.6	C41G7.6		-0.91841	-0.420349		-0.276361				0.237224		-0.392871		-0.272436		wb|none available [C41G7.6]	3	46.8097	796	NA	0	0					I	9527332	9527732	-1	no				DBE	no					no				no				no
M02D8.4	asns-2		-4.56196	-0.419499		-0.741572	-1.00681		-0.467109	-0.464423			-0.939699		0.312897	wb|none available [M02D8.4a]	3	46.0309	1986	NA	0	0				CID_033077	X	8750710	8751110	-1	DAF-16	X	8749936	8751318		no					no				no				no
ZK1128.7	ZK1128.7	-0.251073	-2.18072	-0.419401		-0.258457			0.509472			-0.478108	-0.358676		-0.319121	wb|none available [ZK1128.7]											III	10136681	10137081	1	DAF-16	III	10136190	10137128		no					no				no				no
C05D2.8	C05D2.8	-0.465948	-0.326279	-0.419137					-0.262807		-0.503421	-0.304894		-0.402937	0.242419	wb|none available [C05D2.8]	2	56.0809	1349	NA	0	0					III	5610204	5610604	-1	no					PQM-1	III	5610229	5610564	DAE	no				no				no
C08F8.9	C08F8.9	-0.444334	-0.396298	-0.418098									-0.283029			wb|none available [C08F8.9]											IV	11178476	11178876	-1	DAF-16	IV	11178572	11178833		no					no				no				no
R05A10.4	R05A10.4	-0.380522	-3.18675	-0.417773		-0.435908			0.737346	-0.398657				-0.41304	-0.55252	wb|none available [R05A10.4]											IV	14172159	14172559	1	no					no					no				no				no
F36H2.5	F36H2.5		-4.95927	-0.417631		-0.359728						-0.505253		-0.348756		wb|none available [F36H2.5]											I	9254252	9254652	-1	no					no					no				no				no
MTCE.11	MTCE.11		-1.28619	-0.416632		-0.275926						-0.287361		-0.395022		wb|none available [MTCE.11]											MtDNA	1398	1798	1	no					no					no				no				no
ZK1055.7	ZK1055.7		-0.458943	-0.41601		-0.635471		-0.474632		-0.412146				-0.521245		ref|Caenorhabditis elegans hypothetical protein (ZK1055.7) mRNA, complete cds [NM_072279]	1	161.025	1756	NA	0	0					V	6605258	6605658	-1	no				DBE	no					no				no				no
Y38F2AL.2	mksr-2	-0.805699	-0.658767	-0.415827						-0.678729			-0.84296			wb|mkrs-2 encodes an ortholog of human B9D2 (OMIM:611951), paralogous to MKRS-1 and MKS-1. MKRS-2 is required for fully normal foraging behavior, and is redundantly required with NPH-4 for roughly normal foraging, and with both NPH-1 and NPH-4 for cilia f											IV	2306591	2306991	-1	no					no					no				no				no
F45H11.2	ned-8		0.470147	-0.415821												wb|The ned-8 gene encodes a ubiquitin-like protein that is required for both embryogenesis and terminal hypodermal differentiation. [Source: WormBase] [F45H11.2]											I	10374191	10374591	-1	no					no					no				no				no
C04F12.8	C04F12.8		-3.15684	-0.415297		-0.409743			-0.575862			-0.434564	-0.433604		0.903888	wb|none available [C04F12.8]	2	45.1304	819	NA	0	0				CID_004347	I	9699446	9699846	-1	no					no					no				no				no
C55C3.6	C55C3.6	-1.00202		-0.415127		-0.345702				-0.932592	-3.04644	-0.484967	-1.01663	-0.400934	-0.257622	ref|Caenorhabditis elegans hypothetical protein (C55C3.6) mRNA, complete cds [NM_171348]											IV	5682904	5683304	1	no					no					no				no				no
ZC443.3	ZC443.3		-2.62928	-0.414361		-0.564293						-0.502106		-0.403701		ref|Caenorhabditis elegans hypothetical protein (ZC443.3) mRNA, complete cds [NM_073806]	1	18.1558	1529	NA	0	0					V	12814005	12814405	-1	no					no					MDL-1	V	12813874	12814932	no				no
M01E11.7	tag-163	-0.305384	-1.40766	-0.413437												wb|none available [M01E11.7a]	1	39.9827	2850	NA	0	0					I	5603277	5603677	-1	no					no					no				no				no
F20A1.6	F20A1.6		-6.67861	-0.41297				0.37427	-0.752096			-0.467682		-0.35191	1.12637	ref|Caenorhabditis elegans hypothetical protein (F20A1.6) mRNA, complete cds [NM_001028649]											V	7026962	7027362	-1	no					no					no				no				no
K06A9.3	K06A9.3		1.45121	-0.410941		-0.391935							0.407418	-0.365186		wb|none available [K06A9.3]											X	1534839	1535239	-1	no					no					no				no				no
C31B8.4	C31B8.4	-0.759468	-5.52008	-0.410302				-0.711866	-0.486639	-0.528435	-0.399444		-0.307853	-0.380497		wb|none available [C31B8.4]											V	2896335	2896735	1	no					PQM-1	V	2896085	2896585		no				no				no
F07H5.2	sgn-1	-0.295585	-1.6121	-0.406369					-0.316793							wb|none available [F07H5.2]											II	8783484	8783884	-1	no					no					MDL-1	II	8783418	8783726	no				no
F52F10.2	F52F10.2		-1.26588	-0.404377				-0.633361							-0.897195	wb|none available [F52F10.2]	1	11.365	1887	NA	0	0					V	1547843	1548243	1	no				DBE	no					no				no				no
Y39G10AR.15	Y39G10AR.15	-0.547433	0.9548	-0.404037					0.498686				-0.423015			wb|none available [Y39G10AR.15]	1	14.8262	2239	NA	0	0					I	2327231	2327631	-1	no					no					no				no				no
T03G11.3	T03G11.3		-2.70602	-0.403078						0.515751		-0.439084			0.324828	wb|none available [T03G11.3]											X	5174038	5174438	1	no					no					no				no				no
C44B7.7	C44B7.7	-0.401634		-0.403062					0.458205							wb|none available [C44B7.7]											II	6880023	6880423	-1	DAF-16	II	6880045	6880599		no					no				no				no
F58A6.10	srb-12		-0.799744	-0.402727											0.2989	wb|none available [F58A6.10]											II	5154528	5154928	-1	no					no					no				no				no
Y75B8A.12	osm-12	-0.325369	-2.59961	-0.401641											0.31028	wb|none available [Y75B8A.12]											III	12202249	12202649	-1	no					no					no				no				no
F22B7.2	flp-23			-0.400763												wb|none available [F22B7.2]											III	8650351	8650751	1	no					no					no				no				no
C50C3.5	C50C3.5	-0.456557	-3.88328	-0.400751											0.358809	wb|none available [C50C3.5]											III	8178859	8179259	1	no					no					no				no				no
R09A8.5	R09A8.5	-0.445297	-3.35684	-0.399641				0.42607							0.716112	wb|none available [R09A8.5]											X	12640391	12640791	-1	no					no					no				no				no
T10B9.9	T10B9.9		-3.05597	-0.398977		-0.398442						-0.388021		-0.57232		wb|none available [T10B9.9]	1	26.2139	485	NA	0	0					II	9775724	9776124	-1	no					no					no				no				no
T20B3.14	T20B3.14		-2.79135	-0.398239					0.600213		-0.429617	-0.534795		-0.31682	-0.463062	wb|none available [T20B3.14]											V	16821198	16821598	-1	no					no					no				no				no
W03F8.1	tni-4		-3.13285	-0.397352		-0.39397								-0.526394		wb|tni-4 encodes one of the four elegans troponin I proteins. tni-4 is required for the normal development of the pharynx during embryonic development. TNI-4 interacts only with the pharyngeal troponin C. tni-4 is expressed exclusively in the pharyngeal m											IV	5204283	5204683	1	no					no					MDL-1	IV	5204215	5204510	no				no
K03H1.3	ttr-3	-0.274568	0.455733	-0.394671					-0.664196						0.943735	ref|Caenorhabditis elegans TransThyretin-Related family domain family member (ttr-3) (ttr-3) mRNA, complete cds [NM_066801]											III	9926483	9926883	-1	DAF-16	III	9926521	9926891		no				DAE	no				no				no
B0545.3	scl-23		-0.639558	-0.39428								-0.489746	-0.348444			ref|Caenorhabditis elegans SCP-Like extracellular protein family member (scl-23) (scl-23) mRNA, complete cds [NM_067458]											IV	89982	90382	-1	no					no					no				no				no
T25E4.2	T25E4.2		-0.783867	-0.393344											0.375736	wb|none available [T25E4.2]											II	5582292	5582692	-1	no					no					no				no				no
Y73F8A.6	ccg-1	-0.301658	-3.42559	-0.393113					-0.443883						0.478274	wb|none available [Y73F8A.6]	1	31.5727	1071	NA	0	0					IV	15275675	15276075	-1	DAF-16	IV	15275165	15276193		no					MDL-1	IV	15275677	15276019	no				no
ZK856.6	ZK856.6		-2.79087	-0.389812				0.302083	-0.457233	0.309569		-0.384488			0.759316	ref|Caenorhabditis elegans hypothetical protein (ZK856.6) mRNA, complete cds [NM_073220]											V	10198378	10198778	1	no					no					no				no				no
Y43F8C.11	Y43F8C.11		-1.98546	-0.387999					0.25423			-0.483759				wb|none available [Y43F8C.11]											V	19669930	19670330	1	no					no					no				no				no
Y53G8AR.1	Y53G8AR.1	-0.581903	0.639257	-0.386838			-0.296632						-0.738278	0.358358		wb|none available [Y53G8AR.1]											III	3332727	3333127	1	no					no					no				no				no
F53C3.6	F53C3.6		-1.167	-0.386516												Unknown											II	3897837	3898237	1	DAF-16	II	3897765	3898154		no					MDL-1	II	3897797	3898105	no				no
Y119C1B.6	Y119C1B.6		-4.01923	-0.384515		-0.383184		0.3984	0.387573			-0.41255		-0.412941		ref|Caenorhabditis elegans hypothetical protein (Y119C1B.6) mRNA, complete cds [NM_058982]	1	12.6109	243	NA	0	0					I	4518366	4518766	-1	no					no					no				no				no
M03D4.3	M03D4.3		-2.13815	-0.383473					0.321822		0.524188					wb|none available [M03D4.3]											IV	6112261	6112661	-1	no					no					no				no				no
C38C3.4	C38C3.4		-2.86147	-0.381609		-0.289531		0.387757	-0.452866			-0.378993			0.840623	wb|none available [C38C3.4a]	1	12.7403	494	NA	0	0					V	1481744	1482144	1	no					no					no				no				no
T25F10.1	T25F10.1		0.942843	-0.378903		-0.386442			-0.733214			-0.634058		-0.455316	0.651546	wb|none available [T25F10.1]											V	6768112	6768512	1	no					no					no				no				no
F19B10.11	F19B10.11		0.512166	-0.377964						0.575514			0.385718			wb|none available [F19B10.11]											II	3650959	3651359	1	no					no					no				no				no
T17A3.9	T17A3.9		0.4924	-0.376686						0.36367		-0.453549				wb|none available [T17A3.9]	1	27.1025	552	NA	0	0					III	153117	153517	-1	no					no					no				no				no
R09A1.5	R09A1.5		-4.99155	-0.376649											0.296738	ref|Caenorhabditis elegans hypothetical protein (R09A1.5) mRNA, complete cds [NM_070964]											V	1031553	1031953	-1	no					no					no				no				no
K07C11.7	K07C11.7	0.973814	-0.796787	-0.376223		-0.703988	-0.460872			0.646049			0.824863			ref|Caenorhabditis elegans hypothetical protein (K07C11.7) mRNA, complete cds [NM_182393]	2	27.2972	1558	ENSG00000186732	1	627.852	1943	MPPED1	metallophosphoesterase domain containing 1 [Source:HGNC Symbol;Acc:1306]		V	8213848	8214248	-1	no					no				DAE	no				no				no
F41E6.9	F41E6.9		0.443089	-0.373847		-0.478336			0.427926					-0.384633		wb|none available [F41E6.9]											V	8606006	8606406	-1	no					no				DAE	no				no				no
K07C11.5	cri-2	-0.462884	-1.99476	-0.373286		-0.407614			-0.353396	-0.497211		-0.282264	-0.38644	-0.393035	0.619038	ref|Caenorhabditis elegans Conserved Regulator of Innate immunity family member (cri-2) (cri-2) mRNA, complete cds [NM_072712]											V	8201488	8201888	1	no					no					no				no				no
C02F4.5	C02F4.5		-0.892454	-0.373143												gb|OSTR127C8_1 AD-wrmcDNA Caenorhabditis elegans cDNA, mRNA sequence [CB393817]											IV	10524025	10524425	-1	no					no					no				no				no
F28H7.6	F28H7.6	-0.591245		-0.372772											-0.489805	wb|none available [F28H7.6]											V	10756508	10756908	-1	no					no					no				no				no
E04F6.8	E04F6.8		-0.8043	-0.372206		-0.404969			-0.314083					-0.310742	0.444542	ref|Caenorhabditis elegans hypothetical protein (E04F6.8) mRNA, complete cds [NM_063101]											II	7211239	7211639	-1	DAF-16	II	7211372	7211706		no					no				no				no
F52E4.4	twk-16			-0.370651					-0.278482			-0.583551	-0.392596		0.37634	wb|none available [F52E4.4]	1	13.5175	1668	ENSG00000186795	0	0					X	3080823	3081223	1	no					no					no				no				no
C35B1.5	C35B1.5		-1.49009	-0.368026		-0.430219		0.405809	0.55985					-0.40023		ref|Caenorhabditis elegans hypothetical protein (C35B1.5) mRNA, complete cds [NM_068077]											IV	4084102	4084502	-1	no					no					no				no				no
Y38F2AR.9	Y38F2AR.9		0.581326	-0.368004				-0.316721	0.336695		-0.356808				-0.653416	ref|Caenorhabditis elegans hypothetical protein (Y38F2AR.9) mRNA, complete cds [NM_067796]											IV	2388574	2388974	-1	no					no					no				no				no
F22B8.7	F22B8.7		-1.93766	-0.367036		-0.362672			-0.350334			-0.415724		-0.317414	0.521807	wb|none available [F22B8.7]	1	49.5932	1091	ENSG00000117791	0	0					V	16094904	16095304	1	DAF-16	V	16094747	16095221		PQM-1	V	16094907	16095183		MDL-1	V	16094866	16095118	no				no
T01E8.1	T01E8.1		-3.7451	-0.365992								-0.56997				ref|Caenorhabditis elegans hypothetical protein (T01E8.1) mRNA, complete cds [NM_063802]	1	118.178	1669	NA	0	0					II	10206355	10206755	1	DAF-16	II	10206396	10206603		no					no				no				no
C10B5.3	C10B5.3		0.70493	-0.363395												wb|none available [C10B5.3]											V	8584410	8584810	-1	no					no					no				no				no
F53F4.6	rdy-2	-0.290961	-0.789399	-0.363194												wb|none available [F53F4.6a]	1	10.8631	1002	NA	0	0					V	13601032	13601432	-1	no					no					no				no				no
C17G1.7	C17G1.7		-2.75141	-0.361931		-0.25648		0.347678						-0.303557		ref|Caenorhabditis elegans hypothetical protein (C17G1.7) mRNA, complete cds [NM_077269]											X	9954382	9954782	-1	DAF-16	X	9954353	9954903		no					no				no				no
C55C3.3	C55C3.3	-1.37347	2.2103	-0.361826	0.434979		0.559884	-0.318741	0.52044	-1.15674	-3.78481	-0.796805	-1.24857	-0.704982	-0.839181	wb|none available [C55C3.3]	1	11.9119	1608	NA	0	0					IV	5684982	5685382	1	no					no					no				no				no
F22D6.4	nduf-6	-0.279992		-0.361333											0.297537	wb|F22D6.4 encodes an NDUFS6/13 kDa subunit of the mitochondrial NADH dehydrogenase (ubiquinone) complex (complex I). F22D6.4 is required for oxidative phosphorylation and for resistance to volatile anesthetics. [Source: WormBase] [F22D6.4.2]											I	7090322	7090722	1	DAF-16	I	7090223	7090747		no					MDL-1	I	7090253	7090569	no				no
F39B2.5	F39B2.5		1.5752	-0.359975												ref|Caenorhabditis elegans hypothetical protein (F39B2.5) mRNA, complete cds [NM_061173]	1	13.5804	1000	ENSG00000174111	3	539.845	2030	SOCS7	suppressor of cytokine signaling 7 [Source:HGNC Symbol;Acc:29846]		I	14776552	14776952	-1	no				DBE	no					no				no				no
Y69A2AR.30	mdf-2		1.7649	-0.35977									0.270143			wb|mdf-2 encodes the C. elegans ortholog of the Mad2p spindle assembly checkpoint protein. mdf-2 activity is essential for regulation of the anaphase-promoting complex (APC) during oocyte meiosis I as well as for normal brood size, growth rates, and embry											IV	2641015	2641415	-1	no					no					MDL-1	IV	2640872	2641336	no				no
F42G9.2	cyn-6		-1.52806	-0.359655				0.38293	-0.383832					-0.33875	0.766763	wb|cyn-6 encodes a cyclophilin most similar to human secreted cyclophilin type B isoforms that is functional when expressed in E. coli. it is expressed in the intestine. [Source: WormBase] [F42G9.2]	1	14.7144	712	ENSG00000166794	0	0				CID_012023	III	773099	773499	1	no					no					no				no				no
C24D10.6	C24D10.6		0.765753	-0.356804		-0.273381							0.245996			wb|none available [C24D10.6]	1	38.7895	593	NA	0	0					IV	5160142	5160542	-1	DAF-16	IV	5160146	5160512	DBE	no					MDL-1	IV	5160255	5160524	no				no
F39H12.3	F39H12.3		-1.76818	-0.354893		-0.290347								-0.260574		wb|none available [F39H12.3]	1	192.627	642	NA	0	0					X	841394	841794	-1	no					no					no				no				no
Y81G3A.5	col-86		0.236987	-0.353977											0.279017	ref|Caenorhabditis elegans COLlagen family member (col-86) (col-86) mRNA, complete cds [NM_064382]											II	13098105	13098505	-1	no					no					no				no				no
K05C4.11	K05C4.11	-1.06666	-2.61645	-0.352629						-0.776948			-0.899907			wb|none available [K05C4.11]	1	21.4441	1477	NA	0	0					I	14724628	14725028	-1	no					no					no				no				no
M03F4.2	act-4			-0.352443					-0.556749		-0.52494	-0.448065			0.432278	wb|act-4 encodes an actin isoform that is most similar to act-2 in amino acid sequence. an act-4 reporter gene is expressed in body wall and vulval muscles and the spermatheca. [Source: WormBase] [M03F4.2a]	2	73.5727	1675	NA	0	0				CID_031448	X	4960222	4960622	1	DAF-16	X	4960312	4961291		no				DAE	MDL-1	X	4960404	4960757	no				no
B0478.1	jnk-1		-3.98857	-0.352049								-0.36547		-0.32935		wb|jnk-1 encodes a serine/threonine kinase that is the sole C. elegans member of the c-Jun N-terminal kinase (JNK) subgroup of mitogen-activated protein (MAP) kinases. jnk-1 is required for normal coordinated locomotion as well as for normal adult lifespa											IV	6957330	6957730	1	no					no					no				no				no
K08D10.4	rnp-2		0.736469	-0.351684												wb|rnp-2 encodes the small nuclear ribonucleoprotein (snRNP)-associated protein RNP-2/U1A, which associates with U1 snRNPs. rnp-2 is coexpressed with rnp-3, dnj-15, and K08D10.12 in an operon. RNP-2 and RNP-3 are paralogs with ~50% identity that are more											IV	4171795	4172195	1	DAF-16	IV	4171786	4172153		no					no				no				no
F22B3.8	F22B3.8		-0.358198	-0.351374						0.273664		-0.430589				ref|Caenorhabditis elegans hypothetical protein (F22B3.8) mRNA, complete cds [NM_069759]	1	18.1576	1870	NA	0	0					IV	11425129	11425529	-1	no					no					no				no				no
T19A6.3	T19A6.3			-0.350003											0.244901	ref|Caenorhabditis elegans hypothetical protein (T19A6.3) mRNA, complete cds [NM_001129047]											I	8398611	8399011	1	no					no					no				no				no
F21C10.3	F21C10.3	0.263143	-3.11517	-0.349747		-0.275829				0.337061			0.33051	-0.284326		wb|none available [F21C10.3a]	1	12.4853	908	NA	0	0					V	9128543	9128943	1	no					no				DAE	MDL-1	V	9128541	9128901	no				no
T12D8.9	T12D8.9		-2.50445	-0.347394					-0.736737			-0.424839			0.783149	ref|Caenorhabditis elegans hypothetical protein (T12D8.9) mRNA, complete cds [NM_001027588]											III	13616704	13617104	1	DAF-16	III	13616699	13617030		no					MDL-1	III	13616745	13617098	no				no
C26F1.10	flp-21		-5.63562	-0.346883								-0.400081				wb|flp-21 encodes a single FMRFamide-related neuropeptide (FaRP) that serves as a ligand for NPR-1, a G protein-coupled receptor that regulates social versus solitary feeding behavior in several Caenorhabditis species. genetic analysis suggests that FLP-2											V	7793046	7793446	1	no					no					no				no				no
M03E7.1	M03E7.1		-1.86292	-0.346272								-0.440821			0.24388	wb|none available [M03E7.1]											V	5623326	5623726	1	no					no				DAE	no				no				no
F13C5.5	F13C5.5	0.177734	-3.47031	-0.345398		-0.43538			0.407592			-0.548345		-0.521047	-0.623999	wb|none available [F13C5.5]											X	608392	608792	-1	no					no					no				no				no
R07E4.3	R07E4.3	-0.348873	-1.11617	-0.345086												wb|none available [R07E4.3]											X	5953115	5953515	1	DAF-16	X	5953114	5953495		PQM-1	X	5953134	5953426		MDL-1	X	5953154	5953491	no				no
T23D8.2	tsp-7	-0.256398	-3.93696	-0.344337		-0.271173			-0.24287			-0.307195	-0.184361	-0.306068		wb|none available [T23D8.2]											I	9972957	9973357	-1	no					no					no				no				no
K10B3.6	K10B3.6		-1.33592	-0.343905					-0.227624						0.27077	ref|Caenorhabditis elegans hypothetical protein (K10B3.6) mRNA, complete cds [NM_001029615]											X	3111231	3111631	-1	no					no					MDL-1	X	3111122	3111608	no				no
C40H1.6	C40H1.6		0.17737	-0.342543		-0.255575										ref|Caenorhabditis elegans hypothetical protein (C40H1.6) mRNA, complete cds [NM_066654]											III	9330952	9331352	1	DAF-16	III	9331029	9331453		no					no				no				no
Y39A3B.5	ckr-2		-2.56827	-0.341225						0.28426	-0.376828				0.292999	wb|Y39A3B.5 encodes a seven transmembrane receptor that is most closely related to the mammalian cholecystokinin receptors. loss of Y39A3B.5 activity via RNAi, either singly or in combination with another cholecystokinin receptor-encoding gene, T23B3.4, h	2	85.8443	1978	ENSG00000163394	2	33.2377	1720	CCKAR	cholecystokinin A receptor [Source:HGNC Symbol;Acc:1570]	CID_012341	III	2021479	2021879	-1	no					no					no				no				no
F56B3.7	ugt-52	-0.575483	-4.01748	-0.340912				-0.386046	-0.336122				-0.683178	0.358527		wb|none available [F56B3.7]											IV	778484	778884	1	no					PQM-1	IV	778600	778799	DAE	no				no				no
F11A10.2	repo-1		0.639812	-0.340809		-0.271042						-0.276289		-0.349256	-0.235383	wb|none available [F11A10.2]											IV	12084156	12084556	1	no					no					no				no				no
R144.10	R144.10		2.40243	-0.340377		-0.30512									-0.367275	wb|none available [R144.10]											III	5002198	5002598	-1	no					no					no				no				no
T21E3.3	lrp-2		-1.76917	-0.339838								-0.479661		-0.343609		wb|none available [T21E3.3]	5	477.375	14802	NA	0	0					I	3953845	3954245	-1	no					no					no				no				no
C53H9.3	C53H9.3	-0.346088		-0.339763												wb|none available [C53H9.3]	1	14.5087	471	NA	0	0					I	1832543	1832943	-1	DAF-16	I	1832504	1832876		no					MDL-1	I	1832573	1832822	no				no
F29C4.2	F29C4.2	-0.356894	-0.722067	-0.339533									-0.240258			ref|Caenorhabditis elegans hypothetical protein (F29C4.2) mRNA, complete cds [NM_067466]											IV	126429	126829	1	no					PQM-1	IV	126208	126670		MDL-1	IV	126174	126774	no				no
F47H4.9	fbxa-189	-0.783382	-1.78944	-0.338957		-0.369695			-0.646031	-0.81412		-0.369399	-0.957375		0.437995	wb|This gene encodes a protein containing an F-box, a motif predicted to mediate protein-protein interactions either with homologs of yeast Skp-1p or with other proteins. this gene's encoded protein also contains an FTH/DUF38 motif, which may also mediate	1	14.5308	1710	NA	0	0					V	17344903	17345303	1	no					PQM-1	V	17344950	17345195		MDL-1	V	17344973	17345172	no				no
Y38C1AA.9	Y38C1AA.9		-3.59005	-0.337013		-0.264971						-0.46884		-0.40048		wb|none available [Y38C1AA.9]											IV	157797	158197	-1	no					no					no				no				no
T07F12.4	T07F12.4	-0.313794	-3.78467	-0.335692					-0.25034						0.190777	wb|none available [T07F12.4]											X	4898040	4898440	-1	no					no					no				no				no
F44F4.1	F44F4.1	-0.235489	-3.04461	-0.335632												wb|none available [F44F4.1]											II	10880568	10880968	1	no					no					no				no				no
ZC412.3	ZC412.3	-0.487723	-4.40334	-0.335285		-0.266863		0.302135	-0.516817	-0.419301		-0.337575	-0.459296	-0.297581	0.818953	ref|Caenorhabditis elegans hypothetical protein (ZC412.3) mRNA, complete cds [NM_074261]	1	95.985	761	NA	0	0					V	14871317	14871717	-1	no					no					no				no				no
LLC1.2	LLC1.2		0.72937	-0.335195					-0.298155						0.314051	ref|Caenorhabditis elegans hypothetical protein (LLC1.2) mRNA, complete cds [NM_070351]	1	15.4771	854	NA	0	0					IV	14456580	14456980	1	no					PQM-1	IV	14456647	14456980	DAE	MDL-1	IV	14456752	14456962	no				no
C16D9.2	rol-3		-0.29142	-0.335013								-0.345781		-0.363965		wb|rol-3 was identified in screens for recessive mutations that affect body morphology. strong loss-of-function mutations in rol-3 result in early-to-mid larval lethality, while weaker mutations result in animals that are left-handed rollers at the adult	4	530.256	7688	ENSG00000030304	0	0					V	8238231	8238631	-1	DAF-16	V	8238117	8238957		no					MDL-1	V	8238294	8238577	no				no
F33D4.7	F33D4.7		0.561178	-0.334682		-0.245061			0.249446							wb|none available [F33D4.7]											IV	7709619	7710019	-1	DAF-16	IV	7709714	7710091		PQM-1	IV	7709770	7710035		no				no				no
T21C12.4	T21C12.4		1.38834	-0.334095						0.394197		-0.321303	0.275743			wb|none available [T21C12.4a]											III	10557850	10558250	-1	no					no					no				no				no
Y6D1A.2	Y6D1A.2	0.389322	-0.439385	-0.333413		-0.582469		-0.331829					0.297841	-0.318341	-0.208002	wb|none available [Y6D1A.2]											II	11819685	11820085	-1	no					no					no				no				no
T27C4.1	T27C4.1		-4.56612	-0.332103								-0.419643		-0.265369		ref|Caenorhabditis elegans hypothetical protein (T27C4.1) mRNA, complete cds [NM_071632]											V	3715856	3716256	-1	no					no					no				no				no
F25H8.5	dur-1	0.252366	-5.56501	-0.331673		-0.376136			-0.754656			-0.332138			1.08273	ref|Caenorhabditis elegans Dauer Up-Regulated family member (dur-1) (dur-1) mRNA, complete cds [NM_069387]											IV	9928102	9928502	-1	no					no					no				no				no
F58F12.4	F58F12.4	-0.483699		-0.331525	-0.273409					-0.357363			-0.194103	-0.221376		wb|none available [F58F12.4]											II	6386435	6386835	1	no					no					no				no				no
F48B9.2	F48B9.2	-0.29115	2.09802	-0.331456								-0.298007			-0.254142	wb|none available [F48B9.2]											X	2165223	2165623	1	no					no					no				no				no
C53B7.4	asg-2	-0.303663	-1.35272	-0.331364												wb|asg-2 encodes a homolog of subunit G of the membrane-bound F0 proton channel portion of ATP synthase (mitochondrial respiratory chain [MRC] complex V). asg-2 activity is required for growth at a normally high rate and for normal osmoregulation. in addi	1	178.011	524	ENSG00000167283	2	30.9653	1582	ATP5L	ATP synthase, H+ transporting, mitochondrial Fo complex, subunit G [Source:HGNC Symbol;Acc:14247]		X	6840916	6841316	1	DAF-16	X	6840806	6841223		PQM-1	X	6840836	6841170		MDL-1	X	6840876	6841129	no				no
F26A1.6	F26A1.6	-0.26579	-0.859257	-0.330221					-0.250917							wb|none available [F26A1.6]											III	4816942	4817342	-1	no					no					no				no				no
K12H6.2	K12H6.2		3.02338	-0.32973					-0.415813						0.4365	wb|none available [K12H6.2]	1	16.644	1183	NA	0	0					II	2815449	2815849	-1	no					no					no				no				no
F02E8.1	asb-2		-1.80091	-0.329277								-0.295119				wb|asb-2 encodes the B subunit of the membrane-bound F0 proton channel portion of ATP synthase (mitochondrial respiratory chain [MRC] complex V) that is closely similar to its paralog ASB-1. RNAi experiments indicate that asb-2 activity is required for la	2	48.2457	1208	ENSG00000116459	2	151.77	621	ATP5F1	ATP synthase, H+ transporting, mitochondrial Fo complex, subunit B1 [Source:HGNC Symbol;Acc:840]	CID_031206,CID_031200	X	4469418	4469818	1	DAF-16	X	4469234	4469671		PQM-1	X	4469314	4469641		MDL-1	X	4469326	4469634	no				no
Y111B2A.1	Y111B2A.1		2.37285	-0.329128					-0.280518							wb|none available [Y111B2A.1]											III	12495607	12496007	-1	no					no					no				no				no
Y39B6A.5	Y39B6A.5	-0.352288	-2.63397	-0.32895		-0.343662			-0.37703	-0.367				-0.484206	0.616032	ref|Caenorhabditis elegans hypothetical protein (Y39B6A.5) mRNA, complete cds [NM_171603]											V	19158691	19159091	-1	DAF-16	V	19158588	19159280		PQM-1	V	19158577	19159118	DAE	MDL-1	V	19158656	19159003	no				no
K03E6.1	lim-6	-0.248404	-0.3748	-0.327804					-0.268869						0.321756	ref|Caenorhabditis elegans LIM domain family member (lim-6) (lim-6) mRNA, complete cds [NM_075803]											X	1073921	1074321	1	no					no					no				no				no
R12H7.2	asp-4	-0.25065	0.408447	-0.327047		-0.296904			-0.750519						0.801012	wb|asp-4 encodes an aspartyl protease homolog that is required, in parallel with ASP-3 but downstream of CLP-1 and TRA-3, for degenerative (necrotic-like) cell death in neurons induced by mutations such as mec-4(d), deg-3(d), or gsa-1(gf). [Source: WormBa	1	16.3367	1475	ENSG00000131400	3	50.881	1548	NAPSA	napsin A aspartic peptidase [Source:HGNC Symbol;Acc:13395]		X	13221300	13221700	-1	DAF-16	X	13221242	13221671		no				DAE	no				no				no
F56C9.7	F56C9.7		0.651888	-0.327018										-0.529083		ref|Caenorhabditis elegans hypothetical protein (F56C9.7) mRNA, complete cds [NM_066211]											III	7314813	7315213	-1	no					no				DAE	no				no				no
K02G10.4	flp-11	-0.278534	-4.71672	-0.326819								-0.439773	-0.273111			wb|none available [K02G10.4a]											X	4677964	4678364	-1	no					no					no				no				no
T02H6.11	T02H6.11		-0.489584	-0.326251		-0.221743						-0.239051		-0.239152	0.197001	ref|Caenorhabditis elegans hypothetical protein (T02H6.11) mRNA, complete cds [NM_061394]											II	701032	701432	-1	no					no					no				no				no
F17C8.4	ras-2	-0.675281	-1.4282	-0.326146					-0.274902	-0.587254			-0.52495		0.322946	wb|ras-2 encodes member of the Ras subfamily of RAS small GTPases with highest similarity to human M-Ras [Source: WormBase] [F17C8.4.1]											III	4739933	4740333	-1	DAF-16	III	4740113	4740425		no					no				no				no
C24A3.2	C24A3.2		-2.74194	-0.325097		-0.25872								-0.252563	0.205955	Unknown											X	8997124	8997524	1	no					no					no				no				no
F56H9.6	F56H9.6	-0.300673	-0.28546	-0.323491					-0.367704			-0.365245		-0.416909	0.542249	wb|none available [F56H9.6]	1	15.8532	756	NA	0	0					V	12629743	12630143	-1	no					no					no				no				no
Y18D10A.8	Y18D10A.8		-1.94893	-0.320376											-0.268767	wb|none available [Y18D10A.8]	3	35.5188	2006	NA	0	0					I	12844013	12844413	1	no					no					no				no				no
F13E6.1	F13E6.1		-1.46878	-0.319982		-0.408246								-0.434021	0.293846	ref|Caenorhabditis elegans hypothetical protein (F13E6.1) mRNA, complete cds [NM_077386]	2	52.1028	897	ENSG00000076554	8	777.39	3918	TPD52	tumor protein D52 [Source:HGNC Symbol;Acc:12005]		X	10676946	10677346	-1	no				DBE	no					no				no				no
F10E7.9	F10E7.9		-4.07061	-0.319499		-0.302517			-0.227125			-0.390941		-0.332855	0.203486	ref|Caenorhabditis elegans hypothetical protein (F10E7.9) mRNA, complete cds [NM_063068]											II	7109915	7110315	-1	no					no					no				no				no
F21F3.1	pgal-1	-0.194104	-4.71418	-0.319473		-0.246429						-0.480528		-0.494432		ref|Caenorhabditis elegans hypothetical protein (F21F3.1) mRNA, complete cds [NM_059074]											I	4906524	4906924	1	no					no					no				no				no
C09D4.2	C09D4.2		-1.86168	-0.315426					0.38129							wb|none available [C09D4.2]											I	5491177	5491577	1	DAF-16	I	5491269	5491616	DBE	no					no				no				no
Y47G6A.24	mis-12		3.05662	-0.315238	-0.343831											wb|mis-12 encodes the C. elegans homolog of human and Schizosaccharomyces pombe Mis12 protein. mis-12 activity is required for proper attachment of chromosomes to the mitotic spindle and thus, for embryonic development. MIS-12 localizes to the kinetochore											I	3605647	3606047	-1	DAF-16	I	3605648	3606071		no					MDL-1	I	3605705	3605916	no				no
T28B4.3	ttr-6	-0.398005	-1.00353	-0.315215					-0.397468						0.481327	wb|none available [T28B4.3]											X	6596984	6597384	-1	no					no					no				no				no
C33A12.2	nlp-35		-5.00273	-0.314664		-0.336806			0.314037			-0.369464		-0.380505		wb|none available [C33A12.2]											IV	9518810	9519210	-1	no					no					no				no				no
H39E20.1	H39E20.1	0.362653	1.86033	-0.314176		-0.351056	-0.443245			0.325773			0.247789			wb|none available [H39E20.1]											X	1396917	1397317	-1	no					no					no				no				no
K02A11.3	K02A11.3	-0.258088	-0.985913	-0.310284		-0.334936			-0.21899	-0.28274	-0.325779	-0.316089	-0.204831	-0.393998		wb|none available [K02A11.3]											I	9747845	9748245	-1	DAF-16	I	9747839	9748247		no					no				no				no
W05B10.4	W05B10.4		-4.0971	-0.310169		-0.423777		0.538362	-0.532717	-0.317455					1.07108	wb|none available [W05B10.4]											V	12667902	12668302	1	no					no					no				no				no
C44B7.4	clhm-1	-0.412477	-1.06881	-0.309067						-0.334644			-0.344377			wb|none available [C44B7.4]											II	6870696	6871096	-1	no					no					no				no				no
F55F3.1	aakb-1		-3.29794	-0.306733					-0.299207						0.587001	wb|aakb-1 encodes one of two C. elegans AMP kinase (AMPK) beta regulatory subunits. [Source: WormBase] [F55F3.1.1]											X	13755401	13755801	1	DAF-16	X	13755170	13755900		no					no				no				no
K11D12.11	K11D12.11		-0.865026	-0.30624		-0.309696			-0.919977						0.647424	wb|none available [K11D12.11]											V	5037898	5038298	-1	DAF-16	V	5037818	5038154		no					no				no				no
F41E6.6	tag-196		-1.91408	-0.306137		-0.293426								-0.329149		ref|Caenorhabditis elegans Temporarily Assigned Gene name family member (tag-196) (tag-196) mRNA, complete cds [NM_072814]											V	8594590	8594990	1	DAF-16	V	8594367	8595275		no				DAE	no				no				no
F48F5.6	F48F5.6		-1.76896	-0.303942		-0.446846								-0.445727	-0.458586	ref|Caenorhabditis elegans hypothetical protein (F48F5.6) mRNA, complete cds [NM_001028777]	1	36.6025	421	NA	0	0					V	20451760	20452160	-1	no					no					no				no				no
F25B4.9	clec-1			-0.303356					-0.750276		-0.720237			-0.348449	0.942204	wb|none available [F25B4.9]											V	5699694	5700094	1	no					no					MDL-1	V	5699825	5700410	no				no
MTCE.21	ctb-1	-0.47112	-0.77985	-0.297266	-0.332319				-0.265659	-0.319648						wb|The ctb-1 gene resides on the mitochondrial chromosome, and encodes the cytochrome b protein of mitochondrial complex III. mutation of ctb-1 suppresses the slow embryonic development of isp-1 mutants, while enhancing their paraquat resistance. [Source:											MtDNA	4204	4604	1	no					no				DAE	no				no				no
F53F4.10	F53F4.10	-0.314836		-0.297075												wb|F53F4.10 is orthologous to the human gene NADH-UBIQUINONE OXIDOREDUCTASE FLAVOPROTEIN 2 (NDUFV2. OMIM:600532), which when mutated is associated with susceptibility to Parkinson disease (OMIM:168600). F53F4.10 protein is predicted to be mitochondrial. [											V	13625455	13625855	-1	DAF-16	V	13625646	13625954	DBE	no					no				no				no
T02G5.8	kat-1	-0.251687	0.536687	-0.296915												wb|kat-1 encodes a homolog of the human gene ACAT1, which when mutated leads to alpha-methylacetoaceticaciduria (OMIM:203750). [Source: WormBase] [T02G5.8.1]	2	60.9982	1225	ENSG00000075239	0	0					II	7073454	7073854	1	DAF-16	II	7072524	7073917		no					no				no				no
F36A2.7	F36A2.7	-0.325417	-0.700886	-0.296875									-0.19108			ref|Caenorhabditis elegans hypothetical protein (F36A2.7) mRNA, complete cds [NM_059982]	1	12.3361	588	NA	0	0					I	8813453	8813853	1	no					no					no				no				no
C32D5.7	C32D5.7		-1.61377	-0.296407		-0.318767			-0.739763					-0.273873	0.912942	wb|none available [C32D5.7]	1	672.437	1467	NA	0	0					II	6339425	6339825	-1	DAF-16	II	6339021	6340030		PQM-1	II	6339488	6339827	DAE	no				no				no
Y38E10A.24	Y38E10A.24	-0.496153		-0.295899						-0.286044			-0.330157			ref|Caenorhabditis elegans hypothetical protein (Y38E10A.24) mRNA, complete cds [NM_064306]	1	11.2034	294	NA	0	0					II	12678656	12679056	1	no					no					no				no				no
F15G9.1	F15G9.1	-0.498279	-0.324594	-0.291832		-0.2288			-0.331386	-0.435246		-0.280135	-0.391351	-0.324031	0.550586	wb|none available [F15G9.1a]	2	43.4526	1074	NA	0	0				CID_033416,CID_033418	X	9705286	9705686	1	no				DBE	PQM-1	X	9705306	9705535	DAE	no				no				no
B0507.6	B0507.6		-0.451354	-0.289646					-0.39932						0.276251	wb|none available [B0507.6]	1	428.588	2578	NA	0	0					V	8745836	8746236	1	no					no					no				no				no
C31H1.6	lntl-1	-0.179521	-2.79149	-0.289163		-0.204972								-0.22177	-0.175467	wb|lntl-1 encodes a novel protein, conserved amongst nematodes. in C. elegans, LNTL-1 is most closely related to LIN-24, a protein containing a domain found in bacterial toxins such as the Bacillus sphaericus Mtx3 mosquitocidal toxin. animals containing a											IV	5806982	5807382	-1	no					no					no				no				no
F45E1.7	sdpn-1		-2.41962	-0.288741						0.257395			0.272741		-0.305483	ref|Caenorhabditis elegans SynDaPiN (synaptic dynamin binding protein) homolog family member (sdpn-1) (sdpn-1) mRNA, complete cds [NM_001029493]											X	7997986	7998386	-1	DAF-16	X	7997967	7998369	DBE	PQM-1	X	7998018	7998280		no				no				no
W09D12.1	W09D12.1	-0.605661	-2.88811	-0.288527					-0.80358	-0.543485			-0.617666		0.741061	wb|none available [W09D12.1]											V	14921494	14921894	-1	DAF-16	V	14921493	14921981		no					no				no				no
F56C11.5	F56C11.5		1.45625	-0.287548												ref|Caenorhabditis elegans hypothetical protein (F56C11.5) mRNA, complete cds [NM_058288]											I	178238	178638	1	no					no				DAE	no				no				no
M18.2	dlc-2	-0.352012	-1.57793	-0.287163					-0.980251	-0.25991		-0.356161	-0.312011	-0.304061	0.92228	ref|Caenorhabditis elegans Dynein Light Chain family member (dlc-2) (dlc-2) mRNA, complete cds [NM_069897]											IV	12111455	12111855	-1	no					no					no				no				no
F53C3.4	F53C3.4		-1.03893	-0.285362		-0.358526		0.319011						-0.280242	0.237249	wb|none available [F53C3.4]	1	16.0737	910	NA	0	0					II	3901110	3901510	1	no					no					no				no				no
T20G5.2	cts-1		-0.760695	-0.28374		-0.321323						-0.380005		-0.337506		wb|cts-1 encodes a citrate synthase, predicted to be mitochondrial, that is required for embryonic development. [Source: WormBase] [T20G5.2.1]	2	29.3064	1676	ENSG00000062485	0	0				CID_016356	III	10216444	10216844	-1	DAF-16	III	10216411	10217376		PQM-1	III	10216428	10217338	DAE	MDL-1	III	10215640	10217316	no				no
F54C9.1	iff-2		-2.99646	-0.281533		-0.236684								-0.248853	-0.330819	ref|Caenorhabditis elegans Initiation Factor Five (eIF-5A) homologs family member (iff-2) (iff-2) mRNA, complete cds [NM_063406]											II	8561201	8561601	-1	DAF-16	II	8561168	8561827		PQM-1	II	8561187	8561546		MDL-1	II	8561180	8561624	no				DAF-12
F35C11.1	nlp-5		-2.93662	-0.280828					0.385779			-0.317732			-0.245148	ref|Caenorhabditis elegans Neuropeptide-Like Protein family member (nlp-5) (nlp-5) mRNA, complete cds [NM_063334]											II	8238105	8238505	1	no					no					no				no				no
Y46G5A.12	vps-2		0.468746	-0.280794		-0.256702								-0.218218		ref|Caenorhabditis elegans hypothetical protein (Y46G5A.12) mRNA, complete cds [NM_064316]											II	12768048	12768448	-1	DAF-16	II	12768181	12768739		PQM-1	II	12768166	12768617	DAE	no				no				no
C03G5.7	flp-5		-4.56053	-0.279704								-0.295469				wb|flp-5 encodes a predicted FMRFamide-like peptide neurotransmitter that increases action potential frequency in the pharyngeal muscle when applied to the pharynx of dissected worms. expressed in the sensory neurons ASE and PVM. [Source: WormBase] [C03G5	1	23.0265	587	NA	0	0					X	8527897	8528297	1	no					no					no				no				no
C30H6.9	C30H6.9		0.863481	-0.278341											0.285509	wb|none available [C30H6.9]	1	11.8004	945	NA	0	0					IV	17380033	17380433	-1	DAF-16	IV	17379977	17380680		no					no				no				no
C15C6.4	C15C6.4	0.227086	1.72792	-0.277651		-0.217957				0.28678			0.196403			ref|Caenorhabditis elegans hypothetical protein (C15C6.4) mRNA, complete cds [NM_060682]											I	12212800	12213200	1	no					no					no				no				no
T10D4.3	T10D4.3		-2.52621	-0.277528		-0.244672						-0.336913			0.205128	wb|none available [T10D4.3]	1	53.5616	1321	NA	0	0					II	3128882	3129282	1	DAF-16	II	3129027	3129427		no					no				no				no
ZK265.2	col-63		-0.404642	-0.27733												wb|none available [ZK265.2]	4	90.4528	1220	NA	0	0					I	8244855	8245255	-1	no					no					no				no				no
F20G2.3	F20G2.3	-0.57611	-2.33656	-0.27675					-0.458635	-0.476447			-0.401533	-0.228515	0.494748	wb|none available [F20G2.3a]											V	13768395	13768795	-1	no					no					no				no				no
M28.5	M28.5		0.521939	-0.276669												ref|Caenorhabditis elegans hypothetical protein (M28.5) mRNA, complete cds [NM_063899]											II	10658467	10658867	-1	DAF-16	II	10658652	10659043		no					no				no				no
C47B2.3	tba-2	0.167437	1.51269	-0.275151		-0.315258		-0.270261				-0.336212		-0.258792	-0.355408	wb|tba-2 encodes an alpha-tubulin. [Source: WormBase] [C47B2.3.2]	3	286.787	1714	NA	0	0				CID_005445	I	12966765	12967165	-1	DAF-16	I	12966283	12967103		PQM-1	I	12966338	12967142		MDL-1	I	12966099	12967091	no				DAF-12
K09G1.1	K09G1.1	-0.764976	-0.869309	-0.275117					-0.372175	-0.620813			-0.509393	-0.300145	0.304658	Unknown	1	22.5393	741	NA	0	0					V	9583272	9583672	1	no					no					no				no				no
Y37D8A.23	unc-25	-0.203845	-3.3502	-0.2718							-0.528498	-0.337933		-0.252404	0.245612	wb|unc-25 encodes the C. elegans ortholog of the GABA neurotransmitter biosynthetic enzyme, glutamic acid decarboxylase (GAD). unc-25 activity is required for GABA synthesis and thus for normal synaptic transmission and GABA-mediated behaviors. UNC-25 is	2	28.87	1726	ENSG00000136750	5	151.038	5858	GAD2	glutamate decarboxylase 2 (pancreatic islets and brain, 65kDa) [Source:HGNC Symbol;Acc:4093]		III	12942246	12942646	1	no					no					no				no				no
W01D2.1	W01D2.1	-0.191614	-0.516587	-0.271421												ref|Caenorhabditis elegans hypothetical protein (W01D2.1) mRNA, complete cds [NM_064671]											II	14815140	14815540	1	no					no					no				no				no
B0454.6	B0454.6	-0.245813	-1.53832	-0.271154				-0.330607	-0.394994		0.347736		-0.233071			wb|none available [B0454.6]	3	146.244	1976	ENSG00000099960	5	262.618	2307	SLC7A4	solute carrier family 7 (orphan transporter), member 4 [Source:HGNC Symbol;Acc:11062]	CID_006656	II	3032483	3032883	1	no					no					no				no				no
Y119D3B.13	Y119D3B.13		-0.378781	-0.270035									0.217706	-0.274816		ref|Caenorhabditis elegans hypothetical protein (Y119D3B.13) mRNA, complete cds [NM_064943]											III	1181694	1182094	1	no					no				DAE	no				no				no
H06O01.1	pdi-3		-0.394328	-0.269929		-0.209159									-0.192237	wb|pdi-3 encodes a protein disulfide isomerase (PDI) required for normal cuticle collagen deposition and, subliminally, for maintenance of normal body shape. PDI-3 has both PDI and calcium-dependent transglutaminase activity in vitro, crosslinking protein											I	7021642	7022042	-1	DAF-16	I	7020854	7021965		no					MDL-1	I	7020919	7021853	no				no
F31C3.6	F31C3.6		0.306152	-0.269467				-0.458045	0.294648						-0.752694	wb|none available [F31C3.6a]											I	15058892	15059292	-1	no					no					no				no				no
F54D8.2	tag-174		-1.02035	-0.268042		-0.215188								-0.195541	-0.154954	Unknown											III	5081386	5081786	1	DAF-16	III	5080738	5081664	DBE	no					no				no				no
B0361.6	B0361.6		0.356977	-0.265529		-0.296715								-0.259273		wb|none available [B0361.6]	1	10.3359	1336	ENSG00000198917	0	0					III	7277110	7277510	-1	no					no					MDL-1	III	7277252	7277494	no				no
T05H4.5	T05H4.5	-0.178694		-0.265382											0.268251	ref|Caenorhabditis elegans hypothetical protein (T05H4.5) mRNA, complete cds [NM_072237]	1	11.2012	1071	ENSG00000159348	4	430.303	3033	CYB5R1	cytochrome b5 reductase 1 [Source:HGNC Symbol;Acc:13397]		V	6436291	6436691	1	DAF-16	V	6435935	6436693		PQM-1	V	6436372	6436592	DAE	no				no				no
K07B1.3	ucp-4		1.54226	-0.264708					-0.316452						0.500616	wb|none available [K07B1.3]	1	13.1205	1274	ENSG00000153291	3	207.479	2959	SLC25A27	solute carrier family 25, member 27 [Source:HGNC Symbol;Acc:21065]		V	9334447	9334847	1	no					no					no				no				no
Y62E10A.2	Y62E10A.2		1.01805	-0.259331		-0.242133								-0.246314		wb|Y62E10A.2 encodes an ortholog of Pop7 (Rpp20), a protein subunit shared by the endoribonucleases RNase MRP and RNAse P. RNAse MRP cleaves mitochondrial RNA in mitochondrial DNA synthesis, nucleolar pre-rRNA in ribosome synthesis, and at least one mRNA											IV	13370329	13370729	1	no					no					MDL-1	IV	13370394	13370593	no				no
B0336.10	rpl-23		-0.400917	-0.256123								-0.202168		-0.204685		wb|rpl-23 encodes a large ribosomal subunit L23 protein. [Source: WormBase] [B0336.10.2]	1	12.1028	469	ENSG00000125691	0	0					III	5705982	5706382	-1	no					no					no				no				no
B0250.1	rpl-2		-0.744657	-0.252921												ref|Caenorhabditis elegans Ribosomal Protein, Large subunit family member (rpl-2) (rpl-2) mRNA, complete cds [NM_075539]											V	20479356	20479756	1	no				DBE	no					no				no				no
T14D7.1	T14D7.1		-1.05654	-0.250046		-0.237391									-0.336625	wb|T14D7.1 is orthologous to the human gene ALANINE-GLYOXYLATE AMINOTRANSFERASE HOMOLOG (AGXT. OMIM:604285), which when mutated leads to disease. [Source: WormBase] [T14D7.1]	1	55.5474	1743	ENSG00000172482	0	0					II	8845238	8845638	1	no					no					no				no				no
C54C6.1	rpl-37	-0.194684	-0.353775	-0.247726		-0.182373										wb|rpl-37 encodes a large ribosomal subunit L37 protein. [Source: WormBase] [C54C6.1.1]											III	3528234	3528634	1	no					no					no				no				no
T07A9.1	pqbp-1.2		0.576634	-0.244445												wb|pqbp-1.2 encodes a protein that is related to human PQBP1 (polyglutamine binding protein 1, mutations in which cause X-linked mental retardation (OMIM:300463)), but which lacks the WW domain (WWD) which has been shown to interact with RNA polymerase II											IV	384836	385236	-1	DAF-16	IV	384958	385834		no					no				no				no
VW06B3R.1	ucr-2.1	-0.177851	-1.99068	-0.237423		-0.211355						-0.336073	-0.24949	-0.238366		ref|Caenorhabditis elegans Ubiquinol-Cytochrome c oxidoReductase complex family member (ucr-2.1) (ucr-2.1) mRNA, complete cds [NM_077610]	5	229.3	1285	ENSG00000140740	0	0					X	12018059	12018459	1	DAF-16	X	12017734	12018292		no					no				no				no
C53H9.1	rpl-27	-0.167455	-0.525309	-0.236684		-0.148987										wb|rpl-27 encodes a large ribosomal subunit L27 protein. [Source: WormBase] [C53H9.1.1]											I	1834583	1834983	1	no					no					no				no				no
F37C12.11	rps-21		-0.399328	-0.235901		-0.193848										wb|rps-21 encodes a small ribosomal subunit S21 protein. by homology, RPS-21 is predicted to function in protein biosynthesis. in C. elegans, RPS-21 activity is required for embryonic and germline development, as well as the overall health of the animal.											III	7189469	7189869	-1	DAF-16	III	7189659	7190028		no					no				no				no
Y106G6H.3	rpl-30		-0.563104	-0.231211		-0.171766										wb|rpl-30 encodes a large ribosomal subunit L30 protein. by homology, RPL-30 is predicted to function in protein biosynthesis. in C. elegans, loss of rpl-30 function via RNA-mediated interference (RNAi) does not result in any obvious abnormalities. [Sourc	1	21.7734	393	ENSG00000156482	2	151.719	1129	RPL30	ribosomal protein L30 [Source:HGNC Symbol;Acc:10333]	CID_004753	I	10435943	10436343	1	no					no					no				no				no
B0280.1	ggtb-1		0.676872	-0.230524		-0.2257			0.175378					-0.180492	-0.166524	wb|none available [B0280.1a]											III	7133427	7133827	1	DAF-16	III	7133550	7133854		no				DAE	no				no				no
C01G10.7	C01G10.7		1.40938	-0.228295											0.334941	wb|none available [C01G10.7]	2	21.6678	1216	ENSG00000125246	3	188.46	5667	CLYBL	citrate lyase beta like [Source:HGNC Symbol;Acc:18355]		V	15085430	15085830	1	DAF-16	V	15085256	15085788		PQM-1	V	15085385	15085744	DAE	MDL-1	V	15085417	15085832	no				no
R102.5	R102.5		-0.79724	-0.228292		-0.367612						-0.257593		-0.365867		Unknown											IV	10696951	10697351	-1	DAF-16	IV	10697006	10697806		PQM-1	IV	10696993	10697425		MDL-1	IV	10697043	10697866	no				no
F55C10.1	cnb-1		-2.31391	-0.227992												ref|Caenorhabditis elegans CalciNeurin B family member (cnb-1) (cnb-1) mRNA, complete cds [NM_073484]											V	11375424	11375824	1	DAF-16	V	11375164	11375962		no				DAE	MDL-1	V	11375123	11375628	no				no
R04A9.4	ife-2		-1.01349	-0.221591												wb|ife-2 encodes a translation initiation factor 4F, cap-binding subunit (eIF-4E). by homology, IFE-2 is predicted to function in cap-dependent mRNA translation initiation. loss of ife-2 activity in adult animals extends lifespan. [Source: WormBase] [R04A											X	382610	383010	-1	DAF-16	X	382569	383206		no					MDL-1	X	382749	383077	no				no
C03G6.18	srp-5	-0.293685	-0.893535	-0.219956		-0.179675			-1.04381	-0.253403	0.268756		-0.230137		1.11703	wb|srp-5 encodes an ovalbumin-like serpin (ov-serpin) member of the serine protease inhibitor superfamily. by homology, SRP-5 is predicted to function as a suicide substrate that inhibits the proteolytic activity of serine proteases. however, as loss of s											V	7383191	7383591	-1	no					no					no				no				no
T21C9.5	lpd-9		0.314382	-0.21955											0.177452	wb|lpd-9 encodes a novel protein conserved amongst C. elegans, C. briggsae, and C. remanei. loss of lpd-9 activity via RNAi indicates that LPD-9 is required for fat storage and for larval growth and development. [Source: WormBase] [T21C9.5a]											V	10578986	10579386	1	DAF-16	V	10578947	10579283		PQM-1	V	10579000	10579242		MDL-1	V	10578970	10579294	no				no
Y71F9AL.13	rpl-1		-0.49408	-0.217301												ref|Caenorhabditis elegans Ribosomal Protein, Large subunit family member (rpl-1) (rpl-1) mRNA, complete cds [NM_058660]											I	2876183	2876583	-1	DAF-16	I	2876352	2877022		PQM-1	I	2876373	2877086		no				no				no
Y116A8C.42	snr-1		0.918078	-0.210677								-0.226403		-0.208585		ref|Caenorhabditis elegans Small Nuclear Ribonucleoprotein family member (snr-1) (snr-1) mRNA, complete cds [NM_070626]											IV	17087721	17088121	1	no					no					no				no				no
C06B8.8	rpl-38		-0.502018	-0.210649												wb|rpl-38 encodes a large ribosomal subunit L38 protein. [Source: WormBase] [C06B8.8.6]											V	15511848	15512248	1	no					no					no				no				no
ZK652.4	rpl-35		-0.412585	-0.208642							0.46591					wb|rpl-35 encodes a large ribosomal subunit L35 protein. [Source: WormBase] [ZK652.4.1]											III	7854751	7855151	1	no					no					no				no				no
B0412.4	rps-29	-0.203295	-0.151853	-0.198447												wb|rps-29 encodes a small ribosomal subunit S29 protein. by homology, RPS-29 is predicted to function in protein biosynthesis. in C. elegans, RPS-29 activity is broadly required for embryonic and germline development, normal body coloration and morphology											III	793989	794389	1	DAF-16	III	793620	794375		no					no				no				no
F42G8.10	F42G8.10	-0.26358	-0.151558	-0.198091					-0.181306	-0.200291			-0.191532	-0.185497	0.247437	wb|none available [F42G8.10a]	2	53.8881	943	NA	0	0				CID_020218	IV	8130066	8130466	-1	no					no					no				no				no
M01F1.3	M01F1.3	-0.238885	-1.07182	-0.197858												ref|Caenorhabditis elegans hypothetical protein (M01F1.3) mRNA, complete cds [NM_065321]											III	3504924	3505324	-1	no					no					no				no				no
ZC434.8	ZC434.8	0.354563	2.43657	-0.197495						0.410028		-0.25064	0.246142		-0.158303	ref|Caenorhabditis elegans hypothetical protein (ZC434.8) mRNA, complete cds [NM_060313]	1	13.9498	1133	ENSG00000223572	1	10.6141	1779	CKMT1A	creatine kinase, mitochondrial 1A [Source:HGNC Symbol;Acc:31736]		I	10349260	10349660	-1	no					no					no				no				no
ZC434.2	rps-7	-0.136491	-0.367744	-0.195202												ref|Caenorhabditis elegans Ribosomal Protein, Small subunit family member (rps-7) (rps-7) mRNA, complete cds [NM_060307]											I	10330563	10330963	1	no					no					no				no				no
T24B8.1	rpl-32		-0.428864	-0.184191												ref|Caenorhabditis elegans Ribosomal Protein, Large subunit family member (rpl-32) (rpl-32) mRNA, complete cds [NM_063533]											II	9056924	9057324	-1	no					no					no				no				no
F09E8.3	msh-5		3.2337	0.190783		0.233838								0.241631		wb|msh-5 encodes a germline-specific homolog of the yeast and mammalian DNA mismatch repair protein MSH5 (MutS-family) that is required for crossing over and chiasma formation during Caenorhabditis elegans meiosis. inactivation of both rad-51 and msh-5 in											IV	13154904	13155304	1	no					no					no				no				no
Y39H10A.7	chk-1	0.336595	3.30493	0.211574		0.266462				0.391483			0.237113	0.331137		wb|chk-1 encodes a CHK1-like serine threonin protein kinase that affects fertility. [Source: WormBase] [Y39H10A.7b.2]	2	248.43	1832	ENSG00000149554	0	0					V	3759355	3759755	-1	DAF-16	V	3759543	3760009		PQM-1	V	3759532	3759836		no				no				no
ZK863.6	dpy-30	0.189185	1.10815	0.235025									0.20094			wb|The dpy-30 gene encodes an essential nuclear protein required for hermaphrodite dosage compensation as well as normal male development. DPY-30 is expressed ubiquitously throughout development and can be detected in two different multiprotein complexes:	3	64.5713	580	ENSG00000162961	2	38.8501	637	DPY30	dpy-30 homolog (C. elegans) [Source:HGNC Symbol;Acc:24590]		V	12190996	12191396	1	DAF-16	V	12190924	12191344	DBE	no					MDL-1	V	12190979	12191404	no				no
Y37D8A.12	Y37D8A.12	-0.292409	2.24386	0.238315						-0.357276			-0.454105			wb|none available [Y37D8A.12a]	3	359.954	423	NA	0	0					III	12878114	12878514	1	no					no					no				no				no
T23B5.3	T23B5.3	0.264378	2.18949	0.246497				-0.310227						0.204969	-0.393555	ref|Caenorhabditis elegans hypothetical protein (T23B5.3) mRNA, complete cds [NM_001136400]	1	17.3712	3024	NA	0	0					IV	12688332	12688732	1	no					no				DAE	no				no				no
ZK673.10	sdz-37		4.11634	0.251782								0.252476		0.227374		wb|none available [ZK673.10]											II	10464438	10464838	1	no					no					no				no				no
Y37D8A.1	arx-5	0.208721	1.05984	0.259486												gb|FN899705 Caenorhabditis elegans whole worm N2 all stages Caenorhabditis elegans cDNA clone abi3100_cex_20040108.G01_973902_SL1_3_040108.r, mRNA sequence [FN899705]											III	12817906	12818306	-1	no					no					no				no				no
C29E4.5	tag-250		0.462481	0.259561		0.454739				0.271206		0.396173		0.483241	0.198532	wb|none available [C29E4.5a]											III	7924750	7925150	-1	no					no					no				no				no
T23D8.9	sys-1	0.2959	3.39088	0.266012												ref|Caenorhabditis elegans SYmmetrical Sister cell hermaphrodite gonad defect family member (sys-1) (sys-1) mRNA, complete cds [NM_060239]											I	9984715	9985115	-1	DAF-16	I	9984900	9985342		no					MDL-1	I	9984906	9985286	no				no
T01B11.4	ant-1.4		-0.993816	0.26771											-0.185682	wb|none available [T01B11.4]	2	129.52	947	NA	0	0					IV	8460164	8460564	-1	no					no					no				no				no
B0495.7	B0495.7	0.195074	0.729847	0.268535				-0.353082			-0.302019				-0.289944	ref|Caenorhabditis elegans hypothetical protein (B0495.7) mRNA, complete cds [NM_063217]	2	39.7681	2996	ENSG00000099219	10	217.657	4974	ERMP1	endoplasmic reticulum metallopeptidase 1 [Source:HGNC Symbol;Acc:23703]		II	7705080	7705480	-1	DAF-16	II	7705123	7705471		PQM-1	II	7705117	7705448		no				no				no
F25E5.2	F25E5.2		0.626196	0.27191		0.306335		-0.40385	-0.362825							wb|none available [F25E5.2]											V	7455508	7455908	1	no					no					no				no				no
C06H2.4	folt-1		0.287766	0.279334		0.373949						0.392289			-0.319962	wb|folt-1 encodes a folate transporter required for folate uptake. FOLT-1 is orthologous to human SLC19A1 (OMIM:600424), SLC19A2 (OMIM:603941, mutated in thiamine-responsive megaloblastic anemia syndrome), and SLC19A3 (OMIM:606152, mutated in biotin-respo	1	13.3614	1233	ENSG00000173638	4	427.588	3811	SLC19A1	solute carrier family 19 (folate transporter), member 1 [Source:HGNC Symbol;Acc:10937]		V	11141180	11141580	1	no					no					no				no				no
Y67H2A.4	Y67H2A.4	0.179702	0.552717	0.280917		0.238102						0.228548		0.260181		ref|Caenorhabditis elegans hypothetical protein (Y67H2A.4) mRNA, complete cds [NM_182298]											IV	13297321	13297721	1	DAF-16	IV	13297396	13298060		PQM-1	IV	13297440	13298017		no				no				no
C14C11.2	C14C11.2		4.28565	0.282425												wb|none available [ZC317.7]											V	5660612	5661012	1	no					no					no				no				no
F53C3.8	F53C3.8		0.498008	0.283467		0.26532						0.317771		0.281966		wb|none available [F53C3.8]											II	3891051	3891451	1	no					no					no				no				no
F58D5.3	F58D5.3		0.551548	0.286301					-0.262349	-0.419408	-0.341826		-0.250402			wb|none available [F58D5.3]											I	12069497	12069897	1	no					no					no				no				no
B0041.2	ain-2	0.209468		0.28773					0.217578					0.19445		wb|ain-2 encodes, by alternative splicing, three isoforms of an unfamiliar protein paralogous to AIN-1, and homologous to Brugia malayi 14748.m00068, 14052.m00191, and 14963.m01790. AIN-2 protein binds GEI-4 and GEI-16 in yeast two-hybrid experiments. AIN											I	4653172	4653572	1	no					no					no				no				no
Y47H9B.2	Y47H9B.2	0.248828	1.3039	0.289066				0.257089							0.183198	wb|none available [Y47H9B.2]											I	11743863	11744263	1	no					no				DAE	no				no				no
Y46G5A.18	Y46G5A.18	0.242414	1.48348	0.289187								0.287645				ref|Caenorhabditis elegans hypothetical protein (Y46G5A.18) mRNA, complete cds [NM_064321]											II	12805093	12805493	-1	no					no					no				no				no
Y110A7A.1	hcp-6	0.290954	3.7532	0.291461				-0.291954	-0.242477							ref|Caenorhabditis elegans HoloCentric chromosome binding Protein family member (hcp-6) (hcp-6) mRNA, complete cds [NM_059137]											I	5164794	5165194	1	DAF-16	I	5164856	5165189		no					MDL-1	I	5164889	5165180	no				no
C50F4.7	his-37	-0.317722	-1.33441	0.292293						-0.42127						wb|his-37 encodes an H4 histone. [Source: WormBase] [C50F4.7]											V	9546742	9547142	1	DAF-16	V	9546755	9547431		PQM-1	V	9546817	9547214		MDL-1	V	9545982	9547406	no				DAF-12
Y76B12C.9	Y76B12C.9	0.26243	0.619202	0.293517		0.337408			0.26254	0.306321				0.387681		wb|none available [Y76B12C.9]											IV	2035886	2036286	-1	no					no					no				no				no
C04G6.3	pld-1		0.459046	0.293549					-0.443981						0.511901	wb|none available [C04G6.3]	1	101.26	4659	ENSG00000075651	0	0					II	5091528	5091928	-1	no					no					no				no				no
F08G5.2	acl-13	-0.603809	0.463507	0.293701					0.342892	-0.903173			-0.584181			wb|none available [F08G5.2]	1	33.5921	1129	ENSG00000123684	0	0					IV	12410180	12410580	1	no					no					no				no				no
F10E7.2	F10E7.2	-1.17741	1.30968	0.293957		0.326308				-1.14506			-1.08511			wb|none available [F10E7.2]											II	7121900	7122300	1	no					no					no				no				no
F55A3.2	F55A3.2	0.262002	1.1246	0.294708					-0.248934							wb|none available [F55A3.2]											I	10793090	10793490	1	no					no					no				no				no
R05D11.6	R05D11.6		1.48901	0.295856				-0.336349							-0.412128	ref|Caenorhabditis elegans hypothetical protein (R05D11.6) mRNA, complete cds [NM_059924]	2	115.21	1141	NA	0	0				CID_003692	I	8596025	8596425	1	no				DBE	no					no				no				no
F45H10.1	alh-7	0.288577	0.582869	0.296428		0.230746				0.222895			0.202438	0.202793		wb|alh-7 encodes an ortholog of the human gene DJ73M23.2 (NAD+-DEPENDENT SUCCINIC SEMIALDEHYDE DEHYDROGENASE. ALDH5A1), which when mutated leads to SSADH deficiency (OMIM:271980). [Source: WormBase] [F45H10.1.1]	2	35.9222	1722	ENSG00000112294	0	0					II	13491616	13492016	-1	no					no					no				no				no
Y51H7C.15	Y51H7C.15		0.863107	0.303777						-0.257706						gb|FN879241 Caenorhabditis elegans whole worm N2 all stages Caenorhabditis elegans cDNA clone abi3100_ce2_20021018.B07_1449746_021018.r, mRNA sequence [FN879241]											II	1461214	1461614	-1	no					no					no				no				no
T07D10.6	flp-33	0.322832		0.304753						0.218321				0.23525		gb|OSTR30033H03 pDONR201 Entry vector Caenorhabditis elegans cDNA, mRNA sequence [CV124813]											I	12625128	12625528	-1	no					no					no				no				no
C47D12.3	sfxn-1.4		2.38704	0.31191		0.251818						0.277497	-0.240954	0.443147		ref|Caenorhabditis elegans SideroFleXiN (mitochondrial iron transporter) family member (sfxn-1.4) (sfxn-1.4) mRNA, complete cds [NM_064092]											II	11680871	11681271	-1	no					no					no				no				no
M03A1.1	vab-1		1.15269	0.314055		0.314332										wb|vab-1 encodes an ephrin receptor. during development, vab-1 activity is required for neural and epithelial morphogenesis as well as for proper axon targeting and neuronal cell migration. in addition, VAB-1 functions as a major sperm protein receptor in	1	17.0637	4306	NA	0	0					II	4571697	4572097	1	no					no					no				no				no
F23F12.4	sdz-15		2.10685	0.315218												ref|Caenorhabditis elegans SKN-1 Dependent Zygotic transcript family member (sdz-15) (sdz-15) mRNA, complete cds [NM_066031]											III	6498291	6498691	1	no					no					no				no				no
F26A1.2	fkh-5	0.381181	2.27919	0.31767									0.343464			wb|fkh-5 encodes a member of the forkhead domain transcription factor family. [Source: WormBase] [F26A1.2]	1	127.93	1386	NA	0	0					III	4844326	4844726	1	no					no					no				no				no
B0035.7	his-47	0.735526	4.24828	0.318263		0.335145			-0.311692	0.752408		0.374585	0.672925	0.454069	0.261414	wb|his-47 encodes an H2A histone. by homology, HIS-47 is predicted to function as a nucleosome component required for packaging of DNA into chromatin. his-47 is a replication-dependent histone locus that resides in a histone gene-rich region on chromosome											IV	11324348	11324748	-1	no					no					no				no				no
ZK632.14	ZK632.14	0.210989	0.7114	0.322906								0.22987				gb|BJ786284 unpublished oligo-capped cDNA library Caenorhabditis elegans cDNA clone yk1580d03 3', mRNA sequence [BJ786284]	1	10.1357	627	NA	0	0					III	9813054	9813454	1	no					no					no				no				no
F56F11.5	F56F11.5			0.324077							0.308645		0.354621			ref|Caenorhabditis elegans hypothetical protein (F56F11.5) mRNA, complete cds [NM_065229]											III	2855311	2855711	-1	no					no					no				no				no
F14F9.8	F14F9.8		-3.70681	0.324876				0.436982	-0.641328						1.07831	wb|none available [F14F9.8]											V	5130003	5130403	1	DAF-16	V	5130058	5130352		no					MDL-1	V	5130173	5130375	no				no
F21A10.1	F21A10.1		1.00923	0.325116		0.541673		-0.387413	-0.385489					0.415313		wb|none available [F21A10.1a]											X	10176878	10177278	1	no					no					no				no				no
C34G6.1	C34G6.1	0.502805	2.14574	0.32598												wb|none available [C34G6.1]	2	36.3379	5356	ENSG00000185038	3	126.385	5361	MROH2A	maestro heat-like repeat family member 2A [Source:HGNC Symbol;Acc:27936]	CID_002220	I	5906365	5906765	1	no					no					no				no				no
M151.4	M151.4	0.474655	2.30562	0.329394						0.3014				0.365908		wb|none available [M151.4]	1	10.2707	1776	NA	0	0					II	3623901	3624301	1	no					no					no				no				no
Y37B11A.3	Y37B11A.3		2.50002	0.330556		0.376382			-0.414672			0.501324		0.388689	0.314829	ref|Caenorhabditis elegans hypothetical protein (Y37B11A.3) mRNA, complete cds [NM_065848]	1	12.6864	1020	ENSG00000100075	3	48.3005	1641	SLC25A1	solute carrier family 25 (mitochondrial carrier; citrate transporter), member 1 [Source:HGNC Symbol;Acc:10979]		III	5784989	5785389	-1	no					no					no				no				no
K10C2.1	K10C2.1	0.273567	-1.66364	0.3307				-0.327564	0.825529						-1.15309	wb|none available [K10C2.1]	10	746.725	7175	ENSG00000064601	4	64.6885	1898	CTSA	cathepsin A [Source:HGNC Symbol;Acc:9251]		X	6430473	6430873	-1	no					no				DAE	no				no				no
Y67D8C.5	eel-1	0.23248	0.213085	0.332292												wb|none available [Y67D8C.5]	9	730.313	13143	NA	0	0					IV	3050000	3050400	-1	DAF-16	IV	3049989	3051074		no				DAE	no				no				no
R12E2.6	R12E2.6	0.259927	1.91981	0.334769		0.357968								0.366633		wb|none available [R12E2.6]											I	4151648	4152048	-1	no					no					no				no				no
Y23H5A.7	cars-1	0.219877	0.60612	0.337103		0.224287			0.32051					0.267158	-0.269779	wb|crs-1 encodes a predicted cytoplasmic cysteinyl-tRNA synthetase (CysRS), a class I aminoacyl-tRNA synthetase that catalyzes the attachment of cysteine to its cognate tRNA and is thus required for protein biosynthesis. CRS-1 is essential for embryonic a	1	39.5075	2730	ENSG00000110619	0	0					I	2628479	2628879	-1	DAF-16	I	2628145	2629600		no				DAE	MDL-1	I	2628679	2628927	no				no
T12F5.5	larp-5	0.239508	1.87889	0.337825		0.311985										wb|larp-5 encodes an La-related protein containing an La RNA-binding motif and a conserved LARP5 domain. LARP-5 is most closely related to the Larp5 family of metazoan-specific La proteins that includes human and mouse Larp5 as well as Drosophila melanoga	4	105.683	2820	ENSG00000161813	1	27.6258	4000	LARP4	La ribonucleoprotein domain family, member 4 [Source:HGNC Symbol;Acc:24320]		I	3740382	3740782	-1	DAF-16	I	3740321	3740851		no					MDL-1	I	3740401	3740858	no				no
Y55F3BR.11	Y55F3BR.11	0.265849	1.62454	0.337974		0.313114								0.336912		wb|none available [Y55F3BR.11]											IV	855408	855808	1	no					PQM-1	IV	855461	855848	DAE	no				no				no
Y41E3.11	Y41E3.11		0.556791	0.338302		0.307751						0.456188				wb|none available [Y41E3.11a]	2	32.9335	5431	ENSG00000153187	4	186.898	5940	HNRNPU	heterogeneous nuclear ribonucleoprotein U (scaffold attachment factor A) [Source:HGNC Symbol;Acc:5048]		IV	15039743	15040143	1	no					no					no				no				no
K02B9.2	meg-2	0.562734	3.53044	0.33881						0.418863		0.352431	0.314472	0.456821		wb|meg-2 encodes a novel protein that localizes exclusively to P granules. originally identified by microarray analyses of germline-enriched transcripts, loss of meg-2 activity by itself results in no obvious abnormalities, but loss of meg-2 activity in m											X	13926008	13926408	-1	no					no					no				no				no
C04E7.1	C04E7.1	0.24563	0.660378	0.339315												wb|none available [C04E7.1]											X	357792	358192	1	no					no				DAE	no				no				no
F54F7.7	F54F7.7		1.54275	0.341966		0.327516						0.345826		0.318759		wb|none available [F54F7.7]											X	11869192	11869592	-1	no					no					no				no				no
K07B1.4	K07B1.4	0.226701		0.342982											0.338092	Unknown	1	14.2434	1089	ENSG00000166391	6	489.589	3204	MOGAT2	monoacylglycerol O-acyltransferase 2 [Source:HGNC Symbol;Acc:23248]		V	9328646	9329046	1	DAF-16	V	9326780	9328951		no					no				no				no
C46G7.5	C46G7.5	0.543	1.92342	0.343138		0.328814				0.528676			0.470031			wb|none available [C46G7.5]											IV	6010770	6011170	-1	no					no					no				no				no
C36C9.6	C36C9.6		0.230776	0.344641												wb|none available [C36C9.6]											X	1691407	1691807	-1	no					no					no				no				no
F12E12.5	sdz-12	0.642398	2.10668	0.345201	0.612099	-0.437744										wb|none available [F12E12.5]											II	3731451	3731851	-1	no					no					no				no				no
W03G1.8	W03G1.8	0.324831	0.866356	0.345478								0.301612	0.259614			wb|none available [W03G1.8]											IV	528483	528883	-1	no					no					no				no				no
F11D11.7	clec-252		0.913316	0.345536												wb|none available [F11D11.7]	2	22.9158	735	NA	0	0					V	18748698	18749098	-1	no					no					no				no				no
Y24F12A.3	Y24F12A.3	-0.326209	1.97709	0.34596		0.2484				-0.423769			-0.382897		0.310592	wb|none available [Y24F12A.3]											IV	11608577	11608977	1	no					no					no				no				no
K09H11.9	K09H11.9	0.291666	1.61303	0.346232												wb|none available [K09H11.9]											V	5716496	5716896	-1	no					no					no				no				no
F58H7.7	fbxc-8		0.910542	0.347529												wb|This gene encodes a protein containing an F-box, a motif predicted to mediate protein-protein interactions either with homologs of yeast Skp-1p or with other proteins. [Source: WormBase] [F58H7.7a]	1	14.1413	2241	NA	0	0					IV	909115	909515	1	no					no					no				no				no
F38A5.8	F38A5.8		0.235219	0.347975						-0.351913						wb|none available [F38A5.8]											IV	6599571	6599971	1	no					no					no				no				no
F58E1.12	fbxc-26		2.57555	0.350941								0.383901			-0.259011	wb|none available [F58E1.12]	1	13.0143	1221	NA	0	0					II	1694521	1694921	-1	no					no					no				no				no
F15A4.2	F15A4.2	0.54416	4.20745	0.351828						0.405676			0.596819			wb|This gene encodes a protein containing an F-box, a motif predicted to mediate protein-protein interactions either with homologs of yeast Skp-1p or with other proteins. [Source: WormBase] [F15A4.2]											II	12462165	12462565	1	no					no					no				no				no
K10D2.2	pup-2	0.556206	2.46406	0.355361		0.268609				0.469454				0.336249		wb|pup-2 encodes a template-independent poly(U) polymerase with 3'' end RNA substrates, orthologous to human ZCCHC6 and ZCCHC11, and paralogous to CID-1. like its paralog CID-1, PUP-2 is required for normally rapid growth and normally short lifespan. pup-	2	24.3235	2387	ENSG00000134744	8	257.263	5763	ZCCHC11	zinc finger, CCHC domain containing 11 [Source:HGNC Symbol;Acc:28981]		III	5185579	5185979	1	no					no					no				no				no
Y77E11A.7	Y77E11A.7	0.287916	1.49865	0.356181					0.267344							wb|none available [Y77E11A.7a]											IV	1419746	1420146	-1	no					no					no				no				no
Y47G7B.3	sri-60	0.373496	0.879933	0.356459									0.488994			wb|none available [Y47G7B.3]											II	2702762	2703162	-1	no					no					no				no				no
K03A11.1	K03A11.1	0.344664	2.48098	0.358384								0.440363	0.453541			wb|none available [K03A11.1]	3	47.8571	2490	NA	0	0					X	13051427	13051827	1	no					no				DAE	no				no				no
M01D7.9	M01D7.9		1.4451	0.36049						-0.417561			-0.362743			wb|none available [M01D7.9]											I	1855028	1855428	-1	no					no					no				no				no
Y45F10C.1	Y45F10C.1		0.582188	0.360803								0.509261		0.322544		wb|none available [Y45F10C.1]	1	21.6225	1938	NA	0	0					IV	13659423	13659823	-1	no					no					no				no				no
F43E2.11	F43E2.11			0.360885										0.33412		wb|none available [F43E2.11]											II	7371132	7371532	-1	no					no					no				no				no
F57B1.9	F57B1.9	-0.395761	2.64572	0.361459		0.42064	0.339187			-0.33658		0.250201				wb|none available [F57B1.9a]	1	13.1615	1074	NA	0	0					V	13197809	13198209	-1	no					no					no				no				no
W08E12.4	W08E12.4		-0.350573	0.362525		0.53327						0.443765		0.574661		wb|none available [W08E12.4]											IV	3302085	3302485	1	no					no					no				no				no
R07C3.14	fbxc-35		0.675865	0.364542						-0.324332						wb|none available [R07C3.14]											II	930091	930491	-1	no					no					no				no				no
F56D12.6	F56D12.6		1.17224	0.36503		0.242777			-0.237436							wb|none available [F56D12.6a]	2	55.818	3136	ENSG00000130475	5	729.228	3214	FCHO1	FCH domain only 1 [Source:HGNC Symbol;Acc:29002]		II	1310242	1310642	1	DAF-16	II	1310098	1310556		no					MDL-1	II	1310233	1310616	no				no
F29G9.1	F29G9.1	-0.562841	2.33947	0.365581		0.58103				-0.347392		0.326118	-0.434459	0.413186		wb|none available [F29G9.1]	2	78.1765	1039	NA	0	0					V	6038590	6038990	1	no					no					no				no				no
F27B3.7	F27B3.7	0.479713	1.69921	0.366263												wb|none available [F27B3.7]	1	11.4013	514	NA	0	0					III	6563591	6563991	-1	no					no					no				no				no
F16H6.9	F16H6.9	-0.249879	0.757543	0.367188						-0.520799		0.410346	-0.293073			wb|none available [F16H6.9]	4	78.2217	2068	NA	0	0					V	18216756	18217156	1	no					no					no				no				no
C32E8.1	C32E8.1	-0.652143	0.798761	0.369501		0.578345				-0.4433		0.365248	-0.59422	0.516168		wb|none available [C32E8.1]											I	3795856	3796256	1	no					no					no				no				no
ZK792.6	let-60		-0.40193	0.372379											-0.251309	wb|let-60 encodes a member of the GTP-binding RAS protooncogene family. let-60 activity is required for viability, vulval development, spicule development, germ line meiotic progression, posterior development of the hypodermis, chemotaxis, sex myoblast mi											IV	11690965	11691365	-1	no					no					no				no				no
F53C11.4	F53C11.4		0.817591	0.373928		0.407664						0.331456		0.456893		ref|Caenorhabditis elegans hypothetical protein (F53C11.4) mRNA, complete cds [NM_074013]											V	13787050	13787450	-1	no					no					no				no				no
C38D4.1	C38D4.1	-0.240851	2.24045	0.374346						-0.442179			-0.455378			ref|Caenorhabditis elegans hypothetical protein (C38D4.1) mRNA, complete cds [NM_065584]	3	211.971	1623	NA	0	0					III	4785127	4785527	-1	no					no					no				no				no
W06D11.2	W06D11.2	0.316697	3.1076	0.374592		0.329932				0.272038			0.351178			wb|none available [W06D11.2]											X	12296477	12296877	-1	no					no					no				no				no
F32A7.8	F32A7.8			0.37499								0.429629		0.293227		wb|none available [F32A7.8]											I	14838381	14838781	1	no				DBE	no					no				no				no
Y82E9BR.10	Y82E9BR.10		0.579758	0.375395		0.322229										wb|none available [Y82E9BR.10]											III	1375483	1375883	-1	no					no					no				no				no
C08F8.5	fbxb-9	0.273025	2.88075	0.376824									0.310293			wb|This gene encodes a protein containing an F-box, a motif predicted to mediate protein-protein interactions either with homologs of yeast Skp-1p or with other proteins. its encoded protein also contains a Pfam-B45 motif of presently unknown function. [S											IV	11162408	11162808	-1	no					no					no				no				no
ZK666.4	ZK666.4		3.64391	0.377479								0.357717				wb|none available [ZK666.4]											II	10476899	10477299	1	no					no					no				no				no
T16G12.1	T16G12.1		1.72347	0.377746					0.710497	-0.377023					-1.01855	wb|none available [T16G12.1]	3	45.504	5781	ENSG00000164307	1	149.162	583	ERAP1	endoplasmic reticulum aminopeptidase 1 [Source:HGNC Symbol;Acc:18173]		III	10049590	10049990	-1	no					PQM-1	III	10049614	10049983		no				no				no
F46B3.14	F46B3.14		0.417826	0.37936												wb|none available [F46B3.14]	1	14.3774	540	NA	0	0					V	20631198	20631598	-1	no					no					no				no				no
F17A9.1	fbxa-178	0.956391	1.46292	0.380074						0.558268		0.283861	0.559362	0.282767		wb|F17A9.1 encodes a divergent ONECUT class CUT homeobox protein with a single N-terminal cut domain. F17A9.1 has an atypical tyrosine residue at position 48 of its homeodomain rather than a phenylalanine or tryptophan residue. the cut domain may be a com											V	6116204	6116604	1	no					no					no				no				no
R06F6.2	vps-11	0.323061	1.60664	0.381624												wb|none available [R06F6.2]	2	99.2512	3428	NA	0	0					II	10793334	10793734	-1	no					no					no				no				no
F02E11.1	wht-4		0.274836	0.38244												wb|none available [F02E11.1]	2	56.3961	1884	ENSG00000138075	2	36.0028	2740	ABCG5	ATP-binding cassette, sub-family G (WHITE), member 5 [Source:HGNC Symbol;Acc:13886]		II	3278793	3279193	1	no					no					no				no				no
T05E12.8	T05E12.8		0.754621	0.383245						-0.321052			-0.307193			wb|none available [T05E12.8]											V	17068285	17068685	1	no					no					no				no				no
F11F1.2	F11F1.2		2.42307	0.383873		0.522603		-0.551335			0.963958				-0.611693	wb|none available [F11F1.2]											III	13398498	13398898	1	no					no					no				no				no
T23E1.3	T23E1.3	-1.5861	0.890639	0.384161						-1.97921		0.483536	-1.74549			wb|none available [T23E1.3]	1	27.277	696	NA	0	0					IV	3146591	3146991	1	no					no					no				no				no
F10G7.2	tsn-1	0.633585	1.69406	0.386048	0.478804			-0.540684	0.579682	0.389657					-1.12037	wb|tsn-1 encodes the C. elegans ortholog of Tudor-SN (tudor staphylococcal nuclease). TSN-1 is a component of the RNA-induced silencing complex (RISC) and its activity is required for proper function of the let-7 miRNA in vivo. TSN-1 is found in both the	1	51.1698	2768	ENSG00000197157	5	86.971	3476	SND1	staphylococcal nuclease and tudor domain containing 1 [Source:HGNC Symbol;Acc:30646]		II	4706510	4706910	1	DAF-16	II	4706374	4706738		no					MDL-1	II	4706409	4706714	no				no
K05F6.12	K05F6.12		2.40281	0.389046												wb|none available [K05F6.12]	1	142.019	1063	NA	0	0					II	1545632	1546032	1	no					no					no				no				no
F22H10.6	F22H10.6	0.56415	1.55808	0.389551						0.376431			0.327762			wb|none available [F22H10.6]											X	16690883	16691283	-1	no					no					no				no				no
ZK686.5	ZK686.5		0.444162	0.390379												wb|none available [ZK686.5]											III	7767288	7767688	-1	no					no					no				no				no
K08C9.5	K08C9.5		1.37836	0.390648		0.408395										wb|This gene encodes a protein containing an F-box, a motif predicted to mediate protein-protein interactions either with homologs of yeast Skp-1p or with other proteins. [Source: WormBase] [K08C9.5]											I	11483082	11483482	1	no					no					no				no				no
W04G5.2	rab-11.2		-0.55351	0.391427					-0.479687						0.518348	ref|Caenorhabditis elegans RAB family member (rab-11.2) (rab-11.2) mRNA, complete cds [NM_001047231]											I	11633623	11634023	-1	no					no				DAE	no				no				no
K11H3.3	K11H3.3		1.11616	0.39153		0.380639						0.366971		0.326941		wb|none available [K11H3.3]	2	28.1565	1539	ENSG00000100075	3	48.3005	1641	SLC25A1	solute carrier family 25 (mitochondrial carrier; citrate transporter), member 1 [Source:HGNC Symbol;Acc:10979]	CID_016196	III	9851467	9851867	1	no					no					no				no				no
ZK938.6	ZK938.6		-0.710211	0.393255		0.32213			-0.378229			0.5609			0.356201	wb|none available [ZK938.6]	1	18.6657	1383	NA	0	0					II	9845150	9845550	-1	no					no					no				no				no
Y39G10AR.17	sydn-1	0.363331	0.732583	0.39415								0.388014		0.309591		wb|none available [Y39G10AR.17]	1	132.282	1737	NA	0	0					I	2381753	2382153	-1	no					no					no				no				no
K09B11.9	uso-1		1.81137	0.39501		0.483068			0.379333			0.707344	0.42551	0.537713		wb|uso-1 encodes the C. elegans ortholog of the Uso1/p115 vesicle tethering protein that in yeast has been shown to function in endoplasmic reticulum-to-Golgi transport. RNAi screens indicate that uso-1 activity is required for normal fat content and dist	3	272.951	2765	ENSG00000138768	2	34.8614	2844	USO1	USO1 vesicle transport factor [Source:HGNC Symbol;Acc:30904]		IV	13454674	13455074	-1	no					no					no				no				no
T08D2.2	T08D2.2		1.02291	0.39619								0.428224				ref|Caenorhabditis elegans hypothetical protein (T08D2.2) mRNA, complete cds [NM_075654]	1	17.3544	954	ENSG00000172269	3	952.708	1770	DPAGT1	dolichyl-phosphate (UDP-N-acetylglucosamine) N-acetylglucosaminephosphotransferase 1 (GlcNAc-1-P transferase) [Source:HGNC Symbol;Acc:2995]		X	163789	164189	1	no					no				DAE	no				no				no
C33A12.12	C33A12.12	0.317889	3.09311	0.397159								0.485656	0.435047			wb|none available [C33A12.12]											IV	9484966	9485366	-1	no					no					no				no				no
F58D5.4	ksr-2		1.85772	0.398295					-0.423085					0.326698		wb|ksr-2 encodes one of two C. elegans Kinase Suppressor of Ras paralogs. during development, ksr-2 functions singly to control meiotic progression during oogenesis and redundantly with ksr-1 to control development of the vulva, excretory system, and male	2	90.9079	1555	ENSG00000141068	10	822.295	7234	KSR1	kinase suppressor of ras 1 [Source:HGNC Symbol;Acc:6465]		I	12059683	12060083	-1	no					no					no				no				no
K09E3.7	K09E3.7	0.39205	5.13226	0.398598										0.328827		wb|none available [K09E3.7]	3	143.367	2753	NA	0	0					X	17134353	17134753	-1	no					no					no				no				no
Y105C5A.1	Y105C5A.1		1.45504	0.39932					-0.310709					0.329829		wb|none available [Y105C5A.1]	1	49.1499	2652	NA	0	0					IV	15554588	15554988	-1	no					no					no				no				no
F35D11.5	F35D11.5	0.262188	1.4822	0.401386												ref|Caenorhabditis elegans hypothetical protein (F35D11.5) mRNA, complete cds [NM_062409]											II	4602530	4602930	-1	no					no					no				no				no
C44H4.8	C44H4.8	0.336839	-0.282087	0.401781				0.453521				0.406034			0.300497	wb|none available [C44H4.8]											X	14594756	14595156	1	no					no					no				no				no
Y37H9A.2	Y37H9A.2	0.75147	1.29802	0.402727									0.422367			ref|Caenorhabditis elegans hypothetical protein (Y37H9A.2) mRNA, complete cds [NM_061010]	1	20.6532	981	NA	0	0					I	13781290	13781690	-1	no					no					no				no				no
Y60A3A.14	Y60A3A.14		1.91919	0.403014		0.368882						0.372051		0.382907		wb|none available [Y60A3A.14]	1	11.4239	1249	ENSG00000172269	3	952.708	1770	DPAGT1	dolichyl-phosphate (UDP-N-acetylglucosamine) N-acetylglucosaminephosphotransferase 1 (GlcNAc-1-P transferase) [Source:HGNC Symbol;Acc:2995]		V	19934192	19934592	-1	no					no					no				no				no
K02E11.7	K02E11.7		0.347798	0.403116				-0.741954							-0.519866	wb|none available [K02E11.7]	2	27.0003	481	NA	0	0					V	14254205	14254605	-1	no					no					no				no				no
C45G9.1	C45G9.1	0.337821	1.08749	0.403892								0.560374	0.383286			wb|none available [C45G9.1]	1	68.8927	873	NA	0	0					III	5074360	5074760	1	no					no					no				no				no
C50E3.16	folt-3		-0.947678	0.404426					-0.911251			0.526369			0.631886	wb|folt-3 encodes a putative folate transporter, not yet tested for in vitro activity. FOLT-3 is orthologous to human SLC19A1 (OMIM:600424), SLC19A2 (OMIM:603941, mutated in thiamine-responsive megaloblastic anemia syndrome), and SLC19A3 (OMIM:606152, mut											V	7609816	7610216	-1	DAF-16	V	7609742	7610111		PQM-1	V	7609838	7610129	DAE	no				no				no
F40E3.3	F40E3.3	0.331713	1.55534	0.40538								0.433968		0.394715		ref|Caenorhabditis elegans hypothetical protein (F40E3.3) mRNA, complete cds [NM_058616]											I	2638351	2638751	1	no					no				DAE	no				no				no
W08E3.4	W08E3.4	-0.322251	1.08483	0.408273						-0.663054			-0.490898			wb|none available [W08E3.4]	2	62.1415	837	NA	0	0					I	13338810	13339210	-1	DAF-16	I	13338857	13339217		no					MDL-1	I	13338890	13339187	no				no
Y18H1A.10	Y18H1A.10	-0.917482	-0.286402	0.410021					0.344621	-1.33892		0.443772	-0.935481			wb|none available [Y18H1A.10]											I	686478	686878	-1	no					no					no				no				no
Y82E9BL.5	Y82E9BL.5	0.626382	2.60858	0.410117									0.559262			wb|none available [Y82E9BL.5]	1	14.7351	753	NA	0	0					III	1347020	1347420	-1	no				DBE	no					no				no				no
F16H9.2	nhr-27		0.753968	0.411561		0.408773						0.417224		0.278206		gb|FN887151 Caenorhabditis elegans whole worm N2 all stages Caenorhabditis elegans cDNA clone abi3100_cex_20040330.D04_12817526_SL2_3_040329.r, mRNA sequence [FN887151]											X	12808148	12808548	-1	DAF-16	X	12808286	12808596		no					MDL-1	X	12808265	12808652	no				no
ZK6.3	scl-27	1.48724	2.55613	0.413829						1.21331			1.22127			wb|none available [ZK6.3]	1	18.5442	652	NA	0	0					V	399958	400358	1	no					no				DAE	no				no				no
F46F2.4	F46F2.4	0.243184	1.62376	0.414173								0.447245				wb|none available [F46F2.4]	3	487.943	1132	NA	0	0					X	15257228	15257628	1	no					no					no				no				no
F49E11.11	scl-3		-1.40688	0.415016	-0.417655	0.800327			-1.51983	0.476979	-1.56782	0.832671		1.11322	1.69744	ref|Caenorhabditis elegans SCP-Like extracellular protein family member (scl-3) (scl-3) mRNA, complete cds [NM_070103]											IV	13059294	13059694	1	no					no					no				no				no
Y80D3A.10	nlp-42	0.367353	-2.04109	0.415302		0.29623										ref|Caenorhabditis elegans Neuropeptide-Like Protein family member (nlp-42) (nlp-42) mRNA, complete cds [NM_075286]											V	18903443	18903843	1	no					no					no				no				no
F18E2.2	abcf-1		1.60276	0.417595		0.636397						0.720543		0.753634		wb|none available [F18E2.2]	1	34.4813	2031	ENSG00000204574	0	0					V	12763258	12763658	-1	DAF-16	V	12763374	12763914		no					no				no				no
F34D6.6	sri-61		0.281801	0.418097												wb|none available [F34D6.6]											II	2700234	2700634	-1	no					no					no				no				no
C11E4.1	C11E4.1		-2.13952	0.418883		0.501008		0.510799	-0.950175						1.46097	wb|none available [C11E4.1]	2	68.1835	906	NA	0	0				CID_033375	X	9584315	9584715	1	no					no					no				no				no
T17A3.6	fbxb-83		3.96017	0.420214						-0.332547					-0.361112	wb|none available [T17A3.6]											III	144691	145091	-1	no					no					no				no				no
Y65B4A.8	Y65B4A.8		2.30958	0.422782		0.582616			-0.586736		-0.503156	0.413376		0.586595	0.553052	ref|Caenorhabditis elegans hypothetical protein (Y65B4A.8) mRNA, complete cds [NM_058365]	1	51.9327	2156	ENSG00000068120	1	18.9934	2225	COASY	CoA synthase [Source:HGNC Symbol;Acc:29932]	CID_000230	I	663452	663852	-1	DAF-16	I	663516	663817		no					MDL-1	I	663267	663813	no				no
F58E1.2	fbxb-25		2.14659	0.424753		0.35032						0.458087		0.350998		wb|This gene encodes a protein containing an F-box, a motif predicted to mediate protein-protein interactions either with homologs of yeast Skp-1p or with other proteins. [Source: WormBase] [F58E1.2]											II	1683754	1684154	1	no					no					no				no				no
F22F7.3	F22F7.3	0.490375	0.597306	0.42571						0.374659				0.664192		ref|Caenorhabditis elegans hypothetical protein (F22F7.3) mRNA, complete cds [NM_071173]											V	2110403	2110803	1	no					no					no				no				no
C49F5.8	C49F5.8		0.466489	0.425997					0.361257			0.474292	0.438429			wb|none available [C49F5.8]											X	11958816	11959216	1	no					no					no				no				no
T08A9.6	T08A9.6	0.447146	2.18411	0.426128										0.338572		wb|This gene encodes a protein containing an F-box, a motif predicted to mediate protein-protein interactions either with homologs of yeast Skp-1p or with other proteins. [Source: WormBase] [T08A9.6]											X	7311829	7312229	1	no					no					no				no				no
F08E10.2	srbc-61		-0.662468	0.427648	0.484056					-0.525274						wb|none available [F08E10.2]											V	17476464	17476864	1	no					no				DAE	no				no				no
T20B3.3	srh-215		0.458785	0.42924								0.552302				wb|none available [T20B3.3]	1	2637.46	999	NA	0	0					V	16831899	16832299	-1	no					no					no				no				no
F58H1.6	F58H1.6		0.784892	0.429737		0.420495	0.307856		-0.363222			0.324172			0.466006	wb|none available [F58H1.6]											V	11942599	11942999	1	no					no				DAE	no				no				no
T24C4.3	T24C4.3		-0.35422	0.431501						-0.472222					0.268049	gb|OSTR046H7_1 AD-wrmcDNA Caenorhabditis elegans cDNA similar to T24C4.3, mRNA sequence [BI175470]											III	872274	872674	-1	DAF-16	III	872386	872863		no					no				no				no
ZC302.3	ZC302.3	-0.235512	1.86716	0.434348						-0.480902			-0.291452		-0.216533	wb|none available [ZC302.3]											V	10741337	10741737	-1	no					no					no				no				no
F59G1.3	vps-35		2.39064	0.436967		0.529959						0.597454		0.628042		wb|none available [F59G1.3]	2	112.973	2984	ENSG00000069329	0	0					II	5907493	5907893	1	DAF-16	II	5907480	5907857		PQM-1	II	5907525	5907796		MDL-1	II	5907567	5907770	no				no
W02B3.3	W02B3.3			0.437301												wb|none available [W02B3.3]	1	53.4429	336	NA	0	0					III	668329	668729	-1	no					no					MDL-1	III	668157	668658	no				no
Y73B3A.14	fbxa-16		0.738949	0.438837						-0.649373			-0.413164			wb|none available [Y73B3A.14]	1	120.408	594	NA	0	0					X	119503	119903	1	no					no					no				no				no
C14A6.7	C14A6.7		0.334086	0.442452								0.514683				wb|none available [C14A6.7]											V	18168322	18168722	-1	no					no					no				no				no
F53G2.7	mnat-1		1.6795	0.442636		0.348411			-0.463746					0.40924	0.294833	ref|Caenorhabditis elegans MNAT (menage a trois) TFIIH subunit family member (mnat-1) (mnat-1) mRNA, complete cds [NM_061879]	1	17.2634	1859	ENSG00000020426	2	23.1662	1097	MNAT1	menage a trois homolog 1, cyclin H assembly factor (Xenopus laevis) [Source:HGNC Symbol;Acc:7181]		II	2478995	2479395	-1	DAF-16	II	2479086	2479404		no					MDL-1	II	2479140	2479605	no				no
F59C6.7	che-13		1.22142	0.442917						-0.425293		0.73513		0.389403		wb|che-13 encodes a novel protein homologous to mammalian IFT57/Hippi (OMIM:606621, protein interactor of Huntingtin-interacting protein 1 that is implicated in neuronal apoptosis in the Huntington disease state). CHE-13 is a proposed component of the int											I	10515395	10515795	-1	no					no					no				no				no
Y102A5C.13	fbxa-112			0.443515								0.407745			0.213001	wb|none available [Y102A5C.13]											V	16947826	16948226	-1	no					no					no				no				no
F57B1.1	F57B1.1	0.495943	1.13242	0.444177								0.413657	0.543277			wb|none available [F57B1.1]											V	13195534	13195934	-1	no					no					no				no				no
F35F10.6	F35F10.6		-1.01758	0.449124		0.435723			-1.26413						0.954959	ref|Caenorhabditis elegans hypothetical protein (F35F10.6) mRNA, complete cds [NM_071509]	2	78.4495	726	NA	0	0					V	3289282	3289682	-1	no					no					no				no				no
C52E2.3	C52E2.3	-0.416577	1.71416	0.449974						-0.785194			-0.557919			wb|none available [C52E2.3]											II	1850949	1851349	1	no					no				DAE	no				no				no
T01G5.2	ugt-30		0.839388	0.450218		0.636634			-1.22098			0.530164		0.571346	0.915611	ref|Caenorhabditis elegans UDP-GlucuronosylTransferase family member (ugt-30) (ugt-30) mRNA, complete cds [NM_074328]											V	15125097	15125497	-1	no					no				DAE	no				no				no
Y48G1A.5	xpo-2		2.54819	0.451014		0.470868								0.440965		wb|imb-5 encodes an importin-beta-like protein orthologous to mammalian CAS proteins (cellular apoptosis susceptibility) and Saccharomyces cerevisiae CSE1 (chromosome segregation 1). IMB-5 is predicted to function in nuclear transport of proteins required											I	323253	323653	-1	no					no					no				no				no
W02D3.3	mec-6	0.495758	1.41515	0.452016		0.338371				0.382114			0.363142	0.331669		wb|mec-6 is homologous to the human PARAOXONASE 1 gene (PON1, OMIM:168820), which in some allelic forms is associated with susceptibility to coronary artery disease. MEC-6 protein interacts physically with the MEC-4 degenerin ion channel, is colocalized w	1	10.2261	1503	ENSG00000105854	3	204.453	1726	PON2	paraoxonase 2 [Source:HGNC Symbol;Acc:9205]		I	6724618	6725018	1	no					no					no				no				no
F58F9.1	F58F9.1			0.452345												ref|Caenorhabditis elegans hypothetical protein (F58F9.1) mRNA, complete cds [NM_068543]	1	75.5648	1746	NA	0	0					IV	6250020	6250420	1	no					no					no				no				no
F42G4.2	F42G4.2		2.54494	0.452538		0.419789						0.472175		0.484953		wb|none available [F42G4.2]	1	11.0285	1381	NA	0	0					II	13047571	13047971	1	no					no					no				no				no
C50D2.10	C50D2.10		0.800413	0.452748								0.436797				ref|Caenorhabditis elegans hypothetical protein (C50D2.10) mRNA, complete cds [NM_001026866]											II	99426	99826	1	no					no				DAE	no				no				no
F54D12.4	F54D12.4	0.525754	2.17147	0.453275												wb|none available [F54D12.4]											II	1368206	1368606	-1	no					no					no				no				no
ZC262.4	ZC262.4	-0.72922	0.737797	0.453817						-1.07677		0.430762	-0.549417			wb|none available [ZC262.4]	1	479.556	575	NA	0	0					III	8334061	8334461	-1	no					no					no				no				no
T24A6.3	grl-30	-0.791739	1.98747	0.457123						-1.13919			-1.11176			wb|none available [T24A6.3]	2	510.585	468	NA	0	0					V	3555983	3556383	1	no					no					no				no				no
W03H9.1	W03H9.1			0.457428						-0.512872						wb|none available [W03H9.1]	3	58.7927	2652	NA	0	0					II	14149956	14150356	-1	no					no					no				no				no
ZK863.7	rnp-1	0.365284	2.27881	0.459409												tc|Rep: RNA-binding protein rnp-1 - Caenorhabditis elegans, partial (29%) [TC197921]											V	12191956	12192356	1	no					no					no				no				no
Y53C10A.3	Y53C10A.3		0.794446	0.459647								0.51707				wb|Y53C10A.3 encodes a paralog of HSF-1 that might regulate ubq-1, since ubq-1 has 5'-flanking sequences resembling heat shock regulatory elements, yet is uninduced by heat shock. [Source: WormBase] [Y53C10A.3]											I	11969738	11970138	-1	no					no					no				no				no
T07D4.1	npr-20			0.459774					0.432574						-0.587924	wb|none available [T07D4.1]	2	123.274	1182	NA	0	0					II	8865023	8865423	-1	no					no				DAE	no				no				no
F15E11.4	F15E11.4		-0.630632	0.460168						-0.467107		0.550075				wb|none available [F15E11.4]											V	2341307	2341707	-1	no					no					no				no				no
F30A10.4	F30A10.4	0.38631		0.464592												wb|none available [F30A10.4]											I	9483502	9483902	1	no					no					no				no				no
Y51H4A.2	Y51H4A.2			0.465221												wb|none available [Y51H4A.2]											IV	16494377	16494777	-1	no					no					no				no				no
Y18D10A.3	Y18D10A.3		1.45972	0.466558		0.489527					0.426454	0.699487		0.582051	0.410863	wb|none available [Y18D10A.3]											I	12815531	12815931	-1	DAF-16	I	12815533	12816420		no					MDL-1	I	12815288	12816357	no				no
W01G7.5	lem-2	0.337139	3.19	0.469724		0.362073									-0.270717	wb|none available [W01G7.5]											II	14063075	14063475	1	DAF-16	II	14062974	14063390		no					MDL-1	II	14063019	14063341	no				no
C15C6.3	C15C6.3		1.68806	0.471983		0.706856					0.400655	0.624092		0.650384		wb|none available [C15C6.3]	1	12.7799	2104	ENSG00000139767	9	572.059	8477	SRRM4	serine/arginine repetitive matrix 4 [Source:HGNC Symbol;Acc:29389]		I	12206786	12207186	1	no					no					no				no				no
C41H7.2	C41H7.2			0.472092		0.543363						0.614179				wb|This gene encodes a protein containing an F-box, a motif predicted to mediate protein-protein interactions either with homologs of yeast Skp-1p or with other proteins. its encoded protein also contains a Pfam-B45 motif of presently unknown function. [S	1	42.5423	1108	NA	0	0					II	3014538	3014938	1	no					PQM-1	II	3014482	3014816	DAE	no				no				no
C41A3.1	C41A3.1		1.67492	0.473763		0.601625			-0.462007				-0.504408	0.615607	0.399906	ref|Caenorhabditis elegans hypothetical protein (C41A3.1) mRNA, complete cds [NM_076522]	8	228.197	23527	NA	0	0					X	5413478	5413878	1	no					no					no				no				no
ZK430.5	ZK430.5		2.25957	0.475397												wb|none available [ZK430.5]	1	20.5586	3932	ENSG00000135476	6	520.466	6447	ESPL1	extra spindle pole bodies homolog 1 (S. cerevisiae) [Source:HGNC Symbol;Acc:16856]		II	4405564	4405964	1	no					no					no				no				no
C34H4.5	C34H4.5	0.394419	1.71978	0.475584		0.344618				0.263454		0.300002		0.365483		wb|none available [C34H4.5]	1	72.0782	694	NA	0	0					IV	1550140	1550540	-1	no					no					no				no				no
F58B3.5	mars-1		1.71122	0.475808		0.544055						0.876123		0.766281		wb|mrs-1 encodes a predicted cytoplasmic methionyl-tRNA synthetase (MetRS), a class I aminoacyl-tRNA synthetase that catalyzes the attachment of methionine to its cognate tRNA and is thus required for protein biosynthesis. MRS-1 is essential for embryogen	4	67.2706	2996	ENSG00000166986	0	0					IV	11635364	11635764	-1	DAF-16	IV	11635540	11636740		no					no				no				no
Y73B3A.12	Y73B3A.12		-0.499341	0.476268		0.419251								0.490414		wb|none available [Y73B3A.12]											X	138921	139321	1	no					no					no				no				no
C07A9.10	C07A9.10		0.905516	0.477348								0.604242		0.352704		wb|none available [C07A9.10]											III	9686542	9686942	-1	no					no					no				no				no
F55F8.8	F55F8.8	0.447807		0.477449					-0.660521	-0.448629					0.749486	wb|none available [F55F8.8]											I	5668740	5669140	-1	no					no					no				no				no
C03G5.9	nspc-2	0.625122	3.40763	0.478014					-0.33965			0.516025	0.519964			gb|7401105 CE04 Caenorhabditis elegans cDNA clone 2718620, mRNA sequence [EC008321]											X	8535116	8535516	1	no					no					no				no				no
F54E12.3	his-56		0.669826	0.479791		0.388936						0.578243		0.431996		gb|7505606 CE04 Caenorhabditis elegans cDNA clone 2711947, mRNA sequence [EC001999]											IV	11338200	11338600	1	no					no					no				no				no
Y75B8A.17	gmn-1		4.37189	0.480371		0.702207				0.381411		0.382651		0.655243		ref|Caenorhabditis elegans GeMiNin homolog family member (gmn-1) (gmn-1) mRNA, complete cds [NM_067188]											III	12225132	12225532	-1	no					no					no				no				no
R09D1.13	R09D1.13		0.718071	0.481902												ref|Caenorhabditis elegans hypothetical protein (R09D1.13) mRNA, complete cds [NM_063621]	1	13.1023	1167	NA	0	0					II	9445307	9445707	-1	no					no					no				no				no
W02G9.5	W02G9.5		1.8634	0.482642		0.322485						0.415122		0.325908	0.449531	wb|none available [W02G9.5]	1	11.5279	881	ENSG00000013523	8	880.449	4109	ANGEL1	angel homolog 1 (Drosophila) [Source:HGNC Symbol;Acc:19961]		V	2657731	2658131	1	no					no					MDL-1	V	2657789	2658058	no				no
C43D7.7	C43D7.7	-2.23617	1.52075	0.48735		0.784963				-1.93856		0.489502	-1.86949	0.420427	0.364739	wb|none available [C43D7.7]											V	19319331	19319731	-1	no				DBE	no					no				no				no
Y38E10A.18	nhr-234		0.748416	0.489597												ref|Caenorhabditis elegans Nuclear Hormone Receptor family member (nhr-234) (nhr-234) mRNA, complete cds [NM_064300]											II	12636333	12636733	1	no					no					no				no				no
K06B4.12	twk-34		-1.33327	0.490161								0.727467			0.372259	wb|none available [K06B4.12]											V	15704637	15705037	1	no					no					no				no				no
F52C12.4	F52C12.4	0.6856	1.76643	0.490808												wb|none available [F52C12.4]	7	609.933	4908	ENSG00000198837	3	42.967	2530	DENND4B	DENN/MADD domain containing 4B [Source:HGNC Symbol;Acc:29044]		IV	1923271	1923671	1	no					no					no				no				no
Y44A6D.4	sdf-9		0.925829	0.495731		0.39815						0.435657		0.377817	0.203488	ref|Caenorhabditis elegans Synthetic Dauer Formation family member (sdf-9) (sdf-9) mRNA, complete cds [NM_075612]											V	20797887	20798287	1	no					no					no				no				no
F34D10.2	F34D10.2		4.28486	0.496996		0.485891						0.46314		0.486359		ref|Caenorhabditis elegans hypothetical protein (F34D10.2) mRNA, complete cds [NM_065355]	1	20.3782	2196	ENSG00000093009	2	32.652	2090	CDC45	cell division cycle 45 [Source:HGNC Symbol;Acc:1739]		III	3734924	3735324	-1	no					no					no				no				no
F21E9.4	ins-39	0.339478	0.674804	0.497967							0.467715	0.461303				wb|ins-39 encodes an insulin-like peptide. [Source: WormBase] [F21E9.4]	2	48.8916	521	NA	0	0					X	1344305	1344705	-1	no					no					no				no				no
Y73B3B.3	Y73B3B.3		2.1326	0.49835		0.626489						0.626489		0.649843		wb|none available [Y73B3B.3]											X	211141	211541	1	no					no					no				no				no
F08F3.8	F08F3.8			0.499263					-0.395452	-0.410031		0.488721			0.290744	wb|none available [F08F3.8]											V	5432441	5432841	-1	no					no					no				no				no
T24D5.6	T24D5.6	0.315331	1.35229	0.499705												ref|Caenorhabditis elegans hypothetical protein (T24D5.6) mRNA, complete cds [NM_001029755]											X	12602660	12603060	1	no					no					no				no				no
F23A7.4	F23A7.4		1.48247	0.500482								0.376344		0.368908		ref|Caenorhabditis elegans hypothetical protein (F23A7.4) mRNA, complete cds [NM_078240]											X	16212234	16212634	1	no					no					no				no				no
T15B7.1	T15B7.1	0.515564	2.65833	0.503045		0.319877				0.332396		0.358967	0.398097	0.293266		wb|none available [T15B7.1]	1	28.9038	1439	NA	0	0					V	6842457	6842857	1	no					no					no				no				no
Y18D10A.7	ptr-17		0.676375	0.505936		0.387597			-0.408122			0.472332		0.461408	0.386384	ref|Caenorhabditis elegans PaTched Related family member (ptr-17) (ptr-17) mRNA, complete cds [NM_001026560]											I	12834355	12834755	1	no					no					no				no				no
M117.4	M117.4		0.397316	0.506244								0.492467			0.479687	wb|none available [M117.4]											IV	11833422	11833822	-1	no					no					no				no				no
Y43H11AL.1	Y43H11AL.1		1.83797	0.508469		0.805026						0.79926		0.812612	0.605889	ref|Caenorhabditis elegans hypothetical protein (Y43H11AL.1) mRNA, complete cds [NM_061284]	1	36.9296	1754	NA	0	0					II	232620	233020	-1	no					no					no				no				no
ZC482.6	srw-10		0.334449	0.509037												wb|none available [ZC482.6]	1	81.8971	1131	NA	0	0					III	12754947	12755347	1	no					no					no				no				no
F38C2.7	F38C2.7		1.24812	0.509751								0.614575				wb|F38C2.7 encodes a CCCH tandem zinc finger (TZF) protein. based upon its sequence similarity to other TZF proteins, such as MEX-5 and POS-1, the product of F38C2.7 is predicted to function as an RNA-binding protein. [Source: WormBase] [F38C2.7]	1	15.0968	633	NA	0	0					IV	16277280	16277680	-1	no					no					no				no				no
Y47D7A.14	Y47D7A.14	0.817797	2.38682	0.510711						0.513565			0.484131	0.304626		ref|Caenorhabditis elegans hypothetical protein (Y47D7A.14) mRNA, complete cds [NM_071826]	1	87.0942	1398	ENSG00000101276	4	165.558	3060	SLC52A3	solute carrier family 52, riboflavin transporter, member 3 [Source:HGNC Symbol;Acc:16187]		V	4450441	4450841	-1	DAF-16	V	4450537	4451213		no					MDL-1	V	4450590	4450874	no				no
B0280.2	B0280.2			0.511766		0.643947			0.604279			0.573631		0.606453	-0.547169	wb|none available [B0280.2]	1	25.5846	2007	NA	0	0					III	7124302	7124702	1	no					no					no				no				no
F10G7.12	F10G7.12			0.512437												wb|none available [F10G7.12]											II	4689496	4689896	1	no					no					no				no				no
C08F11.8	ugt-22		1.59665	0.514406		0.347625		-0.58779	-0.420098	-0.419295	-0.689964	0.557744				ref|Caenorhabditis elegans UDP-GlucuronosylTransferase family member (ugt-22) (ugt-22) mRNA, complete cds [NM_070232]											IV	13638942	13639342	1	DAF-16	IV	13639085	13639284		PQM-1	IV	13639053	13639385		no				no				no
K06B4.4	K06B4.4		1.0624	0.514842												ref|Caenorhabditis elegans hypothetical protein (K06B4.4) mRNA, complete cds [NM_074495]											V	15668851	15669251	1	no					no					no				no				no
C11E4.7	C11E4.7	-0.798758	3.59615	0.517054		0.590657	0.469781		-0.226881	-0.725155		0.507308	-0.338723			wb|none available [C11E4.7]											X	9616890	9617290	1	no					no					no				no				no
Y64G10A.10	Y64G10A.10		0.832096	0.517942		0.533013										ref|Caenorhabditis elegans hypothetical protein (Y64G10A.10) mRNA, complete cds [NM_001083270]	1	14.5831	326	NA	0	0					IV	14241294	14241694	-1	no					no					no				no				no
Y43F8C.17	Y43F8C.17		1.17372	0.521558								0.466944				ref|Caenorhabditis elegans hypothetical protein (Y43F8C.17) mRNA, complete cds [NM_075416]	2	138.839	586	NA	0	0					V	19715817	19716217	1	no					no					no				no				no
F19H8.5	mltn-10		0.711881	0.523264												ref|Caenorhabditis elegans hypothetical protein (F19H8.5) mRNA, complete cds [NM_001026928]											II	14622702	14623102	1	no					no					no				no				no
F31F4.2	srx-23			0.524027		0.442871			0.528519						-0.501023	wb|none available [F31F4.2]											V	682032	682432	1	no					no					no				no				no
ZC317.7	ZC317.7		4.71479	0.526876												wb|none available [ZC317.7]											V	5470881	5471281	-1	no					no					no				no				no
F26B1.5	F26B1.5	0.513453	2.13039	0.530557		0.437761				0.420656				0.509349		wb|none available [F26B1.5]											I	6308816	6309216	1	no					no					no				no				no
T23G4.2	T23G4.2		-1.5009	0.533078	0.669042										0.525164	ref|Caenorhabditis elegans hypothetical protein (T23G4.2) mRNA, complete cds [NM_070245]											IV	13688671	13689071	-1	no					no					no				no				no
F55G1.12	F55G1.12			0.533229						-0.402829					-0.311439	ref|Caenorhabditis elegans hypothetical protein (F55G1.12) mRNA, complete cds [NM_068805]	1	20.7586	801	NA	0	0					IV	7495186	7495586	-1	no					no				DAE	no				no				no
F12F6.2	F12F6.2	0.389757	1.56328	0.533768		0.372342			-0.243603			0.333137	0.232614	0.328854		wb|none available [F12F6.2]											IV	11583825	11584225	-1	DAF-16	IV	11583431	11585237		PQM-1	IV	11583742	11584139		MDL-1	IV	11583924	11584341	no				no
T24A6.19	grl-31	-0.27966	0.801451	0.53693						-0.952886			-0.853267			ref|Caenorhabditis elegans GRound-Like (grd related) family member (grl-31) (grl-31) mRNA, complete cds [NM_071598]											V	3557675	3558075	-1	no					no					no				no				no
C35C5.11	C35C5.11			0.537315												wb|none available [C35C5.11]											X	11541763	11542163	1	no					no					no				no				no
R11H6.3	glb-22	0.584204	-0.703918	0.544655		0.531776			-0.638719	0.571325		0.579147	0.615928	0.534544	0.824582	wb|glb-22 encodes a globin with no obvious function in mass RNAi assays. [Source: WormBase] [R11H6.3]											V	14603592	14603992	1	no					no				DAE	no				no				no
F40G12.2	F40G12.2	0.474419	0.908664	0.545828								0.522513				wb|none available [F40G12.2]											V	14260816	14261216	-1	no					no					no				no				no
C01G12.11	nspb-9		-1.8126	0.546376										0.477116	0.44958	ref|Caenorhabditis elegans Nematode Specific Peptide family, group B family member (nspb-9) (nspb-9) mRNA, complete cds [NM_001026733]											II	14580518	14580918	1	no					no					no				no				no
F11F1.8	F11F1.8		1.5819	0.549138		0.447941					1.07894	0.576456				wb|none available [F11F1.8]											III	13398236	13398636	-1	no					no					no				no				no
Y49F6C.6	Y49F6C.6		0.659843	0.549887								0.470608				ref|Caenorhabditis elegans hypothetical protein (Y49F6C.6) mRNA, complete cds [NM_062118]											II	3365864	3366264	-1	no					no					no				no				no
Y48G1C.5	Y48G1C.5		1.0199	0.550556						-0.57404			-0.410392			wb|none available [Y48G1C.5]	2	145.663	3507	NA	0	0					I	63921	64321	-1	no					no					no				no				no
T11F1.3	T11F1.3	0.98557	4.21217	0.551828	0.761547					0.482737						wb|none available [T11F1.3]											II	2955185	2955585	1	no					no				DAE	no				no				no
T15B7.5	col-141		5.50204	0.551918		0.688307										wb|none available [T15B7.5]											V	6829387	6829787	1	no					no					no				no				no
F45E4.6	F45E4.6	0.479868	2.05499	0.553061		0.438502				0.365309		0.507727	0.315775	0.557261		ref|Caenorhabditis elegans hypothetical protein (F45E4.6) mRNA, complete cds [NM_068839]											IV	7632561	7632961	-1	DAF-16	IV	7632515	7633313		no					no				no				no
F44F4.10	F44F4.10	0.36885	1.18183	0.553151					0.56363					0.468806	-0.386755	wb|F44F4.1 encodes a nematode-specific sperm protein probably required for a normally high ovulation rate. F44F4.1 has no obvious non-nematode homologs, but does have a putative central coiled-coil domain, and is is paralogous to four other C. elegans pro	2	187.513	878	NA	0	0					II	10917057	10917457	-1	no					no					no				no				no
C11G6.1	taf-3	0.519097	1.09164	0.554728		0.548932				0.513301		0.548327	0.446565	0.615064		wb|taf-3 encodes the C. elegans ortholog of mammalian TAF3(TAFII140), a component of the RNA polymerase II TFIID transcription complex. TAF-3 contains a histone fold-like domain in its N-terminus and by homology, is predicted to function in transcriptiona	1	22.7089	1942	NA	0	0					X	16332068	16332468	1	no					no					no				no				no
ZC53.1	ZC53.1	0.927	4.43688	0.555887		0.448335				0.819448		0.36936	0.593604	0.595205		wb|none available [ZC53.1]	1	25.4371	1465	NA	0	0					X	1913253	1913653	-1	no					no					no				no				no
C31B8.12	C31B8.12	0.261332	0.799913	0.559978								0.398646			-0.264792	wb|none available [C31B8.12]											V	2927620	2928020	-1	no					no				DAE	no				no				no
C18A11.4	C18A11.4	-0.570211	1.62353	0.560108						-0.792113		0.849629				wb|none available [C18A11.4]											X	8045203	8045603	1	no					no					no				no				no
ZC239.13	ZC239.13		1.16266	0.560645		0.364492						0.458834			0.494006	ref|Caenorhabditis elegans hypothetical protein (ZC239.13) mRNA, complete cds [NM_062079]											II	3222717	3223117	-1	no					no					no				no				no
F40F8.12	F40F8.12	-0.335144	3.27164	0.561034		0.79296						0.427134		0.575729		wb|none available [F40F8.12]											II	11129459	11129859	1	no					no					no				no				no
F31B9.2	F31B9.2	0.453864	2.93805	0.564594		0.435172				0.324443		0.640889	0.458549	0.506783		ref|Caenorhabditis elegans hypothetical protein (F31B9.2) mRNA, complete cds [NM_078212]											X	15917767	15918167	1	no					no					no				no				no
Y9C9A.11	str-156			0.565345		0.644092						0.723888		0.578143	0.488949	wb|none available [Y9C9A.11]											IV	4913051	4913451	1	no					no					no				no				no
K10C2.8	K10C2.8	0.824746	5.55313	0.566071		0.517188				0.775863		0.615721	0.914324	0.477261		wb|none available [K10C2.8]											X	6437508	6437908	-1	no					no					no				no				no
C39E6.6	npr-1		-2.10101	0.570322						-0.613992	0.523687				0.486953	ref|Caenorhabditis elegans Neuropeptide Receptor family member (npr-1) (npr-1) mRNA, complete cds [NM_076415]											X	4769855	4770255	-1	no					no					no				no				no
K06B9.1	cyp-25A6		-3.64002	0.571723		0.591488		0.786983	-0.514956			0.854581		0.666664	1.30194	wb|none available [K06B9.1]											IV	4197160	4197560	1	no					no					no				no				no
ZK697.1	ZK697.1	0.404942	1.25766	0.575212		0.442261						0.413549	0.390714			wb|none available [ZK697.1]											V	1752048	1752448	1	no					no					no				no				no
T05B4.7	srw-134			0.575532						-0.452123		0.521844				wb|none available [T05B4.7]	3	630.915	1131	NA	0	0					V	4112501	4112901	-1	no					no					no				no				no
Y54G2A.23	Y54G2A.23		2.13229	0.57815		0.501918						0.753636		0.674824		wb|Y54G2A.23 is orthologous to the human gene ARGININE-RICH PROTEIN (ARMET. OMIM:601916), which has been found mutated in solid tumors of many different types, including pancreatic tumors. [Source: WormBase] [Y54G2A.23.2]											IV	2928319	2928719	-1	DAF-16	IV	2928364	2928796		no					MDL-1	IV	2928419	2928782	no				no
Y9C9A.18	str-159		-0.375035	0.583604								0.491383				wb|none available [Y9C9A.18]	1	10.1647	1011	NA	0	0					IV	4909031	4909431	1	no					no					no				no				no
F23D12.6	fipr-3		-0.982602	0.587969					0.784997						-1.21718	wb|none available [F23D12.6]											X	14423035	14423435	1	no				DBE	no					no				no				no
Y44A6D.1	Y44A6D.1		0.415782	0.589514								0.635678				ref|Caenorhabditis elegans hypothetical protein (Y44A6D.1) mRNA, complete cds [NM_075609]											V	20787492	20787892	-1	no					no					no				no				no
F47B8.9	srm-6	0.606064		0.590647												wb|none available [F47B8.9a]											V	14336734	14337134	1	no					no					no				no				no
K07H8.7	K07H8.7	1.1252	2.12556	0.591036						0.725491			0.541786			wb|none available [K07H8.7]											IV	8259865	8260265	-1	no					no					no				no				no
Y111B2A.16	taf-7.2		2.51582	0.593698		0.634366			0.298333			0.342812		0.439241		wb|none available [Y111B2A.16]											III	12673222	12673622	-1	no					no					no				no				no
C17B7.4	C17B7.4	-0.83245	0.480684	0.597703		0.690332				-0.73982		0.581413	-0.462882			ref|Caenorhabditis elegans hypothetical protein (C17B7.4) mRNA, complete cds [NM_071525]											V	3339045	3339445	1	no					no					no				no				no
F25B3.3	rgef-1		-2.13413	0.604004				0.478716	0.447752			0.560112				ref|Caenorhabditis elegans Rap Guanine nucleotide Exchange Factor homolog family member (rgef-1) (rgef-1) mRNA, complete cds [NM_073068]											V	9561495	9561895	-1	no					no					MDL-1	V	9561676	9562111	no				no
F59F3.5	ver-4		0.911334	0.607137								0.591527				wb|none available [F59F3.5]											X	10981985	10982385	1	no					no					no				no				no
VH15N14R.1	VH15N14R.1		0.784954	0.610747		0.660678								0.534589	0.426473	wb|none available [VH15N14R.1]											I	7782443	7782843	-1	no					no					no				no				no
Y73F8A.18	Y73F8A.18		0.888869	0.612714								0.528277				wb|none available [Y73F8A.18]	2	21.3876	1164	NA	0	0					IV	15336746	15337146	1	no					no					no				no				no
W07B8.5	cpr-5	1.45302	2.60549	0.614416				-0.913694	2.28389	0.985653			1.03697		-3.19759	wb|cpr-5 encodes a cysteine protease. [Source: WormBase] [W07B8.5]	2	51.6846	1163	ENSG00000164733	8	632.068	3875	CTSB	cathepsin B [Source:HGNC Symbol;Acc:2527]		V	1133894	1134294	-1	no				DBE	PQM-1	V	1133845	1134222	DAE	no				no				no
EGAP2.2	EGAP2.2	0.33836	1.10476	0.614574								0.57867				ref|Caenorhabditis elegans hypothetical protein (EGAP2.2) mRNA, complete cds [NM_062580]											II	5229768	5230168	1	no					no					no				no				no
Y111B2A.24	Y111B2A.24		3.43626	0.623108		0.758653								0.521721		wb|none available [Y111B2A.24]											III	12699098	12699498	1	no					no					no				no				no
M70.2	M70.2	0.25159	0.460059	0.625991						-0.369389		0.370775				wb|none available [M70.2]	1	12.9059	597	NA	0	0					IV	2242760	2243160	1	no					no					no				no				no
Y34F4.3	Y34F4.3		0.547555	0.629459		0.714718	0.552352				0.776216	0.491912	0.65182			wb|none available [Y34F4.3]											III	1016025	1016425	-1	no					no					no				no				no
Y32G9A.1	gst-37		0.791737	0.631804	0.459776	0.304341							-0.298919	0.374638		gb|OSTR30037C06 pDONR201 Entry vector Caenorhabditis elegans cDNA, mRNA sequence [CV125199]											V	1921320	1921720	1	no					no					no				no				no
C06A5.11	sir-2.4		0.729246	0.634014		0.506242						0.603292		0.472561		wb|sir-2.4 encodes one of four C. elegans proteins with similarity to the Saccharomyces cerevisiae Sir2p NAD-dependent histone deacetylase. [Source: WormBase] [C06A5.11]											I	5990773	5991173	1	no					no					no				no				no
Y17G7B.23	Y17G7B.23		0.527179	0.639983					-0.465734			0.472468			0.39419	ref|Caenorhabditis elegans hypothetical protein (Y17G7B.23) mRNA, complete cds [NM_001027243]											II	11998896	11999296	1	no					no					no				no				no
ZC239.17	ZC239.17		0.868158	0.641073						-0.550434		0.610182				wb|none available [ZC239.17]											II	3225871	3226271	-1	no					no					no				no				no
ZC334.12	ZC334.12		1.91284	0.644601		0.776378						0.554164		0.594549		ref|Caenorhabditis elegans hypothetical protein (ZC334.12) mRNA, complete cds [NM_001129090]											I	14029100	14029500	-1	DAF-16	I	14028904	14029303	DBE	no					MDL-1	I	14029074	14029400	no				no
F38E9.4	F38E9.4	0.376491	0.776345	0.646571										0.445481		wb|none available [F38E9.4]											X	16451570	16451970	1	no					no					no				no				no
ZK1248.7	ZK1248.7		3.64789	0.647008		0.746101			-0.42263			0.52591		0.692696	0.297208	wb|none available [ZK1248.7]	3	116.843	2511	NA	0	0					II	5815361	5815761	-1	no					no					no				no				no
F32A11.7	mltn-1	0.431631	0.614243	0.649245								0.366344	0.309664		-0.251805	ref|Caenorhabditis elegans hypothetical protein (F32A11.7) mRNA, complete cds [NM_001026961]											II	13144987	13145387	-1	no					no					MDL-1	II	13145093	13145476	no				no
W02G9.3	W02G9.3	0.646639	1.03063	0.6504	0.468062											wb|none available [W02G9.3]											V	2671162	2671562	1	DAF-16	V	2671141	2671539		no					no				no				no
F47B3.3	F47B3.3		1.3571	0.660532		0.54537			-0.477709			0.808223		0.54357		wb|none available [F47B3.3]											I	3964073	3964473	1	no					no					no				no				no
Y75B8A.34	Y75B8A.34		0.549042	0.660838								0.720104				wb|none available [Y75B8A.34]	1	16.7235	1035	NA	0	0					III	12359164	12359564	1	no					no					no				no				no
F38C2.1	F38C2.1		0.993201	0.661307		0.521319			-0.411461			0.916019		0.609289		wb|none available [F38C2.1]											IV	16248622	16249022	1	no					no					no				no				no
K01A11.1	K01A11.1			0.662417								0.858131				wb|none available [K01A11.1]											III	3431241	3431641	-1	no					no					no				no				no
Y55F3C.4	Y55F3C.4		-0.392454	0.665089								0.476009		0.435072		ref|Caenorhabditis elegans hypothetical protein (Y55F3C.4) mRNA, complete cds [NM_067576]											IV	736447	736847	1	no					no					no				no				no
C45G7.5	cdh-10	0.347935	1.21991	0.681385		0.483749						0.668762	0.331573	0.487488		ref|Caenorhabditis elegans CaDHerin family member (cdh-10) (cdh-10) mRNA, complete cds [NM_067803]											IV	2463268	2463668	-1	no					no				DAE	no				no				no
F31A3.1	abu-3		4.12218	0.681784		1.02305				0.446884		0.508162		0.947659		ref|Caenorhabditis elegans Activated in Blocked Unfolded protein response family member (abu-3) (abu-3) mRNA, complete cds [NM_078438]											X	17553044	17553444	1	no					no					no				no				no
F01F1.13	F01F1.13		0.805391	0.685354						-0.660774						wb|none available [F01F1.13]											III	5878274	5878674	-1	no					no					no				no				no
F11G11.13	F11G11.13	0.372337	3.40115	0.692932		0.571738						0.498989		0.578481		wb|none available [F11G11.13]											II	4875597	4875997	-1	no					no					no				no				no
T22B7.7	T22B7.7		3.06342	0.69659		1.3594			-1.38667	0.792441		0.85521		1.54069	1.46849	wb|none available [T22B7.7]	1	18.6262	1417	ENSG00000123130	3	121.142	3117	ACOT9	acyl-CoA thioesterase 9 [Source:HGNC Symbol;Acc:17152]		X	5653790	5654190	-1	DAF-16	X	5653764	5654298		PQM-1	X	5653863	5654109		no				no				DAF-12
Y40H7A.9	Y40H7A.9	0.323197	1.65999	0.703788		0.474945						0.543543		0.39519		wb|none available [Y40H7A.9]											IV	15207261	15207661	1	no					no					no				no				no
F27D4.1	F27D4.1		1.53508	0.705558		0.580165										wb|The F27D4.1 gene encodes an ortholog of the human gene ELECTRON-TRANSFER-FLAVOPROTEIN, ALPHA POLYPEPTIDE (ETFA), which when mutated leads to glutaricaciduria type IIA (OMIM:231680). [Source: WormBase] [F27D4.1.1]	3	121.79	1833	ENSG00000140374	4	2315.39	1735	ETFA	electron-transfer-flavoprotein, alpha polypeptide [Source:HGNC Symbol;Acc:3481]		I	7702123	7702523	1	DAF-16	I	7702103	7702942		no				DAE	no				no				no
D1065.5	srh-211	-0.42323	4.56784	0.712949		0.987771						0.649763		0.726632		wb|none available [D1065.5]											V	4079698	4080098	-1	no					no					no				no				no
ZK970.1	ZK970.1		-3.23929	0.714561		0.730163		1.50575						0.761958	1.96932	wb|ZK970.1 encodes, by alternative splicing, two isoforms of a neprilysin. neprilysins are thermolysin-like zinc metallopeptidases, found on the outer surface of animal cells, that negatively regulate small signalling peptides (e.g., enkephalin, tachykini	4	56.22	3102	NA	0	0					II	10299972	10300372	-1	no					no				DAE	no				no				no
F56F4.1	ttr-58	0.365652	0.802316	0.716571		0.422851						0.684425		0.681662		wb|none available [F56F4.1]											I	6147802	6148202	1	no					no					no				no				no
F54H5.2	F54H5.2		-1.31125	0.71983				1.5648				0.881104			1.51122	wb|none available [F54H5.2]											II	6627151	6627551	1	no					no					no				no				no
Y59A8B.4	srh-134			0.724237												wb|none available [Y59A8B.4]	1	65.3084	1041	NA	0	0					V	18017198	18017598	-1	no					no					no				no				no
F07F6.1	F07F6.1	-0.322862	0.583647	0.731878				0.405356		-0.856953		0.704448			0.477178	wb|none available [F07F6.1]	1	14.9624	1504	NA	0	0					II	5437574	5437974	1	no					no					no				no				no
W02H5.2	W02H5.2		1.54847	0.735099		0.60956						0.513851		0.559566		wb|none available [W02H5.2]											V	2638419	2638819	1	DAF-16	V	2638557	2638932	DBE	PQM-1	V	2638540	2638854		MDL-1	V	2638408	2638911	no				no
F15H10.5	F15H10.5		0.635543	0.744967		0.491224			-0.885085						0.817819	wb|none available [F15H10.5]											V	10418930	10419330	-1	no				DBE	no				DAE	no				no				no
Y54E10BL.1	Y54E10BL.1		3.07149	0.749425		0.724234						0.682713				wb|none available [Y54E10BL.1]	1	80.0768	330	NA	0	0					I	3011813	3012213	1	no					no					no				no				no
F30H5.5	F30H5.5		0.83174	0.752793		0.676384						0.545669		0.549545		wb|none available [F30H5.5]											III	488462	488862	1	no					no					no				no				no
W02H5.1	W02H5.1		2.66441	0.75434		0.724387						0.505293		0.625378		wb|none available [W02H5.1]											V	2645796	2646196	1	no					no					no				no				no
F35F10.13	F35F10.13	-0.81734	-3.80225	0.761472		1.00782	0.543307			-0.570989	-0.528567	0.634581	-0.400924	0.464517		ref|Caenorhabditis elegans hypothetical protein (F35F10.13) mRNA, complete cds [NM_071518]											V	3318959	3319359	-1	no					no					no				no				no
Y57G11C.41	Y57G11C.41	-0.611832		0.7627		1.15621		-0.723271				0.782632		0.953745	-0.886349	wb|none available [Y57G11C.41]											IV	14706248	14706648	-1	no					no					no				no				no
Y48G8AL.14	aps-3		2.3958	0.768825		0.540939										wb|aps-3 encodes an adaptin orthologous to the sigma3 subunit of the heterotetrameric adaptor protein complex 3 (AP-3). by homology, APS-3 is predicted to play a role in intracellular membrane trafficking and specifically, may be involved in transport of	1	12.557	638	ENSG00000157823	0	0					I	1155923	1156323	-1	DAF-16	I	1155992	1156345		no					MDL-1	I	1156043	1156362	no				no
F08B1.3	F08B1.3		-0.446798	0.775702		0.881958			0.503007			0.657049		0.667761		wb|none available [F08B1.3]											II	5317094	5317494	1	no					no					no				no				no
C17B7.2	C17B7.2		-2.55851	0.783424		0.840796										wb|none available [C17B7.2]	1	11.9398	1067	NA	0	0					V	3348327	3348727	1	no					no					no				no				no
C16A11.8	clec-135		-0.631348	0.801585						-0.713181		0.897975				wb|none available [C16A11.8]											II	4258684	4259084	-1	no					no					no				no				no
C56A3.3	C56A3.3		-0.847008	0.814298								0.665986				wb|C56A3.3 encodes a homolog of the functionally active Fmrf Receptor (FR. CG2114) of D. melanogaster. it is thus possible that C56A3.3 is a receptor for one of the FMRF-like neurotransmitters in C. elegans (e.g., FLP-1 through FLP-12). [Source: WormBase]	2	40.7457	1416	NA	0	0					V	13535992	13536392	-1	no					no					no				no				no
B0507.11	srx-115		0.708152	0.817621		0.625424						0.696452		0.498329	0.292653	wb|none available [B0507.11]											V	8771577	8771977	1	no					no					no				no				no
ZC155.2	ZC155.2		-1.50682	0.831721												ref|Caenorhabditis elegans hypothetical protein (ZC155.2) mRNA, complete cds [NM_065707]											III	5218966	5219366	1	no					no					no				no				no
T03D3.5	T03D3.5		1.85452	0.831919	0.592985	0.942225	0.651615			0.275666				0.290609		wb|none available [T03D3.5]											V	2826724	2827124	-1	DAF-16	V	2826875	2827185		no					no				no				no
C36C5.12	C36C5.12	2.13623	2.58645	0.833467						1.88663			2.51543		-0.88792	ref|Caenorhabditis elegans hypothetical protein (C36C5.12) mRNA, complete cds [NM_071468]											V	3159318	3159718	-1	no					no					no				no				no
T21H8.4	sra-39		1.24778	0.837831		1.13271								0.720266		wb|none available [T21H8.4]											X	13903260	13903660	-1	no					no					no				no				no
ZK154.3	mec-7		0.674326	0.852138		0.943645						0.694031		0.865836		wb|mec-7 encodes a beta-tubulin required for touch sensitivity along the body wall, and for normal levels of locomotor activity. it is strongly expressed in six touch receptor neurons, with weak expression in FLP, PVD, and BDU cells. [Source: WormBase] [Z	1	10.832	1557	ENSG00000137267	1	10.2349	1595	TUBB2A	tubulin, beta 2A class IIa [Source:HGNC Symbol;Acc:12412]		X	7776531	7776931	-1	no					no					no				no				no
R193.3	R193.3		1.75243	0.854609		1.03686						0.572331		0.659695		wb|none available [R193.3]											X	1153442	1153842	-1	no					no					no				no				no
T22G5.1	T22G5.1		1.32825	0.856255		0.451859						0.690282		0.460819		wb|none available [T22G5.1]	1	28.339	978	ENSG00000006007	0	0					V	13876523	13876923	1	no					no					no				no				no
C42C1.2	C42C1.2		3.27775	0.865776		1.27512				0.4516		0.694736		1.17345		wb|none available [C42C1.2]											IV	12268184	12268584	-1	DAF-16	IV	12268317	12268709		no					MDL-1	IV	12268366	12268683	no				no
C17B7.12	C17B7.12	0.717456	-1.16904	0.866143		0.981543				0.832857			1.05776			wb|none available [C17B7.12]											V	3352960	3353360	1	no					no					no				no				no
T28F12.3	sos-1		0.570354	0.869538		1.0033			0.816641			1.06121		1.03404		wb|sos-1 encodes an ortholog of Son of sevenless, a guanine nucleotide exchange factor. sos-1 is required for viability, sex myoblast migration, vulval induction, and oogenesis. sos-1 acts genetically downstream of let-23 and upstream of let-60 with respe	7	245.965	4494	ENSG00000115904	0	0				CID_024280	V	4549177	4549577	-1	no					no					no				no				no
C56C10.6	C56C10.6		-1.14172	0.872894				1.41714				1.07321			1.46752	wb|none available [C56C10.6]	1	56.0982	1319	NA	0	0					II	6581179	6581579	-1	no					no					no				no				no
C50D2.4	col-68		4.22385	0.875932		0.892217						0.756067		0.661434		wb|none available [C50D2.4]	1	10.6847	1096	NA	0	0					II	104234	104634	1	no					no					no				no				no
ZC116.1	ZC116.1		-4.24252	0.879228		1.10466	-0.580411	0.425357	-1.09114		-0.90171	1.26113		1.68507	1.5165	ref|Caenorhabditis elegans hypothetical protein (ZC116.1) mRNA, complete cds [NM_001136447]	1	403.226	963	NA	0	0				CID_027800	V	12609508	12609908	1	no					no					no				no				no
T24B8.5	T24B8.5	-3.66508	6.01619	0.879316	0.814766	0.59198	0.716832			-3.95242			-3.76302		-0.649099	wb|T24B8.5 encodes an ShK-like toxin peptide containing a domain rich in cysteine residues found in the sea anemone potassium channel inhibitor ShK. T24B8.5 expression is regulated by the PMK-1/p38 MAPK signaling pathway and the ATF-7 transcription factor	1	44.6645	363	NA	0	0					II	9082981	9083381	-1	no					no				DAE	no				no				no
Y60A3A.16	Y60A3A.16		2.34448	0.885249		0.787964						0.54972		0.71071		wb|none available [Y60A3A.16]											V	19922463	19922863	-1	no					no				DAE	no				no				no
Y62E10A.16	gcl-1		1.38283	0.892423		0.560887						0.794312		0.596896		ref|Caenorhabditis elegans GCL (Drosophila germ cell-less) homolog family member (gcl-1) (gcl-1) mRNA, complete cds [NM_070184]											IV	13412771	13413171	-1	no					no					no				no				no
F15E11.14	F15E11.14	0.623802	3.05009	0.894023		0.620979						0.626029	0.513197		-0.46056	gb|wEST00403 Mixed stage, Stratagene (cat. #937006) Caenorhabditis elegans cDNA clone CEMSE76, mRNA sequence [M79866]											V	2322713	2323113	1	no					no					no				no				no
Y113G7A.1	srh-233		0.708152	0.90155		0.500082						0.908442		0.50084		wb|none available [Y113G7A.1]											V	20049051	20049451	1	no					no					no				no				no
K09C4.7	K09C4.7	0.806585	1.43786	0.907424												wb|none available [K09C4.7]											X	3272418	3272818	1	no					no					no				no				no
B0511.4	tag-344		0.563709	0.912334	1.26182	0.999416	1.20508	0.533208	0.554556		1.45771					wb|none available [B0511.4]											I	10643973	10644373	1	no					no					no				no				no
Y108F1.5	Y108F1.5	0.361671	2.81448	0.915271		0.782363						0.901101	0.314615	0.815248		ref|Caenorhabditis elegans hypothetical protein (Y108F1.5) mRNA, complete cds [NM_182464]											X	273912	274312	-1	no				DBE	no					no				no				no
T01B6.4	T01B6.4		-6.05719	0.927637	1.06633											ref|Caenorhabditis elegans hypothetical protein (T01B6.4) mRNA, complete cds [NM_076022]	1	17.2083	598	NA	0	0					X	2338198	2338598	-1	no					no					no				no				no
F15E6.1	set-9		1.8432	0.941524		1.20323			0.487705			0.999169		1.14499	-0.30944	wb|set-9 encodes a large (1,655-residue) protein with a low-complexity N-terminal region, followed by a PHD-zinc finger and a SET domain. SET-9 has no non-nematode orthologs, but has 96% identity (1616/1679 residues) to its paralog SET-26. SET-9 is requir											IV	4307452	4307852	1	no					no					no				no				no
W03D2.7	W03D2.7	0.820266	-1.41015	0.957097		1.04538			-1.3516	0.908552		1.17635	1.11258	0.972318	1.90912	ref|Caenorhabditis elegans hypothetical protein (W03D2.7) mRNA, complete cds [NM_068069]											IV	4063566	4063966	-1	DAF-16	IV	4063675	4063952	DBE	no					no				no				no
T08G11.3	T08G11.3		-0.913211	0.979738												wb|none available [T08G11.3]											I	8920883	8921283	1	no					no					no				no				no
Y102A5C.36	Y102A5C.36	-0.47717	2.16118	0.986306	-0.498858	1.11141	-0.338018			-0.352064		1.48516	-0.31633	1.44943	0.250965	ref|Caenorhabditis elegans hypothetical protein (Y102A5C.36) mRNA, complete cds [NM_001029038]											V	16927727	16928127	-1	no					no					no				no				no
C13G3.1	C13G3.1		0.52578	0.998265		1.00634			0.652495			0.787594		0.630933	-0.526917	wb|none available [C13G3.1]											V	11012344	11012744	-1	DAF-16	V	11012264	11012903		no					no				no				no
M199.9	M199.9		3.16842	1.01143		1.03954								1.2562		ref|Caenorhabditis elegans hypothetical protein (M199.9) mRNA, complete cds [NM_001083229]	1	34.3976	254	NA	0	0					IV	15127659	15128059	-1	no					no					no				no				no
F25H8.7	spe-29			1.07198		1.08441						0.892465				wb|spe-29 is predicted to encode a small and novel transmembrane protein that is required for hermaphrodite spermiogensis or sperm activation but not for male-derived sperm activation (sperm activation is the morphogenesis of a round non-motile spermatid											IV	9933589	9933989	1	no					no					no				no				no
C49G7.8	cyp-35A4		4.52712	1.07805						-1.63406		1.16573				wb|cyp-35A4 encodes one of over 80 C. elegans cytochrome P450s, NADPH-dependent monooxygenases that metabolize endogenous and exogenous compounds. loss of cyp-35A/C gene family activity in the presence of xenobiotics can diminish the reproductive decline											V	4031312	4031712	1	no					no					no				no				no
C09F9.1	C09F9.1		0.948942	1.09356					0.841689			1.14116				wb|none available [C09F9.1]											II	14698340	14698740	1	no					no					no				no				no
F35H12.7	F35H12.7			1.15276								0.729225				wb|none available [F35H12.7]											X	933501	933901	1	no					no					no				no				no
B0511.3	fbxa-125		0.358154	1.15755	1.0291	0.915988	0.78064				0.561166					wb|This gene encodes a protein containing an F-box, a motif predicted to mediate protein-protein interactions either with homologs of yeast Skp-1p or with other proteins. this gene's encoded protein also contains an FTH/DUF38 motif, which may also mediate											I	10646451	10646851	1	no					no					no				no				no
C36C5.14	C36C5.14	0.668866	0.997105	1.15903								0.913971				wb|none available [C36C5.14]											V	3165413	3165813	-1	no					no					no				no				no
T28A11.3	T28A11.3			1.27365		1.28377						1.05291		0.98056		ref|Caenorhabditis elegans hypothetical protein (T28A11.3) mRNA, complete cds [NM_071503]											V	3275031	3275431	1	no					no					no				no				no
B0511.11	B0511.11	-0.496425	1.59494	1.30322	1.46015	1.01877	1.12248	0.745839	0.478694	-0.780883	1.93679		-0.834093			wb|none available [B0511.11]											I	10654068	10654468	-1	no					no					no				no				no
Y51A2A.4	Y51A2A.4		-6.14221	1.30428								1.75861		1.00155		wb|none available [Y51A2A.4]											V	18290614	18291014	1	no					no					no				no				no
C54F6.9	nhr-172		1.34202	1.51877												wb|none available [C54F6.9]											V	7508675	7509075	1	no					no					no				no				no
C17B7.3	C17B7.3			1.53869		2.0462						1.37283		1.73878		wb|none available [C17B7.3]											V	3342501	3342901	1	no					no					no				no				no
F15E11.12	F15E11.12	-4.327	5.6798					-1.91415		-4.43229			-4.49986		-1.19828	wb|none available [F15E11.12]											V	2326378	2326778	1	no					no					no				no				no
F15E11.15	F15E11.15	-4.03173	6.33676					-1.83136		-3.67856			-4.10088			wb|none available [F15E11.15a]											V	2326746	2327146	-1	no					PQM-1	V	2326894	2327534		no				no				no
F49H6.13	F49H6.13	-3.07947								-2.22281				-2.23219		wb|none available [F49H6.13]	1	11.0485	513	NA	0	0					V	17009264	17009664	-1	no					PQM-1	V	17009304	17009704	DAE	no				no				no
C43D7.5	sdz-6	-3.05569	1.93664			1.19306				-2.22481			-2.16959		1.0866	ref|Caenorhabditis elegans SKN-1 Dependent Zygotic transcript family member (sdz-6) (sdz-6) mRNA, complete cds [NM_075363]											V	19320295	19320695	1	no					no				DAE	no				no				no
T27C5.8	T27C5.8	-2.92074								-2.83946				-1.76533		wb|none available [T27C5.8]	1	16.4171	537	NA	0	0					V	17416808	17417208	1	no					PQM-1	V	17416851	17417229	DAE	no				no				no
ZK380.5	ZK380.5	-2.79897	-3.2394						-0.375851	-2.94885	0.875758		-2.76019		0.571225	ref|Caenorhabditis elegans hypothetical protein (ZK380.5) mRNA, complete cds [NM_001038489]											X	1649132	1649532	-1	no					no					no				no				no
H11L12.1	H11L12.1	-2.74061	2.42858				0.368421			-2.68882			-2.69617			wb|none available [H11L12.1]	1	41.2318	759	NA	0	0					X	17711498	17711898	-1	no					no					no				no				no
W04B5.1	W04B5.1	-2.7012	-2.84169						-0.680125	-2.82442	0.946814		-2.62949		0.752272	ref|Caenorhabditis elegans hypothetical protein (W04B5.1) mRNA, complete cds [NM_065153]											III	2427884	2428284	1	no					no					no				no				no
Y38E10A.14	Y38E10A.14	-2.62242	2.95814							-2.84973		0.44208	-2.34773		-0.435203	wb|none available [Y38E10A.14]	3	838.025	1357	NA	0	0					II	12624379	12624779	-1	no					no					no				no				no
F35E12.5	F35E12.5	-2.57114	5.89774							-3.27461			-2.71809			wb|none available [F35E12.5]											V	13738358	13738758	-1	no					no					no				no				no
F45D11.14	F45D11.14	-2.55822	-2.78293					-1.66961	-1.38607	-2.76546			-2.69214			wb|none available [F45D11.14]											II	1006382	1006782	-1	no					no					no				no				no
K07F5.1	msp-81	-2.55432	-2.32693						3.06822							wb|msp-81 encodes a member of the major sperm protein family. [Source: WormBase] [K07F5.1]											IV	9836331	9836731	-1	no					no					no				no				no
C54D1.2	clec-86	-2.53725	-0.673767							-1.88546		-0.79021	-2.36925			wb|none available [C54D1.2]											X	7139558	7139958	1	no					PQM-1	X	7139532	7139983	DAE	no				no				no
T13F2.11	msp-78	-2.49338	-2.23016						3.00227							wb|msp-78 encodes a protein that belongs to a family of proteins called the Major Sperm Proteins (MSPs) that is conserved in nematodes. this family consists of closely related, small, basic proteins that make up 15% of sperm protein. this multigene family	1	10.783	427	NA	0	0					IV	9769710	9770110	1	no					no				DAE	no				no				no
T13F2.10	msp-79	-2.47475	-2.19823						2.92776						-1.82486	wb|msp-79 encodes a member of the major sperm protein family. [Source: WormBase] [T13F2.10]											IV	9767067	9767467	-1	no					no					no				no				no
C04G2.8	C04G2.8	-2.4634	-3.01355						3.34942						-2.18394	ref|Caenorhabditis elegans hypothetical protein (C04G2.8) mRNA, complete cds [NM_069436]	1	101.104	697	ENSG00000117616	2	135.702	597	C1orf63	chromosome 1 open reading frame 63 [Source:HGNC Symbol;Acc:25234]		IV	10111456	10111856	-1	no					no					no				no				no
ZK1251.6	msp-76	-2.4605	-2.17811						2.82854							wb|msp-76 encodes a protein that belongs to a family of proteins called the Major Sperm Proteins (MSPs) that is conserved in nematodes. this family consists of closely related, small, basic proteins that make up 15% of sperm protein. this multigene family											IV	9688665	9689065	1	no					no					no				no				no
C48E7.7	C48E7.7	-2.4573	-2.03659						2.82758						-1.699	wb|none available [C48E7.7]	2	44.382	580	NA	0	0					I	6234421	6234821	1	no					no					no				no				no
C35D10.11	msd-4	-2.45621							1.60571				-1.58074			wb|none available [C35D10.11]	1	18.0136	436	NA	0	0					III	4868633	4869033	-1	no					no				DAE	no				no				no
F27C1.1	F27C1.1	-2.44793	-0.931559						1.43711	-1.20076		-1.35554	-1.72466		-0.974741	wb|none available [F27C1.1]	1	29.1752	891	NA	0	0					I	5434510	5434910	1	no					no					no				no				no
W03G1.7	asm-3	-2.44303	0.851752		-1.36087				0.737266	-2.93367		1.35002	-1.51774		-0.948011	wb|none available [W03G1.7a]											IV	523639	524039	-1	no					PQM-1	IV	523728	523962	DAE	no				no				no
F58A6.8	msp-45	-2.43774	-2.11969						2.85637							wb|msp-45 encodes a member of the major sperm protein family. [Source: WormBase] [F58A6.8]											II	5157007	5157407	-1	no					no					no				no				no
T27A3.4	T27A3.4	-2.40187	-3.05548						3.311				-1.7509		-1.9833	wb|none available [T27A3.4]	1	269.102	697	ENSG00000117616	2	135.702	597	C1orf63	chromosome 1 open reading frame 63 [Source:HGNC Symbol;Acc:25234]		I	6098679	6099079	1	no					no					no				no				no
ZK402.3	ZK402.3	-2.39311	-1.6247						-0.866692	-2.63032	1.12933		-2.42309		0.881573	ref|Caenorhabditis elegans hypothetical protein (ZK402.3) mRNA, complete cds [NM_075861]											X	1401912	1402312	1	no					no					no				no				no
K07F5.3	msp-56	-2.38562	-2.03816						2.94468							wb|msp-56 encodes a protein that belongs to a family of proteins called the Major Sperm Proteins (MSPs) that is conserved in nematodes. this family consists of closely related, small, basic proteins that make up 15% of sperm protein. this multigene family	1	10.9036	509	NA	0	0					IV	9841123	9841523	1	no					no					no				no				no
Y46H3A.3	hsp-16.2	-2.37791	-5.37533													wb|hsp-16.2 encodes a 16-kD heat shock protein (HSP) that is a member of the hsp16/hsp20/alphaB-crystallin (HSP16) family of heat shock proteins. hsp-16.2 expression, strongest in intestine and pharynx, is induced in response to heat shock or other enviro											V	1804870	1805270	-1	DAF-16	V	1804148	1806441		no					MDL-1	V	1804008	1805428	no				no
ZK1248.4	ZK1248.4	-2.3692	-2.24937						2.8278							wb|none available [ZK1248.4]											II	5818277	5818677	1	no					no					no				no				no
H12I13.6	H12I13.6	-2.3558	-0.388962						0.844463	-2.34482		-0.475584	-2.30503	-0.515378	-0.893316	wb|none available [H12I13.6]											II	6077576	6077976	1	no					no					no				no				no
F48F7.7	arrd-24	-2.35125												-1.92047		wb|none available [F48F7.7]	3	226.107	1041	ENSG00000197070	7	119.924	3185	ARRDC1	arrestin domain containing 1 [Source:HGNC Symbol;Acc:28633]		X	13980337	13980737	-1	no					PQM-1	X	13980430	13980746		no				no				no
C34F11.6	msp-49	-2.34709	-2.00931						2.96227							wb|msp-49 encodes a protein that belongs to a family of proteins called the Major Sperm Proteins (MSPs) that is conserved in nematodes. this family consists of closely related, small, basic proteins that make up 15% of sperm protein. this multigene family											II	5194021	5194421	1	no					no					no				no				no
K07F5.5	nspd-2	-2.34573							1.90148				-1.66436			wb|none available [K07F5.5]											IV	9843709	9844109	1	no					no					no				no				no
ZK546.6	msp-152	-2.34433							2.32765							wb|msp-152 encodes a protein that belongs to a family of proteins called the Major Sperm Proteins (MSPs) that is conserved in nematodes. this family consists of closely related, small, basic proteins that make up 15% of sperm protein. this multigene famil											II	4932687	4933087	1	no					no					no				no				no
C04G2.4	msp-36	-2.34252							2.31515							wb|msp-36 encodes a protein that belongs to a family of proteins called the Major Sperm Proteins (MSPs) that is conserved in nematodes. this family comprises of closely related, small, basic proteins that make up 15% of sperm protein. this multigene famil											IV	10095079	10095479	1	no					no				DAE	no				no				no
C43D7.4	C43D7.4	-2.33861	1.15385						-1.23621	-1.59746			-1.65089		1.45711	ref|Caenorhabditis elegans hypothetical protein (C43D7.4) mRNA, complete cds [NM_075364]											V	19322358	19322758	-1	no					no				DAE	no				no				no
Y43C5A.4	Y43C5A.4	-2.30576				1.45302	0.927527			-1.04594			-1.32828			wb|none available [Y43C5A.4]	2	28.8846	657	NA	0	0					IV	10277701	10278101	1	no					no					no				no				no
Y46H3A.2	hsp-16.41	-2.3048	-4.71309												1.72991	wb|hsp-16.41 encodes a 16-kD heat shock protein (HSP) that is a member of the hsp16/hsp20/alphaB-crystallin (HSP16) family of heat shock proteins. an hsp-16.41 reporter fusion, expressed broadly but strongest in intestine and pharynx, is induced in respon											V	1804932	1805332	1	DAF-16	V	1804148	1806441		no					MDL-1	V	1804008	1805428	no				no
Y38E10A.15	nspe-7	-2.30471								-2.39606			-1.60483		-0.986445	wb|none available [Y38E10A.15]											II	12626826	12627226	1	no					no					no				no				no
ZK484.8	nspd-1	-2.29928							1.8888				-1.53429			wb|none available [ZK484.8]											I	6097739	6098139	-1	no					no					no				no				no
ZK354.5	msp-51	-2.29266	-2.1504						2.8848							wb|msp-51 encodes a protein that belongs to a family of proteins called the Major Sperm Proteins (MSPs) that is conserved in nematodes. msp-51 has a C. briggsae homolog as predicted by the Wobble Aware Bulk Aligner (WABA). the MSP family consists of close											IV	5295267	5295667	-1	no					no					no				no				no
K08F4.8	msp-38	-2.27594							1.75582				-1.62412			wb|msp-38 encodes a member of the major sperm protein family. msp-38 has a C. briggsae homolog as predicted by the Wobble Bulk Aware Bulk Aligner (WABA). [Source: WormBase] [K08F4.8]	2	22.8286	464	NA	0	0					IV	10143653	10144053	-1	no					no					no				no				no
F11G11.8	nspd-5	-2.2573							1.46785				-1.33541			wb|none available [F11G11.8]											II	4860303	4860703	-1	no					no					no				no				no
F44D12.3	msd-1	-2.257							1.88873							wb|none available [F44D12.3]											IV	10022584	10022984	-1	no					no					no				no				no
Y38C1AA.7	Y38C1AA.7	-2.25422	-1.53324						2.04292				-1.50062		-1.13818	wb|none available [Y38C1AA.7]											IV	158667	159067	1	no					no					no				no				no
Y59E9AR.1	Y59E9AR.1	-2.24837	-2.27041						3.10226							wb|none available [Y59E9AR.1]											IV	5249120	5249520	1	no					no					no				no				no
Y59H11AM.1	Y59H11AM.1	-2.24312	-1.69202						2.79008							wb|none available [Y59H11AM.1]											IV	8571125	8571525	1	no					no					no				no				no
ZK1248.6	msp-64	-2.22117							1.8143				-1.54693			wb|msp-64 encodes a protein that belongs to a family of proteins called the Major Sperm Proteins (MSPs) that is conserved in nematodes. this family consists of closely related, small, basic proteins that make up 15% of sperm protein. this multigene family											II	5810222	5810622	-1	no					no				DAE	no				no				no
ZC190.10	ZC190.10	-2.20874	-0.822014						-0.337335	-2.26656	-0.579427		-2.23521			wb|none available [ZC190.10]											V	8696385	8696785	-1	no					no					no				no				no
F09C12.7	msp-74	-2.19872	-1.80149						2.87238							wb|msp-74 encodes a protein that belongs to a family of proteins called the Major Sperm Proteins (MSPs) that is conserved in nematodes. this family consists of closely related, small, basic proteins that make up 15% of sperm protein. this multigene family	1	15.7898	234	NA	0	0					II	5115226	5115626	-1	no					no					no				no				no
F44D12.7	msd-3	-2.19726							1.88016							wb|none available [F44D12.7]											IV	10035317	10035717	1	no					no					no				no				no
Y37H2A.10	Y37H2A.10	-2.19664	0.32579			0.381512				-1.7508			-1.76819			ref|Caenorhabditis elegans hypothetical protein (Y37H2A.10) mRNA, complete cds [NM_075141]											V	18138667	18139067	1	no					no					no				no				no
C33F10.9	msp-40	-2.19409							2.20055							wb|msp-40 encodes a protein that belongs to a family of proteins called the Major Sperm Proteins (MSPs) that is conserved in nematodes. this family consists of closely related, small, basic proteins that make up 15% of sperm protein. this multigene family											II	4825075	4825475	1	no					no				DAE	no				no				no
C27C7.1	C27C7.1	-2.18524	3.44436							-2.12147			-2.38268			wb|none available [C27C7.1]	2	52.7001	1108	NA	0	0					I	11438977	11439377	1	no					no					no				no				no
C24D10.8	nspd-6	-2.16976	-1.23831						1.92989							wb|none available [C24D10.8]											IV	5165733	5166133	-1	no					no					no				no				no
F36H12.7	msp-19	-2.16879	-2.52166						3.06355							wb|msp-19 encodes a protein that belongs to a family of proteins called the Major Sperm Proteins (MSPs) that is conserved in nematodes. msp-19 has a homolog in C. briggsae as predicted by the Wobble Aware Bulk Aligner (WABA). the msp gene family consists											IV	5260246	5260646	1	no				DBE	no					no				no				no
C24D10.7	nspd-3	-2.15318	-0.951502						1.68549				-1.29075			ref|Caenorhabditis elegans Nematode Specific Peptide family, group D family member (nspd-3) (nspd-3) mRNA, complete cds [NM_068329]											IV	5162966	5163366	-1	no					no					no				no				no
Y105C5A.13	Y105C5A.13	-2.13462	-6.3251							-2.12696			-1.77124	-0.846136		ref|Caenorhabditis elegans hypothetical protein (Y105C5A.13) mRNA, complete cds [NM_001047537]											IV	15640883	15641283	1	no					PQM-1	IV	15640800	15641180	DAE	MDL-1	IV	15640919	15641193	no				no
C09B9.6	msp-55	-2.13027	-2.39634						3.08991							wb|msp-55 encodes a member of the major sperm protein family. [Source: WormBase] [C09B9.6]											IV	5055941	5056341	-1	no					no					no				no				no
ZC168.6	ZC168.6	-2.12634	-0.992543						0.930301	-1.04223			-1.1633			wb|none available [ZC168.6]											IV	10738538	10738938	-1	no					no					no				no				no
C34F11.4	msp-50	-2.1232	-1.23289						2.11489							wb|msp-50 encodes a protein that belongs to a family of proteins called the Major Sperm Proteins (MSPs) that is conserved in nematodes. this family consists of closely related, small, basic proteins that make up 15% of sperm protein. this multigene family											II	5199452	5199852	1	no					no					no				no				no
T20D4.4	T20D4.4	-2.1223	-1.03302			0.869898		-1.30474		-1.42743			-2.15626	0.687927	-1.44266	ref|Caenorhabditis elegans hypothetical protein (T20D4.4) mRNA, complete cds [NM_071556]											V	3415690	3416090	1	no					no					no				no				no
ZK354.11	msp-59	-2.10383	-2.38933						2.98084							wb|msp-59 encodes a member of the major sperm protein family. [Source: WormBase] [ZK354.11]											IV	5313038	5313438	-1	no					no					no				no				no
Y19D10B.7	Y19D10B.7	-2.10324	6.15041					-1.78999		-1.93761			-1.89464		-1.44935	gb|ADP_SQ019@G12 AD-wrmcDNA Caenorhabditis elegans cDNA, mRNA sequence [CB104406]											V	2322465	2322865	-1	no					no				DAE	no				no				no
F55C5.1	F55C5.1	-2.09953								-1.3944			-1.54894			wb|none available [F55C5.1]	1	51.0711	478	NA	0	0					V	12263726	12264126	-1	no					no					no				no				no
C10G11.9	C10G11.9	-2.09248	-2.46483						2.72572				-1.46036		-1.67166	wb|none available [C10G11.9]	1	268.947	641	ENSG00000117616	2	135.702	597	C1orf63	chromosome 1 open reading frame 63 [Source:HGNC Symbol;Acc:25234]		I	6275170	6275570	-1	no					no					no				no				no
T16G12.3	T16G12.3	-2.07708	3.56904							-2.01856			-2.21279			wb|none available [T16G12.3]	1	41.2318	582	NA	0	0					III	10051676	10052076	1	no					no					no				no				no
T23B7.1	nspd-4	-2.07698							1.77923				-1.34986			wb|none available [T23B7.1]											II	4842260	4842660	1	no					no					no				no				no
F26G1.7	msp-3	-2.07175	-1.58051						2.38311							wb|msp-3 encodes a protein that belongs to a family of proteins called the Major Sperm Proteins (MSPs) that is conserved in nematodes. msp-3 is similar in nucleotide sequence to the msp genes from the nematode Onchocerca volvulus. the msp gene family cons											II	4786210	4786610	-1	no					no				DAE	no				no				no
Y49G5A.1	Y49G5A.1	-2.05186	0.915127			1.02708				-1.31409			-1.79668			wb|none available [Y49G5A.1]	1	17.954	613	NA	0	0					V	5287244	5287644	-1	no					no					no				no				no
R03H10.6	R03H10.6	-2.0492	0.324685			0.485881	1.2214		-0.332273	-1.26043			-0.871126	-0.735515		wb|none available [R03H10.6]											II	4173778	4174178	-1	DAF-16	II	4173652	4174213		no					no				no				no
Y38E10A.26	nspe-2	-2.04328	-1.29864			1.54624	1.34655		0.982594				-0.595855		-1.3266	wb|none available [Y38E10A.26]											II	12619222	12619622	-1	no					no				DAE	no				no				no
M18.1	col-129	-2.03085	3.47789							-1.5852			-1.59889		1.57836	wb|none available [M18.1]	2	98.6711	1128	NA	0	0				CID_029856	IV	12110136	12110536	-1	no					no					no				no				no
W03D8.9	W03D8.9	-2.02475	-2.14918						2.66443				-1.49593		-1.26351	ref|Caenorhabditis elegans hypothetical protein (W03D8.9) mRNA, complete cds [NM_058643]	1	18.4308	1057	NA	0	0					I	2785970	2786370	-1	no					no					no				no				no
Y69E1A.2	Y69E1A.2	-2.02451							1.78156				-1.14257		-0.852378	wb|none available [Y69E1A.2]	3	40.9877	1219	NA	0	0					IV	10949496	10949896	1	no					no					no				no				no
F15E11.13	F15E11.13	-2.02232	6.17016					-1.85261		-1.90634			-1.74967		-1.43867	wb|F15E11.13, along with Y19D10B.7, encodes a protein (CE25224) of unknown function. the Y19D10B.7/F15E11.13 proteins are present at significantly higher levels in daf-2 mutant vs. wild-type adults during a temperature shift from 15 to 25 degrees C. F15E1											V	2330128	2330528	1	no					no				DAE	no				no				no
T23B3.5	T23B3.5	-2.02139	-2.03021						2.1453				-1.66323			wb|none available [T23B3.5]	1	44.106	740	NA	0	0					I	6706279	6706679	-1	no				DBE	no					no				no				no
C34D4.3	C34D4.3	-2.00291	-0.861517						1.20236	-1.05575			-1.30269			wb|none available [C34D4.3]	3	34.505	450	NA	0	0					IV	7153350	7153750	1	no				DBE	no					no				no				no
R05F9.8	msp-33	-2.00116							1.91292							wb|msp-33 encodes a protein that belongs to a family of proteins called the Major Sperm Proteins (MSPs) that is conserved in nematodes. msp-33 has a C. briggsae homolog as predicted by the Wobble Aware Bulk Aligner (WABA). the MSP family consists of close											II	4892623	4893023	-1	no					no				DAE	no				no				no
C40A11.10	C40A11.10	-1.99612	1.50134						0.331811	-2.06139			-1.74786			ref|Caenorhabditis elegans hypothetical protein (C40A11.10) mRNA, complete cds [NM_061793]											II	2137205	2137605	-1	no					no					no				no				no
ZK546.3	ZK546.3	-1.99536	-1.36784						2.2759							wb|none available [ZK546.3]											II	4939121	4939521	1	no					no					no				no				no
T27E4.3	hsp-16.48	-1.98436	-4.30966							-1.80837						wb|hsp-16.48 encodes a 16-kD heat shock protein (HSP) that is a member of the hsp16/hsp20/alphaB-crystallin (HSP16) family of heat shock proteins. an hsp-16.48 reporter fusion, expressed broadly but most strongly in body muscle and hypodermis, is induced											V	9087809	9088209	1	no					no					no				no				no
C15C6.2	C15C6.2	-1.98162	-1.0196						1.57617				-1.29537		-0.838991	wb|none available [C15C6.2a]	1	69.2814	1004	NA	0	0					I	12203491	12203891	1	no					no					no				no				no
C04G2.9	C04G2.9	-1.98025							1.96895							wb|none available [C04G2.9]	2	42.0665	1245	NA	0	0					IV	10112569	10112969	1	no					no					no				no				no
F47C10.6	ugt-32	-1.95958	1.42196							-1.69028			-2.67215	1.20944		ref|Caenorhabditis elegans UDP-GlucuronosylTransferase family member (ugt-32) (ugt-32) mRNA, complete cds [NM_071659]											V	3843892	3844292	-1	no					PQM-1	V	3843951	3844289	DAE	no				no				no
R05F9.3	msp-32	-1.95889							1.65683				-1.20363			wb|msp-32 encodes a protein that belongs to a family of proteins called the Major Sperm Proteins (MSPs) that is conserved in nematodes. msp-32 has a C. briggsae homolog as predicted by the Wobble Aware Bulk Aligner (WABA). the msp family consists of close											II	4898311	4898711	1	no					no					no				no				no
T20D4.3	T20D4.3	-1.95675	-0.84532			0.98881		-1.01645		-0.791086			-1.9973	0.871265	-1.08517	ref|Caenorhabditis elegans hypothetical protein (T20D4.3) mRNA, complete cds [NM_071557]											V	3417960	3418360	1	no					no					no				no				no
T28H11.5	ssq-2	-1.9448							1.84669				-1.48931			wb|none available [T28H11.5]	1	25.9684	1310	NA	0	0					IV	4995834	4996234	1	no					no				DAE	no				no				no
K07F5.11	ssq-1	-1.91225	-1.26802					1.37565	1.19587	-1.15219			-1.44128			wb|none available [K07F5.11]	2	37.9578	908	NA	0	0					IV	9852234	9852634	1	no					no				DAE	no				no				no
F08H9.2	F08H9.2	-1.90692											-1.18639			wb|none available [F08H9.2]											V	14460311	14460711	1	no					no					no				no				no
T28H11.6	ssp-11	-1.90036							1.83458							wb|ssp-11 encodes a sperm-specific protein. loss of ssp-11 activity via RNAi has been reported to result in moderately increased fat content. [Source: WormBase] [T28H11.6]	3	387.15	422	NA	0	0					IV	4999745	5000145	-1	no					no				DAE	no				no				no
F32B6.5	sss-1	-1.89862	-0.837004						1.45646	-1.24575			-1.47928		-0.85545	wb|none available [F32B6.5]	2	103.338	919	NA	0	0					IV	9893628	9894028	-1	no					no					no				no				no
R05F9.13	msp-31	-1.88759							1.7572							wb|msp-31 encodes a member of the major sperm protein family. msp-31 has a C. briggsae homolog as predicted by the Wobble Aware Bulk Aligner (WABA). expression is enriched in sperm. [Source: WormBase] [R05F9.13]											II	4916491	4916891	-1	no					no					no				no				no
Y53F4B.11	Y53F4B.11	-1.87778	1.04271							-1.76441			-1.61494			wb|none available [Y53F4B.11]											II	15010416	15010816	1	DAF-16	II	15010400	15010723		no					MDL-1	II	15010388	15010704	no				no
F32H2.7	F32H2.7	-1.87481	-1.06717						1.47074	-1.07655			-1.26365		-0.81246	ref|Caenorhabditis elegans hypothetical protein (F32H2.7) mRNA, complete cds [NM_060019]	1	59.6149	1321	NA	0	0					I	8997183	8997583	-1	no					no					no				no				no
F58A6.9	F58A6.9	-1.8734								-1.27202			-1.38252			wb|none available [F58A6.9]											II	5158857	5159257	-1	no					no					no				no				no
D2023.1	D2023.1	-1.84027	-4.82185		-0.834859	0.909555	1.10289		-0.742968		0.830215				1.10859	wb|none available [D2023.1b]	1	18.216	677	NA	0	0				CID_027347	V	11789231	11789631	1	no					no					no				no				no
T27E4.8	hsp-16.1	-1.83955	-4.45718													wb|hsp-16.1 encodes a 16-kD heat shock protein (HSP) that is a member of the hsp16/hsp20/alphaB-crystallin (HSP16) family of heat shock proteins, and that is identical to the protein encoded by hsp-16.11. an hsp-16.1 reporter fusion, expressed broadly but											V	9087660	9088060	-1	no					no					no				no				no
F21H7.5	F21H7.5	-1.83915	-1.11068						1.5238				-1.11088			wb|none available [F21H7.5]											V	16237219	16237619	1	no					no				DAE	no				no				no
C33F10.1	C33F10.1	-1.83821	-0.96058						1.17978	-1.01301			-1.1481		-0.685808	wb|none available [C33F10.1]	2	97.554	596	NA	0	0					II	4834724	4835124	1	no					no					no				no				no
B0024.1	col-149	-1.83615	-1.10009							-1.47574			-1.23752			wb|none available [B0024.1]	1	16.8264	1048	NA	0	0					V	10292743	10293143	-1	DAF-16	V	10292870	10293236		no				DAE	no				no				no
F07B7.2	F07B7.2	-1.8358			0.73466		2.6264			-1.47295		-0.696794		-2.22568		wb|none available [F07B7.2]	1	10.5944	951	NA	0	0					V	8869937	8870337	1	no					no					no				no				no
F44D12.4	F44D12.4	-1.81823	-0.935585						1.03852	-1.04463			-1.17097			wb|none available [F44D12.4]	1	32.2833	1157	ENSG00000179855	0	0					IV	10027544	10027944	-1	no					no					no				no				no
F15H10.1	col-12	-1.81653	-2.47926													wb|col-12 encodes a member of the collagen superfamily containing collagen triple helix repeats (20 copies). expressed throughout development but expression peaks after each larval molt when new cuticle is being secreted and deposited, and after the L4 to	1	89.5233	1082	NA	0	0				CID_029365	V	10424969	10425369	-1	DAF-16	V	10425044	10425414		no					no				no				no
C45G9.9	C45G9.9	-1.80642	-1.31436						1.55918	-0.971678			-0.824428		-0.71833	wb|none available [C45G9.9]	2	129.284	923	NA	0	0					III	5055618	5056018	-1	no					no					no				no				no
C18D4.4	C18D4.4	-1.80074	-1.32715						-1.87388	-1.86122			-1.78981		1.83241	ref|Caenorhabditis elegans hypothetical protein (C18D4.4) mRNA, complete cds [NM_075039]											V	17531384	17531784	-1	no				DBE	no					no				no				no
F08E10.7	scl-24	-1.80052	-1.44696					-1.75095	1.46899				-2.1623	2.53526	-3.21994	wb|none available [F08E10.7]	2	69.8367	681	NA	0	0					V	17486105	17486505	1	no				DBE	no				DAE	no				no				no
ZK1307.4	ZK1307.4	-1.7958	-0.613821							-0.987398			-0.981753			wb|none available [ZK1307.4]											II	9651641	9652041	-1	no					no					no				no				no
F01G10.3	ech-9	-1.78801								-1.91876			-1.63215			wb|none available [F01G10.3]											IV	10235207	10235607	-1	no					no				DAE	no				no				no
C40A11.8	C40A11.8	-1.78721					1.12174			-1.32938	-0.64325		-0.838406	-0.798013		wb|none available [C40A11.8]											II	2151195	2151595	-1	no					no					no				no				no
T19C9.5	scl-25	-1.77361	-1.73858						1.65832				-2.1797	2.5263	-3.17656	wb|none available [T19C9.5]	3	64.9019	639	NA	0	0					V	17226854	17227254	1	no				DBE	no				DAE	no				no				no
C01G12.6	nspb-10	-1.76196	-1.78064			0.907426	0.73825			-1.01292			-1.19232			wb|none available [C01G12.6]											II	14588086	14588486	-1	no					no					no				no				no
B0491.3	rmd-3	-1.76056	-1.01687						0.908347	-1.05007		-0.774512	-1.19554			wb|none available [B0491.3]											II	11339435	11339835	-1	no					no					no				no				no
Y38E10A.17	Y38E10A.17	-1.75627							1.41207				-1.06837		-0.767231	wb|none available [Y38E10A.17]	1	80.4472	1930	NA	0	0					II	12634621	12635021	-1	no					no					no				no				no
T07C12.9	T07C12.9	-1.74878	-2.22827					0.877045	-0.748653	-1.52162	-0.952731		-1.571		1.6257	wb|none available [T07C12.9]											V	9958207	9958607	-1	no					no					no				no				no
Y43F8B.6	Y43F8B.6	-1.74532								-1.90547			-1.54294			wb|none available [Y43F8B.6]											V	19491814	19492214	1	no					no					no				no				no
ZC250.4	ZC250.4	-1.73485				1.01314	0.994045		1.14156						-0.992397	wb|none available [ZC250.4]											V	5813040	5813440	-1	no					PQM-1	V	5812971	5813399	DAE	MDL-1	V	5813139	5813397	no				no
F32B5.4	F32B5.4	-1.72							0.884171	-0.962246			-1.07184			wb|none available [F32B5.4]											I	2691779	2692179	1	no					no					no				no				no
F46G10.6	mxl-3	-1.71892	-4.40711		-1.20892	0.8242	1.11939					0.754782	0.609396			wb|mxl-3 encodes a basic helix-loop-helix transcription factor. an mxl-3 deletion mutation, tm2580, has been reported to exhibit a slight growth delay. in vitro, MXL-3 binds E-box and/or E-box-like sequences. an mxl-3 reporter fusion is expressed in larva	1	34.2838	1009	ENSG00000125952	1	27.7049	1673	MAX	MYC associated factor X [Source:HGNC Symbol;Acc:6913]	CID_034927	X	13350635	13351035	-1	DAF-16	X	13350658	13351903		PQM-1	X	13350572	13351711		MDL-1	X	13350673	13351674	no				no
F44D12.5	msd-2	-1.7139											-1.34687			wb|none available [F44D12.5]											IV	10028735	10029135	1	no					no					no				no				no
K05F1.2	msp-142	-1.71362							1.33329				-1.09686			wb|msp-142 encodes a protein that belongs to a family of proteins called the Major Sperm Proteins (MSPs) that is conserved in nematodes. this family consists of closely related, small, basic proteins that make up 15% of sperm protein. this multigene famil											II	5797573	5797973	1	no					no					no				no				no
C39H7.1	C39H7.1	-1.70417	-1.06532						0.889444	-1.19469			-1.2387			wb|none available [Y38H8A.3]											IV	5631428	5631828	1	no					no					no				no				no
D2023.1	D2023.1	-1.69853	-4.87976			1.16486	1.23394		-0.777579						0.80533	wb|none available [D2023.1b]	1	18.216	677	NA	0	0				CID_027347	V	11789231	11789631	1	no					no					no				no				no
C44B11.6	C44B11.6	-1.69336	-2.0053						-0.838648	-1.90673			-1.52209		0.677836	wb|none available [C44B11.6]	1	11.1214	438	NA	0	0					III	3152428	3152828	1	no					no					no				no				no
K05F1.7	msp-63	-1.68223							1.17226				-0.980547			wb|msp-63 encodes a protein that belongs to a family of proteins called the Major Sperm Proteins (MSPs) that is conserved in nematodes. this family consists of closely related, small, basic proteins that make up 15% of sperm protein. this multigene family											II	5797359	5797759	-1	no					no					no				no				no
Y116A8A.3	clec-193	-1.67625							-0.411961	-1.67599			-1.77626		0.439581	wb|none available [Y116A8A.3]											IV	16806327	16806727	-1	no					no					no				no				no
F34D10.8	F34D10.8	-1.67607	-0.755884						1.26665				-0.946554			wb|none available [F34D10.8]											III	3730511	3730911	1	no					no					no				no				no
Y69E1A.1	Y69E1A.1	-1.67264	-1.79387						0.856488	-0.998517			-0.989272			ref|Caenorhabditis elegans hypothetical protein (Y69E1A.1) mRNA, complete cds [NM_069637]											IV	10948759	10949159	-1	no					no					no				no				no
Y39G8B.7	Y39G8B.7	-1.67105							0.727503	-1.73143			-1.17748		-1.27807	wb|none available [Y39G8B.7]	1	28.8651	584	NA	0	0					II	13994871	13995271	-1	no					no				DAE	no				no				no
Y18D10A.25	fkb-8	-1.66737	-0.735049							-1.73378			-1.33731		0.446844	ref|Caenorhabditis elegans FK506-Binding protein family member (fkb-8) (fkb-8) mRNA, complete cds [NM_001026554]											I	12916131	12916531	1	no					no					no				no				no
F37B1.1	gst-24	-1.64385								-1.19957			-1.31129		-1.04274	wb|none available [F37B1.1]											II	13611172	13611572	-1	DAF-16	II	13611129	13611440		no					no				no				no
Y106G6H.13	Y106G6H.13	-1.63626	-1.08918							-0.931811			-1.05203			wb|none available [Y106G6H.13]											I	10470905	10471305	1	no					no				DAE	no				no				no
F38A3.1	col-81	-1.63236	3.11884							-1.07448			-1.22917		1.02995	wb|none available [F38A3.1]	2	112.249	1039	NA	0	0					II	11013620	11014020	-1	DAF-16	II	11013730	11014086		no				DAE	no				no				no
B0024.4	B0024.4	-1.61801	2.08901		1.13742		1.24666			-1.10019		-1.33142	-1.50877	-0.922841		wb|none available [B0024.4]											V	10297074	10297474	1	no				DBE	no				DAE	no				no				no
F15E11.1	F15E11.1	-1.61738	6.89804					-2.32075		-1.80307			-1.56165		-2.09353	wb|F15E11.1, along with F15E11.14, encodes a 17.4 kDa protein (CE16999) with unknown function that is seven-fold more abundant in glp-1 mutant hermaphrodites (which lack a germline) than in normal hermaphrodites. in addition, the protein products of F15E1											V	2329853	2330253	-1	no					no					no				no				no
F11D11.3	F11D11.3	-1.60746	-0.415921				0.761051			-1.61085			-0.902443	-0.740961		wb|none available [F11D11.3]	1	17.0519	1267	NA	0	0					V	18760157	18760557	-1	no					no					no				no				no
ZC116.2	cyc-2.2	-1.60113	-0.705323							-0.923975		-0.818194	-1.28969			wb|cyc-2.2 encodes, along with cyc-2.1, one of two C. elegans cytochrome c proteins. the product of cyc-2.2 is predicted to function in the electron transport chain by transferring electrons from respiratory chain Complex III to Complex IV. RNAi screens i											V	12612104	12612504	-1	no					no					no				no				no
C08E3.10	fbxa-158	-1.59439	-1.45704			-1.15756		-0.742281		-2.34969			-1.71531	-0.984882		wb|This gene encodes a protein containing an F-box, a motif predicted to mediate protein-protein interactions either with homologs of yeast Skp-1p or with other proteins. this gene's encoded protein also contains an FTH/DUF38 motif, which may also mediate											II	1621045	1621445	-1	no					no					no				no				no
T09H2.1	cyp-34A4	-1.57832	-4.59577						-0.629982	-1.30018		-0.809964	-2.01533			wb|none available [T09H2.1]											V	3949712	3950112	1	no					no				DAE	no				no				no
T08B2.12	T08B2.12	-1.57545	-1.02259						1.42775				-0.965662		-0.861537	wb|none available [T08B2.12]	2	44.382	576	NA	0	0					I	6232020	6232420	-1	no					no					no				no				no
T28H11.7	T28H11.7	-1.5563	-1.43026						1.39777	-0.83124			-0.886486		-0.629274	wb|none available [T28H11.7]											IV	5016165	5016565	-1	no					no					no				no				no
Y17G7B.14	arrd-8	-1.54859														wb|none available [Y17G7B.14]											II	12064603	12065003	1	DAF-16	II	12064650	12064998	DBE	PQM-1	II	12064556	12064968	DAE	no				no				no
F49H6.3	F49H6.3	-1.54821								-1.53444				-1.18163		ref|Caenorhabditis elegans hypothetical protein (F49H6.3) mRNA, complete cds [NM_074906]	1	10.4118	539	NA	0	0					V	17014077	17014477	1	no					PQM-1	V	17014032	17014403	DAE	no				no				no
C29E6.5	nhr-43	-1.54736	-3.47475		-1.23755	1.02829	1.20182						0.892009		-1.32339	wb|nhr-43 is predicted to encode a nuclear hormone receptor (NHR). the primary sequence of nhr-43 reveals that it has a leucine instead of a methionine that is conserved within the NHR superfamily at the carboxyl boundary of the DNA-binding domain. [Sourc											IV	11899360	11899760	1	DAF-16	IV	11898679	11899646		no				DAE	MDL-1	IV	11899456	11899703	no				no
ZK688.10	ZK688.10	-1.5472	-0.629302						0.543566	-1.48686			-1.40768		-0.379154	wb|none available [ZK688.10]											III	7896814	7897214	-1	no					no					no				no				no
F17E9.5	F17E9.5	-1.54315	-1.11267						1.20681							wb|none available [F17E9.5]	1	21.4952	597	NA	0	0					IV	8345504	8345904	1	no					no					no				no				no
W05E7.3	grd-13	-1.54176											-1.3112			wb|grd-13 encodes a hedgehog-like protein, with an N-terminal signal sequence and a C-terminal Ground domain. GRD-13 is expressed in posterior intestine and seam cells. the Ground domain is predicted to form a cysteine-crosslinked protein involved in inte	3	37.8139	606	NA	0	0					IV	3438009	3438409	1	no					no					no				no				no
R13H9.5	R13H9.5	-1.54023	-1.20435						1.24373				-0.936613			ref|Caenorhabditis elegans hypothetical protein (R13H9.5) mRNA, complete cds [NM_068314]											IV	5066861	5067261	-1	no					no					no				no				no
F39E9.2	btb-16	-1.53508	-1.94439						-0.540364	-1.19103			-1.15265		0.676707	wb|none available [F39E9.2]											II	3296612	3297012	1	DAF-16	II	3296695	3296996	DBE	PQM-1	II	3296645	3296947	DAE	MDL-1	II	3296798	3297009	no				no
C23G10.6	C23G10.6	-1.52054	-7.47807			0.454997				-1.21608			-1.2903		0.641771	wb|none available [C23G10.6]											III	6194408	6194808	-1	no					no				DAE	no				no				no
C27D6.3	C27D6.3	-1.51917	-1.18435						0.959141	-1.06429			-0.840925			wb|none available [C27D6.3]											II	5174086	5174486	-1	no					no					no				no				no
C32H11.4	C32H11.4	-1.5169	-1.21986			0.893783	0.702607		2.1825	-1.03034			-0.93119		-2.43174	wb|none available [C32H11.4]	1	26.0605	1153	NA	0	0				CID_022535	IV	12920964	12921364	1	no					PQM-1	IV	12920598	12921419	DAE	no				no				no
ZC477.1	ssq-3	-1.51317							1.60704				-0.972049			wb|none available [ZC477.1]											IV	7111321	7111721	1	no					no					no				no				no
C17D12.6	spe-9	-1.51041														wb|spe-9 encodes an EGF repeat-containing protein with a short intracellular domain. SPE-9 is required autonomously in sperm for fertilization, and by homology, likely mediates an adhesive or signaling event necessary for proper oocyte fertilization. spe-	2	299.432	2024	NA	0	0					I	11585960	11586360	-1	no					no					no				no				no
R07E3.4	R07E3.4	-1.50833	-3.32101			1.23547				-0.641211	0.895236	0.849264		0.64615		wb|none available [R07E3.4]	1	43.6685	1019	NA	0	0					X	10331713	10332113	-1	DAF-16	X	10331868	10332555		PQM-1	X	10331828	10332510		MDL-1	X	10331905	10332610	MML-1	X	10331907	10332899	no
Y111B2A.27	Y111B2A.27	-1.50091	0.341918						0.386911	-1.42907			-1.33862			wb|none available [Y111B2A.27]											III	12532090	12532490	-1	no					no					no				no				no
K05F1.9	K05F1.9	-1.49092	-1.28756						1.40408	-0.841454			-0.739621			wb|none available [K05F1.9]											II	5801033	5801433	-1	no					no					no				no				no
F41F3.4	col-139	-1.49049	3.15165							-1.12263			-1.31968			wb|none available [F41F3.4]	2	74.5862	1014	NA	0	0					V	4653872	4654272	-1	DAF-16	V	4654055	4654308		no					no				no				no
ZK418.6	ZK418.6	-1.48907	0.242515						-0.411349	-1.48304			-1.53974		0.326241	wb|none available [ZK418.6]											III	7078674	7079074	-1	no					no					no				no				no
C04F12.7	C04F12.7	-1.48783	-0.698546							-0.854825			-0.929017			wb|none available [C04F12.7]	1	15.4743	697	NA	0	0					I	9696653	9697053	-1	no					no					no				no				no
Y65B4A.7	Y65B4A.7	-1.48347	0.766042							-1.12478			-1.17375			wb|none available [Y65B4A.7]											I	647145	647545	-1	no					no					no				no				no
Y38H8A.3	Y38H8A.3	-1.48237	-1.07395						0.882461	-1.17827			-1.18465			wb|none available [Y38H8A.3]	1	10.1028	1037	NA	0	0					IV	13472182	13472582	1	no					no					no				no				no
Y38F2AR.10	Y38F2AR.10	-1.47973	1.0489							-1.1666			-1.41221			wb|none available [Y38F2AR.10]	1	11.2334	569	NA	0	0					IV	2399319	2399719	-1	no					no					no				no				no
ZC204.12	ZC204.12	-1.47243	-3.95474						-0.33806	-1.14515			-1.03398		0.596169	ref|Caenorhabditis elegans hypothetical protein (ZC204.12) mRNA, complete cds [NM_061628]	1	50.226	901	NA	0	0				CID_006428	II	1657208	1657608	-1	no					no					no				no				no
K04H4.5	K04H4.5	-1.47169	-1.42063						0.47449	-0.950723			-0.957356	-0.50398		wb|none available [K04H4.5]	2	38.0519	879	NA	0	0					III	9359884	9360284	1	no					no				DAE	no				no				no
Y59H11AM.2	Y59H11AM.2	-1.46702														wb|none available [Y59H11AM.2]											IV	8566870	8567270	1	no					no				DAE	no				no				no
Y66D12A.3	Y66D12A.3	-1.46394	1.53791						0.490133	-1.59673			-1.4684			wb|none available [Y66D12A.3]											III	11589480	11589880	1	no					no					no				no				no
F11A6.2	scrm-4	-1.4588	-1.57881						-0.349781	-1.12506			-0.952498		0.498187	ref|Caenorhabditis elegans SCRaMblase (phospholipid scramblase) family member (scrm-4) (scrm-4) mRNA, complete cds [NM_060574]											I	11682255	11682655	-1	no					no					no				no				no
F07A5.2	F07A5.2	-1.45712	-0.79756						1.5762	-1.04311			-1.18037			ref|Caenorhabditis elegans hypothetical protein (F07A5.2) mRNA, complete cds [NM_059679]											I	7352142	7352542	1	no					no					no				no				no
ZK1290.10	ZK1290.10	-1.45314								-0.752391			-0.649881			wb|none available [ZK1290.10]	1	12.8027	1453	NA	0	0					II	7553758	7554158	-1	no					no					no				no				no
F40G9.6	F40G9.6	-1.44921	2.39037							-1.10819			-0.633574			wb|none available [F40G9.6]											III	179241	179641	1	no					no					no				no				no
K10G6.5	K10G6.5	-1.4437	1.95434							-1.35755				-1.10166		wb|none available [K10G6.5]											II	3986984	3987384	1	no					no					no				no				no
F58E6.5	F58E6.5	-1.43847	-0.914183						0.95268				-0.830683			wb|none available [F58E6.5]											V	9754454	9754854	-1	no					no					no				no				no
F36A2.10	F36A2.10	-1.43167	-1.08185						1.6703				-1.19481		-1.09991	ref|Caenorhabditis elegans hypothetical protein (F36A2.10) mRNA, complete cds [NM_059985]											I	8820007	8820407	-1	no					no					no				no				no
B0410.3	B0410.3	-1.4298	-2.63334			1.13377	1.37266						0.770355			wb|none available [B0410.3]											X	2891383	2891783	-1	DAF-16	X	2890322	2892201	DBE	no					MDL-1	X	2891072	2891738	no				no
F08G2.5	F08G2.5	-1.42833														wb|none available [F08G2.5]											II	13833462	13833862	-1	DAF-16	II	13833442	13833720		PQM-1	II	13833418	13833731	DAE	no				no				no
W02B12.12	W02B12.12	-1.42191	-0.701346						1.06732	-0.957001			-0.702114			wb|none available [W02B12.12a]	1	13.3864	1181	NA	0	0					II	11478997	11479397	-1	no					no					no				no				no
ZK1251.1	htas-1	-1.42145	-0.741207						1.13038	-0.779088			-1.06599			wb|none available [ZK1251.1]	1	19.8533	481	NA	0	0					IV	9683415	9683815	-1	no					no					no				no				no
Y51A2D.4	hmit-1.1	-1.42113	0.869558						0.88654	-0.862965			-1.65324			wb|hmit-1.1 encodes one of three C. elegans proton (H+)-dependent myo-inositol transporters. loss of hmit-1.1 activity via large-scale RNAi result in no obvious abnormalities but by homology, HMIT-1.1 is predicted to function as a plasma membrane protein	2	208.288	2100	ENSG00000151229	4	156.482	7003	SLC2A13	solute carrier family 2 (facilitated glucose transporter), member 13 [Source:HGNC Symbol;Acc:15956]		V	18516461	18516861	1	no					PQM-1	V	18516462	18516925	DAE	MDL-1	V	18516597	18516804	no				no
F41H10.2	F41H10.2	-1.4146	-0.872971										-1.16898			wb|none available [C04F12.7]	2	34.4399	1258	NA	0	0					IV	5381326	5381726	1	no					no					no				no				no
F13A7.1	F13A7.1	-1.40751	-1.29743						1.33186				-1.72605			wb|none available [F13A7.1]											V	16377805	16378205	-1	no					no					no				no				no
Y48E1B.10	gst-20	-1.4055	-2.77708							-1.23564			-1.11349			wb|none available [Y48E1B.10]											II	13609610	13610010	-1	DAF-16	II	13609561	13609987		PQM-1	II	13609570	13609845		MDL-1	II	13609524	13610118	no				no
ZC204.13	ZC204.13	-1.40177	-3.4434						-0.432352	-0.994777			-1.02723		0.651335	wb|none available [ZC204.13]											II	1660894	1661294	-1	no				DBE	no					no				no				no
F40G9.15	F40G9.15	-1.39792	2.22616							-1.24911			-0.880702			wb|none available [F40G9.15]											III	181260	181660	1	no					no					no				no				no
F58F9.8	F58F9.8	-1.39628	0.602787				-0.445983			-1.40409	-0.70114	0.346774	-1.54619	0.488871		wb|none available [F58F9.8]	1	11.1476	872	NA	0	0					IV	6237881	6238281	1	no					no					no				no				no
Y41C4A.17	Y41C4A.17	-1.3944	-3.0194							-1.08555			-1.20127			wb|none available [Y41C4A.17]											III	11641061	11641461	1	no					no					no				no				no
H01A20.1	nhr-3	-1.39417	-2.71847						-0.697632	-0.746653						wb|nhr-3 encodes a member of the superfamily of nuclear receptors which is one of the most abundant class of transcriptional regulators. nuclear receptors have a well conserved DNA binding domain and a less conserved C-terminal ligand binding domain. nhr-	1	14.7816	1741	NA	0	0					X	14558132	14558532	1	DAF-16	X	14556917	14558520		PQM-1	X	14557370	14558479	DAE	no				no				no
C31A11.5	oac-6	-1.39206	2.62073							-1.0525			-1.12572			wb|none available [C31A11.5]											V	16302428	16302828	1	no					PQM-1	V	16301761	16302826	DAE	no				no				no
Y47H9C.1	Y47H9C.1	-1.38892	-3.41285		1.03132		1.55257		1.94662	-1.23138		-1.38834	-0.867667	-1.75206	-2.0993	wb|none available [Y47H9C.1]	1	11.9484	1174	NA	0	0					I	11833057	11833457	-1	no					no				DAE	no				no				no
F13H8.8	F13H8.8	-1.38788	1.89538							-1.38477			-1.51131			wb|none available [F13H8.8]	1	14.5804	1563	NA	0	0					II	6267492	6267892	-1	no					no					no				no				no
T16A1.8	fbxb-37	-1.38783	1.49314							-1.35467			-1.03889	-0.454087		wb|This gene encodes a protein containing an F-box, a motif predicted to mediate protein-protein interactions either with homologs of yeast Skp-1p or with other proteins. its encoded protein also contains a Pfam-B45 motif of presently unknown function. [S	1	12.777	1111	NA	0	0					II	2093758	2094158	-1	no					no					no				no				no
Y69H2.9	Y69H2.9	-1.387	-2.05484							-1.11803			-1.02812		0.439646	wb|none available [Y69H2.9]	3	68.2977	1730	NA	0	0					V	18701228	18701628	1	DAF-16	V	18701266	18701782		PQM-1	V	18701272	18701807	DAE	no				no				no
T15D6.11	T15D6.11	-1.38297														wb|none available [T15D6.11]											I	12398182	12398582	-1	no					no					no				no				no
Y75B8A.28	Y75B8A.28	-1.36982	1.79537													wb|none available [Y75B8A.28]											III	12318707	12319107	1	no					PQM-1	III	12318662	12319226	DAE	no				no				no
W09C3.6	gsp-3	-1.36558	-1.45691						1.55498						-0.764763	wb|none available [W09C3.6]	1	19.1736	1049	NA	0	0					I	4710609	4711009	-1	no					no					no				no				no
T20B3.13	clec-40	-1.35581	-1.45828			0.680428			0.601771	-0.996684			-0.94909		-0.799696	wb|none available [T20B3.13]											V	16840885	16841285	-1	no					no				DAE	no				no				no
C05B5.2	C05B5.2	-1.35441	-1.15485						0.937602	-0.978949			-0.877943	-0.695174		wb|none available [C05B5.2]	2	95.8374	1210	NA	0	0					III	10000327	10000727	-1	no				DBE	no					no				no				no
W03D8.10	W03D8.10	-1.3528	-1.20479					0.892903	1.40414	-0.896847			-0.727305			wb|none available [W03D8.10]											I	2785837	2786237	1	no					no					no				no				no
C46C2.3	C46C2.3	-1.35122	0.269552							-1.29599			-1.18792		0.304611	ref|Caenorhabditis elegans hypothetical protein (C46C2.3) mRNA, complete cds [NM_069204]	2	80.0792	1047	NA	0	0					IV	9225399	9225799	1	no					no					no				no				no
ZK1251.2	ins-7	-1.34551	2.15982			-0.539973		-0.9391	1.66036	-1.75477			-1.58812	-0.422177	-2.59946	wb|ins-7 encodes an insulin/IGF-1-like peptide. INS-7 is one of 40 insulin-like peptides in C. elegans. INS-7 likely functions as an agonist for the DAF-2 insulin/IGF-1 receptor, as loss of ins-7 activity via RNAi results in: 1) a significantly increased											IV	9682811	9683211	-1	no					no				DAE	no				no				no
C33C12.4	C33C12.4	-1.34356				0.489434	0.322786		0.332909	-0.867179			-0.96145			wb|none available [C33C12.4]	1	13.2895	559	NA	0	0					II	2166398	2166798	-1	no					no					no				no				no
F40B1.1	bath-13	-1.34329								-1.23379			-1.0885		0.300124	ref|Caenorhabditis elegans BTB and MATH domain containing family member (bath-13) (bath-13) mRNA, complete cds [NM_061886]											II	2521949	2522349	-1	no					no					no				no				no
Y53G8AL.1	Y53G8AL.1	-1.34265	-0.403203							-1.01958			-1.18507			wb|none available [Y53G8AL.1]											III	3232793	3233193	1	no					no					no				no				no
Y47G6A.26	Y47G6A.26	-1.34143	-1.49984						0.811721							wb|none available [Y47G6A.26]	1	15.6052	710	NA	0	0					I	3619600	3620000	-1	no					no					no				no				no
C02B10.6	C02B10.6	-1.33712	-1.49956						1.40008						-0.603051	wb|none available [C02B10.6]	1	12.1914	1197	ENSG00000134242	4	318.175	3654	PTPN22	protein tyrosine phosphatase, non-receptor type 22 (lymphoid) [Source:HGNC Symbol;Acc:9652]		IV	5070623	5071023	1	no					no					no				no				no
C17H1.7	C17H1.7	-1.33633	-2.19964										-1.13693			wb|none available [C17H1.7]											I	13138410	13138810	-1	no					no					no				no				no
C25D7.1	C25D7.1	-1.33434	-0.554936						0.743675	-0.843401			-0.778144			wb|none available [C25D7.1]											V	15036711	15037111	-1	no					no					no				no				no
Y66A7A.6	gly-8	-1.33378	0.957124							-1.07412			-1.28396			wb|gly-8 encodes a predicted transmembrane polypeptide N-acetylgalactosaminyl transferase (ppGaNTase) similar to the essential Drosophila ppGaNTase encoded by Pgant35A. by homology, GLY-8 is predicted to function as a Golgi enzyme that catalyzes transfer											III	11624591	11624991	1	DAF-16	III	11624702	11625248		no					no				no				no
K09A11.3	cyp-14A2	-1.3335							-0.912019	-1.56694			-1.20048		1.05459	wb|cyp-14A2 encodes one of ~80 C. elegans cytochrome P450s: membrane-associated, heme-containing NADPH-dependent monooxygenases that catalyze the oxidative metabolism of a variety of exogenous compounds and endogenous substrates. [Source: WormBase] [K09A1											X	13269528	13269928	-1	no					no					no				no				no
F31D4.8	F31D4.8	-1.33312	-1.01869				0.807809		-1.00915						0.848699	wb|none available [F31D4.8]	1	90.0894	749	NA	0	0				CID_029811	V	20868298	20868698	-1	DAF-16	V	20868270	20868771		no					no				no				no
K01H12.3	nhr-38	-1.33194						-1.12916	-1.45791	-1.0739	1.23141		-1.04772			ref|Caenorhabditis elegans Nuclear Hormone Receptor family member (nhr-38) (nhr-38) mRNA, complete cds [NM_069327]											IV	9709885	9710285	1	no					no				DAE	no				no				no
C45G9.4	C45G9.4	-1.32947	-1.0995						1.30328	-0.783378					-0.616008	wb|none available [C45G9.4]	3	239.603	922	NA	0	0					III	5062369	5062769	1	no					no					no				no				no
T03F1.5	gsp-4	-1.32372							0.769014				-0.83579			ref|Caenorhabditis elegans yeast Glc Seven-like Phosphatases family member (gsp-4) (gsp-4) mRNA, complete cds [NM_058836]											I	3839802	3840202	-1	no					no					no				no				no
F26C11.1	F26C11.1	-1.31575	0.761471			0.796933				-0.914233			-1.45365			wb|none available [F26C11.1]											II	9895186	9895586	1	no					PQM-1	II	9895153	9895444	DAE	no				no				no
H23L24.5	pme-4	-1.3133	1.3914			-0.877629	-0.891278			-1.79118			-1.67263			wb|pme-4 encodes a poly(ADP-ribose) glycohydrolase (PARG) orthologous to human PARG (OMIM:603501) and paralogous to PME-3. PME-4 has PARG activity in vitro, and is required in vivo for normal resistance to ionizing radiation. PME-4 is primarily expressed											IV	8714914	8715314	-1	no					no					no				no				no
F46B3.4	ttr-12	-1.31315	-1.09478							-0.980024						ref|Caenorhabditis elegans TransThyretin-Related family domain family member (ttr-12) (ttr-12) mRNA, complete cds [NM_075575]											V	20608389	20608789	-1	no					no					no				no				no
T22B7.3	T22B7.3	-1.31117	-0.916691					-2.33313							-1.76807	wb|none available [T22B7.3]											X	5647046	5647446	1	no					no					no				no				no
F56A4.4	F56A4.4	-1.31049								-1.10489						gb|4007406 KZ41 Caenorhabditis elegans cDNA clone 1778881, mRNA sequence [EC027641]											V	2447594	2447994	1	no				DBE	no					no				no				no
Y73B3A.11	Y73B3A.11	-1.30485	1.38724			0.567065	0.642073			-1.06506	1.0767		-0.880811			wb|none available [Y73B3A.11]											X	146163	146563	1	no				DBE	no					no				no				no
ZK39.5	clec-96	-1.30472														wb|none available [ZK39.5]	1	24.0012	603	NA	0	0					I	11150933	11151333	1	no					no					no				no				no
M04F3.3	M04F3.3	-1.30459	1.17859							-1.10764	0.581124	-0.416385	-1.24557			wb|none available [M04F3.3]											I	4765106	4765506	-1	no					no					no				no				no
ZK550.5	ZK550.5	-1.30166	-0.479383						0.620036	-0.647742			-0.737712			wb|none available [ZK550.5]											IV	17259250	17259650	-1	no					no					no				no				no
K02E7.6	K02E7.6	-1.29192	1.86498			0.574926		-0.710307					-0.88002		-0.72935	ref|Caenorhabditis elegans hypothetical protein (K02E7.6) mRNA, complete cds [NM_061500]											II	1056890	1057290	1	DAF-16	II	1056838	1057224		PQM-1	II	1056838	1057263		MDL-1	II	1056996	1057276	no				no
F36H12.8	ttbk-2	-1.29117	-1.01539						1.1233							ref|Caenorhabditis elegans hypothetical protein (F36H12.8) mRNA, complete cds [NM_068358]											IV	5258407	5258807	1	no					no					no				no				no
C44B12.6	C44B12.6	-1.28895							-0.611756	-1.26101			-1.03018		1.01804	wb|none available [C44B12.6]											IV	1132583	1132983	-1	no					no					no				no				no
C27D8.1	C27D8.1	-1.27704						0.828104	0.966038	-0.953562		-0.765866	-1.16622			wb|none available [C27D8.1]											IV	12717560	12717960	1	no					no					no				no				no
C17C3.15	C17C3.15	-1.27096	1.43441		-1.22585								0.875575		-0.859891	wb|none available [C17C3.15]	1	13.4177	931	NA	0	0					II	5570985	5571385	1	no					no					no				no				no
K06A5.2	K06A5.2	-1.26516	-0.81102						1.55683				-0.962515		-0.795953	wb|none available [K06A5.2]											I	6467831	6468231	1	no					no					no				no				no
Y106G6A.4	Y106G6A.4	-1.26472							0.686923	-0.748972			-0.745054			wb|none available [Y106G6A.4]											I	9930668	9931068	1	no					no					no				no				no
Y22F5A.6	lys-3	-1.26269	-5.26208			-0.965365				-1.31225		-1.3315	-1.52392	-1.11982		wb|lys-3 encodes one of a family of ten C. elegans lysozyme genes that are homologous to lysozymes in the amoeboid protozoon Entamoeba histolytica. [Source: WormBase] [Y22F5A.6]											V	10283323	10283723	-1	no					PQM-1	V	10283342	10283561		no				no				no
E01G4.5	E01G4.5	-1.26089	-3.16918							-1.32165			-1.26233	-0.363162		ref|Caenorhabditis elegans hypothetical protein (E01G4.5) mRNA, complete cds [NM_064434]	1	20.6694	1263	NA	0	0					II	13472061	13472461	1	no					no					no				no				no
F15D4.5	F15D4.5	-1.25183	1.23271			0.270979				-0.955325			-1.17272			wb|none available [F15D4.5]											II	13245060	13245460	1	no					no					no				no				no
C05E11.4	amt-1	-1.24898	-3.4418						-1.07311	-1.15676			-1.82724	0.986498	0.555723	wb|amt-1 encodes a transmembrane transporter that by homology, is predicted to transport ammonium ions across the plasma membrane. as loss of amt-1 activity via large-scale RNAi screens does not result in any obvious abnormalities, the precise role of AMT	2	29.8299	1728	NA	0	0					X	4571122	4571522	1	DAF-16	X	4570764	4571339		no					no				no				no
Y42G9A.3	Y42G9A.3	-1.24805	-4.28597		-0.805248			1.10076	1.23798	-0.687883						wb|none available [Y42G9A.3a]											III	6145914	6146314	1	DAF-16	III	6144398	6146566		no					MDL-1	III	6145899	6146373	no				no
C49C3.12	clec-197	-1.24746														wb|none available [C49C3.12]	2	172.076	762	NA	0	0					IV	17346558	17346958	-1	no					no					no				no				no
F49F1.6	F49F1.6	-1.24636	0.455868						0.830575	-1.04947			-0.780463		-1.08489	wb|none available [F49F1.6]	5	176.42	858	NA	0	0					IV	4122962	4123362	-1	no					PQM-1	IV	4123141	4123425		no				no				no
C32H11.3	C32H11.3	-1.24609	-1.25764			0.72639	0.624833		1.37571	-0.760262			-0.747775		-1.80582	wb|none available [C32H11.3]											IV	12918287	12918687	1	no					no				DAE	no				no				no
F49F1.1	F49F1.1	-1.24312	4.06773			0.981101	0.766898		0.358908	-0.47023			-0.786876			wb|none available [F49F1.1]											IV	4117481	4117881	1	no					no				DAE	no				no				no
F32B6.4	F32B6.4	-1.23952	-0.856951					0.602666	0.945141	-0.843431			-0.74388			ref|Caenorhabditis elegans hypothetical protein (F32B6.4) mRNA, complete cds [NM_069378]											IV	9891906	9892306	-1	no					no					no				no				no
ZK945.7	ZK945.7	-1.23318	-0.989479						1.02797						-0.668147	ref|Caenorhabditis elegans hypothetical protein (ZK945.7) mRNA, complete cds [NM_063781]	1	139.119	832	NA	0	0					II	10108279	10108679	-1	no					no					no				no				no
F01D4.2	ugt-44	-1.23189	2.48626												-1.50204	wb|none available [F01D4.2]	1	24.7694	1789	ENSG00000145626	6	514.838	5122	UGT3A1	UDP glycosyltransferase 3 family, polypeptide A1 [Source:HGNC Symbol;Acc:26625]		IV	10469443	10469843	1	no					PQM-1	IV	10468694	10470011		no				no				no
F11G11.4	F11G11.4	-1.23126						0.862509	1.39426			-0.988629	-0.976995			wb|none available [F11G11.4]											II	4860309	4860709	1	no					no					no				no				no
ZC455.4	ugt-6	-1.22953	1.89268					-0.582269		-0.960401			-0.96999		-0.482207	wb|none available [ZC455.4]											V	12798037	12798437	-1	no					PQM-1	V	12798034	12798370		no				no				no
R52.8	math-36	-1.2281								-1.09126			-0.720998			wb|none available [R52.8]	2	34.8891	1305	NA	0	0					II	2120908	2121308	-1	no					no					no				no				no
F17A9.5	F17A9.5	-1.22475	-4.52732							-1.03039			-0.685525		0.602521	wb|none available [F17A9.5]											V	6112848	6113248	-1	DAF-16	V	6112863	6113165		no					no				no				no
ZK354.7	ZK354.7	-1.22358	-0.423221				0.662409		0.487185	-0.579621			-0.523038			wb|none available [ZK354.7]											IV	5302992	5303392	-1	no					no					no				no				no
F26F4.2	F26F4.2	-1.22333	-0.816628						1.27035	-0.928603						wb|F26F4.2 encodes a novel protein with high similarity to C. elegans F37A8.1 and C. briggsae CBG18186. [Source: WormBase] [F26F4.2]											III	4910892	4911292	1	no					no					no				no				no
T16A9.5	T16A9.5	-1.22199	-1.46846						0.753884	-0.626868			-0.500782			ref|Caenorhabditis elegans hypothetical protein (T16A9.5) mRNA, complete cds [NM_074118]											V	14214974	14215374	-1	no					no					no				no				no
F57G4.1	F57G4.1	-1.21875	-1.48308						-0.961227				-1.22184			ref|Caenorhabditis elegans hypothetical protein (F57G4.1) mRNA, complete cds [NM_075056]	1	17.2618	939	NA	0	0					V	17623204	17623604	1	no					no				DAE	no				no				no
D1007.19	D1007.19	-1.21767	0.405138							-0.655315			-0.473017			wb|none available [D1007.19]											I	4589800	4590200	-1	no					no					no				no				no
Y59E9AR.10	Y59E9AR.10	-1.20682	-1.06629						1.20622	-0.817008			-0.75839			wb|none available [Y59E9AR.10]											IV	5248270	5248670	1	no					no					no				no				no
Y38E10A.19	nhr-235	-1.20658	1.6516			0.611687				-0.813935			-0.834471			ref|Caenorhabditis elegans Nuclear Hormone Receptor family member (nhr-235) (nhr-235) mRNA, complete cds [NM_064301]											II	12640335	12640735	1	no					no					no				no				no
F23B2.7	F23B2.7	-1.20528							0.381921	-1.32375	-2.55217		-1.10152			wb|none available [F23B2.7a]											IV	9150177	9150577	1	no					no					no				no				no
C17H12.3	C17H12.3	-1.20478	-1.48944					0.524589		-0.660324			-0.517855			ref|Caenorhabditis elegans hypothetical protein (C17H12.3) mRNA, complete cds [NM_068640]	1	18.0606	1215	ENSG00000134242	4	318.175	3654	PTPN22	protein tyrosine phosphatase, non-receptor type 22 (lymphoid) [Source:HGNC Symbol;Acc:9652]		IV	6795518	6795918	-1	no					no					no				no				no
T27E7.1	T27E7.1	-1.20365							1.29097				-0.774727		-0.617747	ref|Caenorhabditis elegans hypothetical protein (T27E7.1) mRNA, complete cds [NM_070358]											IV	14519432	14519832	1	no					no				DAE	no				no				no
Y66A7A.4	Y66A7A.4	-1.20258	0.423698		-0.522371				-0.320334	-1.11311		0.510852	-0.706632			wb|none available [Y66A7A.4]	2	44.5127	1527	NA	0	0					III	11612207	11612607	1	no					no					no				no				no
K09H9.7	K09H9.7	-1.19947	1.92622							-1.23214			-1.01093			ref|Caenorhabditis elegans hypothetical protein (K09H9.7) mRNA, complete cds [NM_058709]											I	3151905	3152305	-1	no					no					no				no				no
C34G6.3	C34G6.3	-1.19817	-1.79638												0.757545	ref|Caenorhabditis elegans hypothetical protein (C34G6.3) mRNA, complete cds [NM_059307]											I	5896343	5896743	1	no					no					no				no				no
F41E6.2	grd-5	-1.19746	1.18852						-2.14172	-0.890544			-0.858116		1.63673	wb|grd-5 encodes a hedgehog-like protein, with an N-terminal signal sequence and a C-terminal Ground domain. GRD-5 is expressed in adult anterior and posterior seam cells, overlapping GRD-3 expression. the Ground domain is predicted to form a cysteine-cro											V	8618710	8619110	1	no					no					no				no				no
R05F9.5	gst-9	-1.19728	1.58208							-0.834258			-0.58292			wb|gst-9 encodes a predicted glutathione S-transferase. by homology, GST-9 is predicted to play a role in the detoxification of environmental toxins and xenobiotics by transferring glutathione to reactive electrophilic compounds. however, as loss of gst-9											II	4891275	4891675	1	DAF-16	II	4890910	4891742		no					no				no				no
F36A2.14	F36A2.14	-1.194							0.564095	-1.16389			-1.03364			wb|none available [F36A2.14]											I	8825516	8825916	-1	no					no					no				no				no
F36A2.11	F36A2.11	-1.19305							0.486892	-1.17832			-0.927895			wb|none available [F36A2.11]											I	8821881	8822281	1	no					no					no				no				no
F53H2.1	F53H2.1	-1.19279	-1.49615						-0.749376	-0.588635			-1.02458		0.561287	wb|none available [F53H2.1]	1	22.915	2840	NA	0	0				CID_029672	V	20387384	20387784	1	no					no					no				no				no
K08C9.2	K08C9.2	-1.19246	-0.878838						1.29447	-0.833203			-1.06035			ref|Caenorhabditis elegans hypothetical protein (K08C9.2) mRNA, complete cds [NM_060534]											I	11488332	11488732	-1	no					no				DAE	no				no				no
Y94H6A.2	Y94H6A.2	-1.19141	-0.807399							-1.24652			-1.32222			wb|none available [Y94H6A.2]	1	10.8032	1282	NA	0	0					IV	2729950	2730350	1	no					no					no				no				no
C01G12.2	nspb-7	-1.19075	-1.55474			0.760569							-0.878942			wb|none available [C01G12.2]											II	14577910	14578310	1	no					no					no				no				no
T12A2.1	T12A2.1	-1.18518	1.51518							-1.01766			-0.868528			wb|none available [T12A2.1]	1	25.6386	1367	ENSG00000139344	0	0					III	6251460	6251860	1	no					no					no				no				no
F59A1.10	F59A1.10	-1.18381	-2.85392							-0.817865			-1.16141			wb|none available [F59A1.10]	2	88.8772	1172	ENSG00000166391	6	489.589	3204	MOGAT2	monoacylglycerol O-acyltransferase 2 [Source:HGNC Symbol;Acc:23248]		V	17659978	17660378	1	no					no					no				no				no
R01E6.3	cah-4	-1.18007	-1.09256							-1.03948			-0.938688		-0.384474	ref|Caenorhabditis elegans Carbonic AnHydrase family member (cah-4) (cah-4) mRNA, complete cds [NM_077864]											X	13542202	13542602	1	no					PQM-1	X	13542202	13542414	DAE	no				no				no
W05B2.7	W05B2.7	-1.1772	0.580942							-1.04198			-1.50032			ref|Caenorhabditis elegans hypothetical protein (W05B2.7) mRNA, complete cds [NM_067010]	1	19.4084	1628	NA	0	0					III	10987734	10988134	1	no				DBE	no					no				no				no
T22C8.5	sptf-2	-1.17644	-3.10136			0.918549									-0.528122	wb|none available [T22C8.5]											II	8625378	8625778	1	no					no					no				no				no
B0379.7	B0379.7	-1.17577	-1.52862						0.99531				-0.758036			ref|Caenorhabditis elegans hypothetical protein (B0379.7) mRNA, complete cds [NM_170916]	2	124.016	1307	NA	0	0					I	10074276	10074676	-1	no					no					no				no				no
Y39B6A.1	Y39B6A.1	-1.17285	4.36497						-1.46987	-1.38746			-1.15227			ref|Caenorhabditis elegans hypothetical protein (Y39B6A.1) mRNA, complete cds [NM_171608]											V	19203478	19203878	-1	no					no					no				no				no
T10E9.4	T10E9.4	-1.16721	-1.41886						1.73788				-0.832722		-0.902048	ref|Caenorhabditis elegans hypothetical protein (T10E9.4) mRNA, complete cds [NM_059478]											I	6524750	6525150	1	no					no					no				no				no
C08E3.9	fbxa-166	-1.16111	-1.01523							-1.08507			-1.02257			wb|none available [C08E3.9]											II	1618911	1619311	-1	no					no				DAE	no				no				no
F57B1.6	F57B1.6	-1.16063														wb|none available [F57B1.6a]											V	13209331	13209731	1	no					no					no				no				no
ZC196.2	ZC196.2	-1.15484	-1.65773					0.490463		-0.592509			-0.895964		0.855266	wb|none available [ZC196.2]	1	140.413	972	NA	0	0					V	8739115	8739515	1	DAF-16	V	8739153	8739540	DBE	no				DAE	no				no				no
ZC455.5	ugt-4	-1.15345	-1.13099						-0.771933	-0.890271			-1.45289			wb|none available [ZC455.5a]											V	12795189	12795589	-1	DAF-16	V	12795151	12795484		PQM-1	V	12795174	12795521		no				no				no
Y57G11A.2	Y57G11A.2	-1.15142	-1.16685						1.17491	-0.989493						wb|none available [Y57G11A.2]	4	68.7889	2069	ENSG00000182853	0	0					IV	14519409	14519809	-1	no					no				DAE	no				no				no
C06B3.2	oac-3	-1.15099	1.30974			-1.12635				-1.64445			-1.07966	-1.47064		wb|none available [C06B3.2]											V	13899199	13899599	1	no					no				DAE	no				no				no
T21C9.8	ttr-23	-1.1487	-2.16046						0.843532	-1.02577		-0.92208	-1.17886	-0.768985	-0.668644	wb|none available [T21C9.8]											V	10589835	10590235	-1	DAF-16	V	10589829	10590618		PQM-1	V	10589891	10590497		no				no				no
W09C3.1	W09C3.1	-1.14859	1.38611					-0.439603		-1.1145	0.428731	-0.388014	-1.20822			wb|none available [W09C3.1]											I	4717324	4717724	1	no					no					no				no				no
Y17G9A.2	Y17G9A.2	-1.14754	0.624407						-1.09138	-0.958747			-0.817586		1.08314	wb|none available [Y17G9A.2]											IV	4856179	4856579	-1	no					no				DAE	no				no				no
F01D5.1	F01D5.1	-1.147	-0.781915							-1.35694			-1.28634		-1.39271	wb|none available [F01D5.1]	1	13.4495	581	NA	0	0					II	13997422	13997822	-1	no					PQM-1	II	13997410	13998172	DAE	no				no				no
T21G5.4	T21G5.4	-1.14161							0.959097	-0.96755			-1.0912			wb|none available [T21G5.4]	1	29.8252	1067	NA	0	0					I	6873654	6874054	-1	no					no					no				no				no
B0218.8	clec-52	-1.14045							1.66644	-1.44596					-2.85689	wb|none available [B0218.8]	1	13.8971	989	NA	0	0					IV	8168660	8169060	-1	no					no				DAE	no				no				no
C01B10.3	C01B10.3	-1.13781								-1.05305			-0.784527		-0.655775	wb|C01B10.3 encodes a paralog of IPP-5, and thus may functionally overlap with ipp-5 in vivo. [Source: WormBase] [C01B10.3]	1	38.075	1307	ENSG00000068383	2	77.671	565	INPP5A	inositol polyphosphate-5-phosphatase, 40kDa [Source:HGNC Symbol;Acc:6076]		IV	6621241	6621641	-1	no				DBE	no					no				no				no
Y71F9B.9	Y71F9B.9	-1.13703	-0.712855							-0.905805			-0.981318			wb|none available [Y71F9B.9a]											I	2760942	2761342	-1	DAF-16	I	2760904	2761392		PQM-1	I	2760925	2761261	DAE	MDL-1	I	2760976	2761218	no				no
C04H5.3	gcy-29	-1.1339	-2.17315						-0.84017	-0.971077	1.49725		-0.862594		0.617314	ref|Caenorhabditis elegans Guanylyl CYclase family member (gcy-29) (gcy-29) mRNA, complete cds [NM_064625]											II	14548616	14549016	-1	no					no					no				no				no
Y45F10D.6	Y45F10D.6	-1.1332	-3.84609										-1.19659			wb|none available [Y45F10D.6]	1	60.6911	615	NA	0	0					IV	13797779	13798179	-1	DAF-16	IV	13797927	13798324		no					no				no				no
R07C12.1	R07C12.1	-1.13298	-5.44705			-1.022				-1.60356			-0.779436	-1.5812	-0.81089	ref|Caenorhabditis elegans hypothetical protein (R07C12.1) mRNA, complete cds [NM_068096]	1	123.53	1014	NA	0	0					IV	4152240	4152640	1	no					PQM-1	IV	4152150	4152629	DAE	no				no				no
T05A10.2	clc-4	-1.13162	1.28699							-1.10294			-1.18408			wb|clc-4 encodes a claudin homolog that may be required for normal cohesion of apical junctions in epithelia. CLC-4 is worm-specific, with obvious homologs only in C. elegans. claudins are integral membrane proteins with four transmembrane sequences that											X	10783742	10784142	-1	no					no					no				no				no
ZK849.6	ZK849.6	-1.128	-0.451917						0.585699	-0.786569			-0.629257			ref|Caenorhabditis elegans hypothetical protein (ZK849.6) mRNA, complete cds [NM_001026708]											I	14198946	14199346	-1	no					no					no				no				no
T14D7.3	snb-6	-1.12757	-0.742081						0.332098	-1.15784		0.379214	-0.715737		-0.27802	wb|none available [T14D7.3]											II	8859463	8859863	-1	no					no					no				no				no
F52H2.3	F52H2.3	-1.12702	-1.40911		-0.893558	0.945921	1.10019		0.707048			0.785615	0.866728		-0.850566	wb|none available [F52H2.3]											X	2540966	2541366	-1	no					PQM-1	X	2541044	2541541		no				no				no
T05F1.5	T05F1.5	-1.12411	-0.444404						0.573806	-0.876894			-0.5319			ref|Caenorhabditis elegans hypothetical protein (T05F1.5) mRNA, complete cds [NM_060158]											I	9635828	9636228	-1	no					no					no				no				no
F47G4.3	gpdh-1	-1.12293	-5.57182										-1.90938	1.10925		wb|gpdh-1 encodes one of two C. elegans glycerol 3-phosphate dehydrogenases. although loss of gpdh-1 activity via large-scale RNAi screens results in no obvious defects, gpdh-1 mRNA expression is upregulated in response to hypertonicity, suggesting that G											I	14075524	14075924	1	DAF-16	I	14075587	14075803		PQM-1	I	14075566	14075849	DAE	no				no				no
T20B3.12	clec-26	-1.12167	-0.76628						1.13994	-0.653882			-0.675686		-1.41821	wb|none available [T20B3.12]	1	15.9914	1249	NA	0	0					V	16848312	16848712	1	no					PQM-1	V	16848438	16848673	DAE	no				no				no
T27F2.4	T27F2.4	-1.11998	-2.07019													wb|none available [T27F2.4]	1	16.5259	670	NA	0	0					V	11650680	11651080	-1	no					PQM-1	V	11649246	11651138	DAE	MDL-1	V	11650851	11651090	no				no
F49F1.7	F49F1.7	-1.11368	1.91011					-0.777985	1.25042				-0.565631		-2.0284	wb|none available [F49F1.7]											IV	4125650	4126050	-1	no					no				DAE	no				no				no
B0213.14	cyp-34A8	-1.10973	0.622712						-0.377697	-0.876734			-0.895805		0.444264	wb|none available [B0213.14]	1	42.3658	1650	NA	0	0					V	3967756	3968156	-1	DAF-16	V	3967639	3968223	DBE	no					no				no				no
C17C3.3	C17C3.3	-1.10963	-4.46697			-0.548747	-0.757847		-1.27419	-1.49078			-1.77464		0.891069	wb|none available [C17C3.3]	1	27.4343	1162	ENSG00000101473	0	0					II	5561446	5561846	1	DAF-16	II	5561302	5561777		PQM-1	II	5561424	5561722	DAE	no				no				no
C06C3.9	C06C3.9	-1.10757	-0.572819						-0.415979	-0.861336			-0.66549		0.353275	wb|none available [C06C3.9]											II	9376096	9376496	1	no					no					no				no				no
T15D6.8	T15D6.8	-1.10453								-0.763232			-0.852107			wb|none available [T15D6.8]											I	12389450	12389850	1	no					no					no				no				no
C52B9.11	C52B9.11	-1.10438	-0.959726				0.643615		-0.712819	-0.945246				-0.671302	0.78851	wb|none available [C52B9.11]											X	4283880	4284280	1	no					PQM-1	X	4283116	4284872		no				no				no
F56B3.6	F56B3.6	-1.1032	-0.461285			0.315475	0.45227		0.411945	-0.578433		-0.432543	-0.874181			wb|none available [F56B3.6]											IV	787826	788226	1	no					no					no				no				no
W05E7.1	grd-3	-1.10273	-1.95915					0.88898	-0.907582	-1.08393			-0.980778		1.79656	gb|BJ775206 unpublished oligo-capped cDNA library Caenorhabditis elegans cDNA clone yk1362c07 3', mRNA sequence [BJ775206]											IV	3439352	3439752	1	no				DBE	no					no				no				no
C24G6.6	C24G6.6	-1.10239	1.511							-1.06336					-0.73308	Unknown											V	5513714	5514114	-1	no					PQM-1	V	5513734	5513980		no				no				no
C17H12.12	C17H12.12	-1.10222	-0.697125							-0.613235			-0.820398			wb|none available [C17H12.12]	4	122.992	1899	NA	0	0					IV	6795130	6795530	1	no					no					no				no				no
Y71G12B.30	Y71G12B.30	-1.10209	1.18299							-0.943373			-1.05407			wb|none available [Y71G12B.30]	1	14.6677	1079	NA	0	0					I	1822833	1823233	-1	no					no					no				no				no
Y45G12C.2	gst-10	-1.09837								-0.883957			-0.530391			wb|gst-10 encodes a predicted glutathione S-transferase with similarity to human glutathione S-transferase P. [Source: WormBase] [Y45G12C.2]											V	2561389	2561789	1	no					no					no				no				no
R03E9.1	mdl-1	-1.09687	-3.27934			1.32594	1.34347						0.967579			wb|mdl-1 encodes a basic helix-loop-helix (bHLH) protein similar to the vertebrate MAD transcriptional regulators. in vitro, MDL-1 can heterodimerize, and bind an E-box DNA sequence, with MXL-1, a C. elegans MAX-like bHLH protein. when expressed in rat em	1	11.5698	1172	ENSG00000213347	2	92.8951	2279	MXD3	MAX dimerization protein 3 [Source:HGNC Symbol;Acc:14008]	CID_032228	X	6742054	6742454	1	DAF-16	X	6740940	6743170		PQM-1	X	6742040	6742452		no				no				no
Y20C6A.1	Y20C6A.1	-1.0962	-1.98645						-0.426415	-0.765834			-1.40411			wb|This gene encodes a protein containing an F-box, a motif predicted to mediate protein-protein interactions either with homologs of yeast Skp-1p or with other proteins. this gene's encoded protein also contains an FTH/DUF38 motif, which may also mediate	2	59.8572	3102	NA	0	0					V	17376578	17376978	-1	no				DBE	PQM-1	V	17376491	17376948	DAE	no				no				no
Y43C5A.1	nspd-7	-1.09592							0.548537	-0.660554	-0.755819		-0.600854			ref|Caenorhabditis elegans Nematode Specific Peptide family, group D family member (nspd-7) (nspd-7) mRNA, complete cds [NM_069481]											IV	10269106	10269506	-1	no					no					no				no				no
T27A3.5	T27A3.5	-1.09524	-1.25163						0.706546				-0.639986			wb|none available [T27A3.5]											I	6101583	6101983	-1	no					no					no				no				no
R07E3.6	R07E3.6	-1.09361														wb|none available [R07E3.6]	4	106.926	3123	NA	0	0					X	10317362	10317762	1	no					no					no				no				no
M01B2.2	srd-28	-1.09317	-2.88352						1.95756	-1.05657			-1.29916		-2.76502	wb|none available [M01B2.2]											V	15250287	15250687	1	no					no					no				no				no
Y66D12A.20	spe-6	-1.09151	2.34602							-0.838476	-0.403292		-1.0534			ref|Caenorhabditis elegans defective SPErmatogenesis family member (spe-6) (spe-6) mRNA, complete cds [NM_067081]											III	11505151	11505551	1	DAF-16	III	11505148	11505511		no					MDL-1	III	11505215	11505490	no				no
F39E9.11	btb-17	-1.08515														wb|none available [F39E9.11]											II	3295118	3295518	1	DAF-16	II	3295221	3295620		PQM-1	II	3295188	3295530	DAE	no				no				no
F26A3.5	F26A3.5	-1.08231	-1.04675					0.621896	0.559661	-1.0975			-0.664632			wb|none available [F26A3.5]											I	7668231	7668631	1	no					no					no				no				no
B0218.7	B0218.7	-1.08199							0.78973	-0.702123			-0.526812			wb|none available [B0218.7]	2	48.7951	1100	NA	0	0					IV	8165964	8166364	-1	no					no					no				no				no
F55A3.6	F55A3.6	-1.08195	0.352589							-1.16079			-1.10415			wb|none available [F55A3.6]	1	17.3659	357	NA	0	0					I	10784680	10785080	-1	no					no					no				no				no
F53B3.6	F53B3.6	-1.07761	-0.923884						-0.655149	-0.726419	-0.562175		-0.895699		0.373924	wb|none available [F53B3.6]	1	18.3781	1337	NA	0	0				CID_030588	X	2863983	2864383	1	DAF-16	X	2863802	2864610		no					MDL-1	X	2863965	2864629	no				no
B0478.3	B0478.3	-1.07579	-3.87679						-0.521017	-0.733918			-0.592393		0.678117	wb|none available [B0478.3]											IV	6964451	6964851	-1	no					no					no				no				no
K05F6.11	K05F6.11	-1.07146	-1.97117						-0.980966	-0.953972			-0.839941		0.981999	wb|none available [K05F6.11]											II	1540635	1541035	1	no					no				DAE	no				no				no
Y51H7BM.1	math-45	-1.07041	1.60962							-0.811421			-1.10843			wb|none available [Y51H7BM.1]											II	1517299	1517699	-1	DAF-16	II	1517261	1517514		no				DAE	no				no				no
R12G8.1	R12G8.1	-1.06515	-5.67173			1.58586	1.25369									wb|none available [R12G8.1]											V	17749097	17749497	-1	no					no					no				no				no
C34D1.5	zip-5	-1.0622	-1.65037													wb|zip-5 encodes a bZip transcription factor. a zip-5::gfp promoter reporter gene fusion is expressed primarily in the nervous system, with mid- and late-stage embryos showing strong expression in head neurons, while larvae show expression in the ventral	1	11.0147	661	NA	0	0					V	13264232	13264632	1	no					no					no				no				no
F56D2.3	F56D2.3	-1.06182													-0.993103	wb|none available [F56D2.3]	1	12.9827	1503	NA	0	0					III	5584346	5584746	1	no					no					no				no				no
F38A1.5	clec-166	-1.06158														ref|Caenorhabditis elegans C-type LECtin family member (clec-166) (clec-166) mRNA, complete cds [NM_171258]											IV	1251417	1251817	-1	no					no					no				no				no
C04G2.5	C04G2.5	-1.06033	-0.665147													wb|none available [C04G2.5]											IV	10095104	10095504	-1	no					no				DAE	no				no				no
C50H11.4	srt-7	-1.05915	-1.68663							-1.12288			-0.718043			wb|none available [C50H11.4]											V	3081469	3081869	1	no					no					no				no				no
C31C9.7	C31C9.7	-1.05847	-4.16301												-0.643412	ref|Caenorhabditis elegans hypothetical protein (C31C9.7) mRNA, complete cds [NM_001026829]											II	13668734	13669134	1	DAF-16	II	13668846	13669262		PQM-1	II	13668755	13669572	DAE	MDL-1	II	13668858	13669527	no				no
C02F5.5	C02F5.5	-1.0551	-0.664022						0.459938	-0.517701			-0.435808	-0.494516		wb|none available [C02F5.5]											III	8235775	8236175	1	no					no					no				no				no
R09A1.2	R09A1.2	-1.05441	2.68633							-0.968817			-0.950607			wb|none available [R09A1.2]	1	14.9633	1308	NA	0	0					V	1022812	1023212	-1	no					no					no				no				no
Y47H10A.5	Y47H10A.5	-1.04615								-1.13003				-1.23258		wb|none available [Y47H10A.5]											I	12097830	12098230	-1	no					PQM-1	I	12097936	12098282	DAE	no				no				no
Y57A10A.11	rol-1	-1.04074	4.27127					0.961002	-2.1341	-0.819803					3.09511	wb|rol-1 encodes a nematode cuticular collagen required for normal body morphology at the adult stage of development. rol-1 expression is under the control of the heterochronic pathway, as heterochronic mutants that synthesize adult cuticle early produce											II	12172209	12172609	1	no					no				DAE	no				no				no
F47C12.4	clec-79	-1.03905	-1.6609										-0.65505			wb|none available [F47C12.4]											IV	3973043	3973443	1	no					no					no				no				no
B0304.5	sra-32	-1.03866	0.382513							-0.985969			-0.991746			wb|none available [B0304.5]											II	4531861	4532261	-1	no					no					no				no				no
C24G7.2	acd-1	-1.03788	-0.945916			0.659104			-0.694382			0.582537			0.480063	wb|none available [C24G7.2]	1	22.5224	1986	ENSG00000256394	0	0					I	4103415	4103815	1	no					PQM-1	I	4103480	4103841	DAE	no				no				no
E04F6.15	E04F6.15	-1.03376	3.47046			-0.809052	-0.580646		0.398403	-1.67075			-1.3402		-0.505276	wb|none available [E04F6.15]											II	7210131	7210531	-1	no					no				DAE	no				no				no
R07C12.4	R07C12.4	-1.02979	-0.564648					-0.539224		-0.770456			-0.722976		-0.693889	ref|Caenorhabditis elegans hypothetical protein (R07C12.4) mRNA, complete cds [NM_068095]	1	137.365	839	NA	0	0					IV	4150446	4150846	1	no				DBE	no					no				no				no
R07E5.6	R07E5.6	-1.02883	-0.596306						0.66894	-0.676554			-0.527428			wb|none available [R07E5.6]											III	4398485	4398885	1	no					no					no				no				no
T12B3.2	T12B3.2	-1.0269								-0.967225			-0.821819		0.3726	ref|Caenorhabditis elegans hypothetical protein (T12B3.2) mRNA, complete cds [NM_068776]											IV	7376586	7376986	1	no					PQM-1	IV	7376617	7376871		no				no				no
C47E12.11	C47E12.11	-1.02686	-0.714046						0.531399	-0.541044			-0.460436			wb|none available [C47E12.11a]											IV	9969576	9969976	1	no					no					no				no				no
B0024.2	col-150	-1.02683	-2.11946						-1.8306	-0.977875			-0.920304		1.56207	wb|none available [B0024.2]											V	10294496	10294896	-1	no				DBE	no					no				no				no
R57.2	R57.2	-1.02633											-0.831139			wb|none available [R57.2]											X	296948	297348	1	no					no					no				no				no
F36G9.5	sru-22	-1.02442								-1.05714			-1.27773	0.481784	0.354557	ref|Caenorhabditis elegans Serpentine Receptor, class U family member (sru-22) (sru-22) mRNA, complete cds [NM_074604]											V	15974816	15975216	-1	no					no					no				no				no
K09E3.4	K09E3.4	-1.02226	-0.385816			0.425634	1.12123			-0.590532				-0.695597		ref|Caenorhabditis elegans hypothetical protein (K09E3.4) mRNA, complete cds [NM_078372]											X	17118895	17119295	1	no				DBE	no					no				no				no
D1086.17	D1086.17	-1.02178	-0.470728							-0.480264			-0.531389			wb|none available [D1086.17]											V	14067541	14067941	1	no					no					no				no				no
R03D7.6	gst-5	-1.02177	-1.9293					0.616294	0.761962	-1.06894			-0.554532			wb|gst-5 encodes a putative glutathione-S-transferase that inhibits CEP-1- and HUS-1-dependent germline apoptosis, as do BMK-1, RAD-50, and RAD-51. [Source: WormBase] [R03D7.6]											II	10949990	10950390	1	DAF-16	II	10950028	10950532		PQM-1	II	10950035	10950311		MDL-1	II	10950106	10950394	no				no
K02E2.6	K02E2.6	-1.02126	-2.44865						-0.302148	-1.21555	0.419119		-0.994706		0.412779	wb|K02E2.6 encodes a 123-residue protein resembling retroviral aspartyl proteases. K02E2.6 mRNAs are expressed somatically, and are normally lowered by DCR-1 and the DCR-1 interactors DRH-3, RRF-3, ERI-1, ERI-3, and ERI-5 (via degradation of K02E2.6 trans											V	20380249	20380649	1	no					no					no				no				no
Y48G9A.7	Y48G9A.7	-1.01509	-3.69905							-0.956982			-1.13185			wb|none available [Y48G9A.7]	1	183.545	244	NA	0	0					III	2111490	2111890	1	no					no					no				no				no
Y66D12A.11	Y66D12A.11	-1.01453	0.750851							-0.958521			-1.21589	0.396919		wb|none available [Y66D12A.11]											III	11563130	11563530	1	no					no					no				no				no
C36H8.1	C36H8.1	-1.0131	-1.26428						1.25391							wb|none available [C36H8.1]	3	113.446	1312	NA	0	0					IV	12744615	12745015	-1	no					no				DAE	no				no				no
F54D10.2	fbxa-24	-1.013	-3.62019						-0.343989	-0.77498			-1.0474		0.362679	wb|none available [F54D10.2]											II	3816218	3816618	1	no					no					MDL-1	II	3816088	3816545	no				no
F37C12.18	F37C12.18	-1.01087	1.39122						0.3338	-1.11332			-1.18271			wb|none available [F37C12.18]											III	7195262	7195662	-1	no					no				DAE	no				no				no
C16C4.4	math-14	-1.00855				0.939492	0.920989	-0.825633	-0.659613							wb|none available [C16C4.4]											II	1869115	1869515	1	no					no				DAE	no				no				no
F07C4.7	grsp-4	-1.0081											-0.857568		-0.919462	ref|Caenorhabditis elegans Glycine Rich Secreted Protein family member (grsp-4) (grsp-4) mRNA, complete cds [NM_072569]											V	7624627	7625027	1	no					no					no				no				no
C09D4.3	C09D4.3	-1.00385											-0.811578			ref|Caenorhabditis elegans hypothetical protein (C09D4.3) mRNA, complete cds [NM_059209]	1	70.2941	1494	NA	0	0					I	5488043	5488443	1	no					no					no				no				no
T26F2.3	T26F2.3	-1.00314	-2.44645										-0.871228			ref|Caenorhabditis elegans hypothetical protein (T26F2.3) mRNA, complete cds [NM_001129551]											V	13980792	13981192	-1	no					no				DAE	no				no				no
T19H5.6	T19H5.6	-1.00263	0.649173							-0.602897						wb|none available [T19H5.6]											II	9469921	9470321	-1	no					PQM-1	II	9469990	9470269	DAE	no				no				no
T21G5.6	T21G5.6	-1.00186	0.514459		-0.796043	0.903712			-0.581198			0.941966			1.15053	ref|Caenorhabditis elegans hypothetical protein (T21G5.6) mRNA, complete cds [NM_001083143]	1	28.6186	964	NA	0	0				CID_002715	I	6862096	6862496	1	no					PQM-1	I	6862001	6862415		no				no				no
W03F8.2	W03F8.2	-1.00056	0.54307			0.807564								0.504313		wb|none available [W03F8.2]	1	21.6742	1920	NA	0	0					IV	5189804	5190204	1	no					no				DAE	no				no				no
C12C8.2	C12C8.2	-0.99756	3.79625							-0.701785			-0.515141			ref|Caenorhabditis elegans hypothetical protein (C12C8.2) mRNA, complete cds [NM_001128947]	1	12.8988	1562	NA	0	0					I	9327549	9327949	1	DAF-16	I	9327380	9328104		PQM-1	I	9327580	9328031	DAE	no				no				no
F21H7.3	F21H7.3	-0.996613	0.974367					-1.17125		-0.928026			-0.762928		-1.50409	wb|none available [F21H7.3]											V	16233215	16233615	-1	no					no					no				no				no
T20B3.16	clec-36	-0.995161	-1.15935				0.360549		0.955297	-0.678017	-0.605013		-0.593428	-0.352553	-1.22554	wb|none available [T20B3.16]	1	15.5098	1096	NA	0	0					V	16848344	16848744	-1	no					PQM-1	V	16848438	16848673	DAE	no				no				no
F52F12.5	F52F12.5	-0.992785	-0.50654						0.677741	-0.529234			-0.622375			wb|none available [F52F12.5]											I	9921829	9922229	-1	no					no					no				no				no
K10D11.1	dod-17	-0.99271	-0.676206			0.57991	0.777661	-1.0415	1.73511	-0.704584			-0.68044		-2.77661	wb|none available [K10D11.1]	2	987.89	1151	NA	0	0					IV	12975969	12976369	1	no					no					no				no				no
ZC132.4	ZC132.4	-0.99237	0.426647						-0.912079	-1.10044	0.958618		-0.963995		0.542831	wb|none available [ZC132.4]											V	4304280	4304680	-1	no					no					no				no				no
Y44E3B.2	tyr-5	-0.989573	-5.46926							-0.842853			-0.790553			wb|none available [Y44E3B.2]											I	3259573	3259973	1	no					no					no				no				no
F41H10.8	elo-6	-0.989384	0.44103							-0.596756						wb|The elo-6 gene encodes a paralog of elo-1 and elo-2, each of which encodes a polyunsaturated fatty acid (PUFA) elongase. ELO-6 may be required for a normally high growth rate. [Source: WormBase] [F41H10.8.1]											IV	5388451	5388851	-1	DAF-16	IV	5388438	5389164		PQM-1	IV	5388110	5389176		no				no				no
W10G6.3	mua-6	-0.989313	2.48515													wb|mua-6 encodes an essential intermediate filament protein (MUA-6/IFA-2) that is coexpressed with the essential IF protein IFB-1. MUA-6 is required for hypodermal integrity and for lasting attachment of muscles to the body wall. MUA-6 is also required fo	2	88.334	1938	ENSG00000132688	0	0					X	16265513	16265913	-1	no					no					no				no				no
K11C4.4	odc-1	-0.987664	-2.47411						-0.966724	-0.934248			-0.642159			wb|odc-1 encodes ornithine decarboxylase, the first enzyme of polyamine biosynthesis that catalyzes the conversion of ornithine to putrescine. ODC-1 is required for development when animals are deprived of exogenous polyamines, which are required for ooge	1	11.8163	1579	NA	0	0					V	6900105	6900505	-1	DAF-16	V	6900203	6901429		PQM-1	V	6900247	6901530	DAE	MDL-1	V	6900282	6900538	no				no
K03H1.1	gln-2	-0.987386							1.27613	-1.17736			-1.09358		-0.833995	wb|none available [K03H1.1]	1	22.8199	1219	ENSG00000135821	5	152.749	6132	GLUL	glutamate-ammonia ligase [Source:HGNC Symbol;Acc:4341]		III	9944573	9944973	-1	no					no					no				no				no
F54F7.8	F54F7.8	-0.98578				0.880622	0.690632									wb|none available [F54F7.8]	2	25.311	647	NA	0	0					X	11854828	11855228	-1	no					no					no				no				no
C15F1.1	C15F1.1	-0.984973	1.03194							-0.739359			-0.75315			wb|none available [C15F1.1]	1	17.685	1187	NA	0	0					II	6988436	6988836	1	no					no					no				no				no
C55A6.11	C55A6.11	-0.983496							-0.772669	-0.825125			-0.554199		0.946907	wb|none available [C55A6.11]											V	11520267	11520667	1	DAF-16	V	11520376	11520635		no				DAE	no				no				no
T28A11.6	T28A11.6	-0.983168	-1.7541													ref|Caenorhabditis elegans hypothetical protein (T28A11.6) mRNA, complete cds [NM_071496]	2	75.2012	395	NA	0	0					V	3262269	3262669	1	no					no					no				no				no
R11D1.3	R11D1.3	-0.981948	-4.10438							-0.809087			-1.00097			wb|none available [R11D1.3]											V	12711989	12712389	-1	no					no					no				no				no
T13F3.6	T13F3.6	-0.980802	5.09461						-3.64979						2.86174	wb|none available [T13F3.6]											V	16271101	16271501	-1	no					no				DAE	no				no				no
C25G4.7	C25G4.7	-0.980254	1.47828							-1.09515	-0.764295		-1.03051	-0.445438		ref|Caenorhabditis elegans hypothetical protein (C25G4.7) mRNA, complete cds [NM_069980]	1	21.4119	1050	NA	0	0					IV	12456590	12456990	1	no					no					no				no				no
C25G4.6	C25G4.6	-0.980105							0.808519	-0.934643			-1.11037			ref|Caenorhabditis elegans hypothetical protein (C25G4.6) mRNA, complete cds [NM_069979]											IV	12454794	12455194	1	no					no					no				no				no
F59H6.8	bath-21	-0.972358	2.48379						-0.222407	-0.979171			-0.910111		0.179689	wb|none available [F59H6.8]											II	2026515	2026915	-1	no					no					no				no				no
C24D10.2	C24D10.2	-0.972126	-0.432777						0.795806	-0.785162			-0.620522			ref|Caenorhabditis elegans hypothetical protein (C24D10.2) mRNA, complete cds [NM_068330]											IV	5163031	5163431	1	no					no					no				no				no
F58G1.3	F58G1.3	-0.971764	-0.33793			0.355577		0.435466	0.467617	-0.46922			-0.767162			wb|none available [F58G1.3]											II	12928167	12928567	-1	no					no					no				no				no
R07B1.8	R07B1.8	-0.97092	-2.47824							-0.843264			-0.884481			wb|none available [R07B1.8]	1	141.022	1382	NA	0	0					X	9872467	9872867	-1	no					no					no				no				no
F36H12.9	F36H12.9	-0.969453	-0.926106						0.919136	-1.02831			-0.707099			wb|none available [F36H12.9]											IV	5256762	5257162	1	no					no					no				no				no
C55C2.2	ssp-19	-0.969044														wb|ssp-19 encodes a member of the C. elegans sperm-specific protein (ssp) family. loss of ssp-19 function via RNAi has been reported to result in a moderate increase of fat content. in situ hybridization experiments detect ssp-19 mRNA in the spermatheca.	2	117.612	392	NA	0	0					I	2562360	2562760	1	no					no				DAE	no				no				no
C17B7.5	C17B7.5	-0.96741	-1.36475			0.604692		-0.865156					-0.983769		-0.598553	wb|none available [C17B7.5]	1	553.73	2629	NA	0	0					V	3333332	3333732	1	no				DBE	no				DAE	no				no				no
F14D7.6	F14D7.6	-0.967361	0.770519						0.485163	-0.59129			-0.532204		-0.972458	ref|Caenorhabditis elegans hypothetical protein (F14D7.6) mRNA, complete cds [NM_074143]											V	14301106	14301506	1	no					PQM-1	V	14301137	14301394	DAE	no				no				no
C09H5.2	catp-3	-0.966226	-1.8562							-0.780141			-0.619445			wb|none available [C09H5.2a]	2	34.8941	3292	NA	0	0				CID_025594	V	8075765	8076165	1	no					no					no				no				no
Y57G11B.7	Y57G11B.7	-0.966028	-1.60146					0.772735							0.837151	wb|none available [Y57G11B.7]											IV	14580910	14581310	-1	no					no					no				no				no
F19B10.13	F19B10.13	-0.963052	2.06181													ref|Caenorhabditis elegans hypothetical protein (F19B10.4) mRNA, complete cds [NM_062205]											II	3661961	3662361	1	DAF-16	II	3661943	3662272		PQM-1	II	3661928	3662260		MDL-1	II	3661993	3662267	no				no
T20D4.5	T20D4.5	-0.962829				0.838046							-0.986051	0.776127	-0.521432	ref|Caenorhabditis elegans hypothetical protein (T20D4.5) mRNA, complete cds [NM_071555]											V	3413041	3413441	1	no					no					no				no				no
K08E5.3	mua-3	-0.962481	0.942088							-0.924433						wb|none available [K08E5.3a]	3	73.0643	9665	ENSG00000132561	4	750.984	2663	MATN2	matrilin 2 [Source:HGNC Symbol;Acc:6908]		III	10160299	10160699	1	no					no					no				no				no
C54E4.5	C54E4.5	-0.962468							0.76117	-0.580065			-0.503887		-1.24552	wb|none available [C54E4.5]	1	11.1313	883	ENSG00000100253	0	0					IV	2149199	2149599	-1	no					no					no				no				no
B0024.8	che-12	-0.9621	-3.4491							-0.797164			-0.609382	-0.44854		wb|che-12 encodes a conserved protein that contains at least seven predicted HEAT repeats. CHE-12 activity is required continuously in sensory neurons for formation of distal ciliary segments and thus, for normal sensory cilium morphology and function and											V	10307229	10307629	-1	no					no					no				no				no
D1044.1	D1044.1	-0.959669	-0.5352					-0.747195	-1.6336	-0.767235			-1.26891	0.540632	0.886408	wb|none available [D1044.1]	1	256.571	1210	NA	0	0					III	5543964	5544364	1	no					no					no				no				no
F08F3.7	cyp-14A5	-0.956623	-2.30473		-0.464264				-0.599192	-1.1244	0.410528	0.525116	-0.764876		0.329323	wb|cyp-14A5 encodes one of ~80 C. elegans cytochrome P450s: membrane-associated, heme-containing NADPH-dependent monooxygenases that catalyze the oxidative metabolism of a variety of exogenous compounds and endogenous substrates. [Source: WormBase] [F08F3	1	49.6358	1590	NA	0	0					V	5423189	5423589	-1	DAF-16	V	5423106	5423566		no					no				no				no
T21G5.2	T21G5.2	-0.954285				1.1455						1.30397			0.866811	wb|none available [T21G5.2]	1	28.5347	548	NA	0	0				CID_002715	I	6870321	6870721	1	DAF-16	I	6870308	6870889		no					no				no				no
K06A5.3	K06A5.3	-0.953927	1.63486						0.56696	-0.81459			-0.902593			wb|none available [K06A5.3]											I	6466552	6466952	1	no					no					no				no				no
T07A5.4	ostf-4	-0.953104								-0.769264			-0.771355			wb|none available [T07A5.4]	1	17.9178	645	NA	0	0					III	10299755	10300155	-1	no					no					no				no				no
F55C9.3	F55C9.3	-0.950104	-2.15365						-1.17767	-0.813632	1.21889				1.60445	ref|Caenorhabditis elegans hypothetical protein (F55C9.3) mRNA, complete cds [NM_075351]											V	19288002	19288402	-1	no					no					no				no				no
Y66C5A.1	Y66C5A.1	-0.949155	2.39934							-0.750265			-0.783272			wb|none available [Y66C5A.1]											X	14455351	14455751	-1	no					no					no				no				no
W09D6.4	W09D6.4	-0.948701	-1.04256						0.844728							wb|none available [W09D6.4]											III	11079393	11079793	1	no					no				DAE	no				no				no
F40F4.5	tba-9	-0.948691	-2.49252							-0.951804			-0.680698	-0.480147		wb|tba-9 encodes one of nine C. elegans alpha tubulins. by homology, TBA-9 is predicted to be a component of microtubules. as loss of tba-9 function via RNA-mediated interference (RNAi) does not result in any obvious abnormalities, TBA-9 likely functions	2	86.6752	1371	NA	0	0					X	3252651	3253051	1	no					no					no				no				no
Y73F8A.11	Y73F8A.11	-0.948671	-3.95903						-0.593731	-0.584457			-0.788545		1.14017	wb|none available [Y73F8A.11]											IV	15302089	15302489	1	no					no					no				no				no
K06B4.11	nhr-53	-0.946503	-3.76753		-0.858613				-0.497924						0.832187	ref|Caenorhabditis elegans Nuclear Hormone Receptor family member (nhr-53) (nhr-53) mRNA, complete cds [NM_171556]											V	15702243	15702643	-1	no					no					no				no				no
Y39E4B.11	Y39E4B.11	-0.94605	0.682266							-0.60143			-1.09228			wb|none available [Y39E4B.11]											III	13204581	13204981	1	no					no					no				no				no
F07G6.7	fbxa-53	-0.945134	-1.78503							-0.796519						wb|none available [F07G6.7]											X	1718463	1718863	-1	no					no				DAE	no				no				no
Y57G7A.6	Y57G7A.6	-0.943527	-1.04649						0.652904				-0.599864			wb|none available [Y57G7A.6]	2	144.004	2758	NA	0	0					II	1285492	1285892	-1	no					no					no				no				no
C23H4.4	C23H4.4	-0.943458	1.7747			0.879229							-0.744385	0.762554		wb|none available [C23H4.4a]	1	61.9307	1926	NA	0	0					X	12229583	12229983	1	no					no				DAE	no				no				no
F40C5.3	grl-27	-0.942578	1.62455							-1.20079			-1.25661			wb|grl-27 encodes a hedgehog-like protein, with an N-terminal signal sequence, a central low-complexity region, and a C-terminal Ground-like (Grl) domain. GRL-27 is expressed in arcade cells. the Grl domain is predicted to form a cysteine-crosslinked prot	1	30.9626	442	NA	0	0					V	3575771	3576171	-1	no					no					no				no				no
T02E1.6	T02E1.6	-0.94195	-0.70586						0.891855	-0.67298						wb|none available [T02E1.6]											I	8210805	8211205	1	no					no					no				no				no
F36H1.12	F36H1.12	-0.938237	-2.98072						-1.64291						1.65391	wb|none available [F36H1.12]											IV	11053513	11053913	-1	no					no					no				no				no
Y42A5A.3	Y42A5A.3	-0.937677	-1.43787					-1.74385			0.902962				-1.94852	wb|none available [Y42A5A.3]											V	11095980	11096380	-1	DAF-16	V	11096019	11096248		no					no				no				no
T20B3.15	clec-25	-0.937579	-0.783079			0.831006	0.435463				-0.457591		-0.430018	0.395543	-0.277884	wb|none available [T20B3.15]	2	40.0617	1080	NA	0	0					V	16842948	16843348	1	no					no				DAE	no				no				no
B0205.10	B0205.10	-0.935782	-1.25049						0.980277				-0.70773			ref|Caenorhabditis elegans hypothetical protein (B0205.10) mRNA, complete cds [NM_060403]	5	81.6498	1502	NA	0	0					I	10708052	10708452	1	no					no					no				no				no
Y54G2A.49	Y54G2A.49	-0.934224	1.07841						0.400676	-1.18218			-1.12413			wb|none available [Y54G2A.49]											IV	2852772	2853172	-1	no					no					no				no				no
F07E5.4	F07E5.4	-0.933583							1.72868						-0.846169	wb|none available [F07E5.4]											II	2051584	2051984	-1	no					no					no				no				no
K07A3.3	K07A3.3	-0.932548	-0.689325							-0.651966			-0.638337			wb|none available [K07A3.3a]	3	279.661	1589	ENSG00000166855	0	0					I	2599681	2600081	1	no					no					no				no				no
W01B6.2	W01B6.2	-0.931578	-0.574501						0.598197					-0.628692		wb|none available [W01B6.2]											IV	10074995	10075395	-1	no					no				DAE	no				no				no
R148.7	R148.7	-0.930204	-0.963531													wb|none available [R148.7]	1	66.0515	769	NA	0	0					III	3198252	3198652	-1	no					no					no				no				no
R08A2.3	R08A2.3	-0.929789							0.618312	-0.75257			-0.769996			wb|none available [R08A2.3]	1	14.7482	434	NA	0	0					V	14711026	14711426	1	no					no				DAE	no				no				no
C34C12.6	C34C12.6	-0.926496	0.41478		-0.524097			-0.544113		-0.429407			-0.489425		-0.881199	wb|none available [C34C12.6]											III	3482278	3482678	1	no					no					no				no				no
K01A2.7	col-69	-0.926358	-2.81853						0.769764						-0.684158	wb|none available [K01A2.7]											II	305430	305830	-1	no					no					no				no				no
K03E5.2	K03E5.2	-0.925285	-2.03664					-0.711928	-0.319562	-0.538803	-0.422656		-0.707376		-0.392366	wb|none available [K03E5.2a]											I	3419175	3419575	1	no					no					no				no				no
F15D3.8	F15D3.8	-0.922318	-1.98031					-0.836265	-0.437131	-0.835673	-1.33092		-0.733407		-0.399134	wb|none available [F15D3.8]	1	11.7916	968	NA	0	0					I	11581877	11582277	-1	no					no					no				no				no
F46H5.8	lact-1	-0.921702	-0.580057							-0.4819			-1.10009			wb|lact-1 encodes a beta-lactamase domain-containing protein. [Source: WormBase] [F46H5.8]	1	34.6981	1229	NA	0	0					X	7260232	7260632	-1	no				DBE	no					no				no				no
C10H11.7	C10H11.7	-0.919422	-0.597362						0.514211	-0.720712			-0.515501			wb|none available [C10H11.7]											I	4719490	4719890	1	no					no					no				no				no
T20D4.7	T20D4.7	-0.917046						-0.696733		-0.879506			-0.753578		-1.02376	wb|none available [T20D4.7]											V	3408567	3408967	1	no				DBE	no					no				no				no
F58A3.5	ttr-31	-0.915642	-0.488003												-0.911364	wb|none available [F58A3.5]	1	61.0888	575	NA	0	0					X	11008904	11009304	-1	no					no					no				no				no
W02D7.4	W02D7.4	-0.915016	4.01398						0.557626	-0.876267			-0.750074		-0.586548	wb|none available [W02D7.4]	1	19.5584	763	NA	0	0					V	8297422	8297822	-1	no					no					no				no				no
Y57G11B.97	Y57G11B.97	-0.9146	-1.76227			0.803559	0.749231					0.624753				wb|none available [Y57G11B.97]											IV	14572505	14572905	-1	no					no					no				no				no
R09B5.8	cnc-3	-0.91253	1.56973					-1.01046			1.03681		-0.776189		-1.50899	wb|cnc-3 encodes one of eleven C. elegans caenacin peptides. CNC-3 is predicted to be a secreted protein that, based upon similarity to CNC-2, -4, and -6, may function as an antimicrobial peptide in the innate immune response. [Source: WormBase] [R09B5.8]											V	1447731	1448131	1	no					no					MDL-1	V	1447837	1448145	no				no
F47B8.11	sss-2	-0.910716	-0.924776						1.40267				-0.722767		-0.707902	wb|none available [F47B8.11]	2	173.832	894	NA	0	0					V	14345693	14346093	1	no					no					no				no				no
T03F6.1	qdpr-1	-0.909936	0.382955							-0.84797			-0.566613		-0.259041	wb|The T03F6.1 gene encodes an ortholog of the human gene QUINOID DIHYDROPTERIDINE REDUCTASE (QDPR. DHPR), which when mutated leads to phenylketonuria II (OMIM:261630). [Source: WormBase] [T03F6.1]											III	13393502	13393902	1	DAF-16	III	13393249	13393908		no					no				no				no
C14H10.1	C14H10.1	-0.909665								-0.534761			-0.673157			ref|Caenorhabditis elegans hypothetical protein (C14H10.1) mRNA, complete cds [NM_077318]	1	16.065	1085	ENSG00000165915	0	0					X	10236784	10237184	-1	DAF-16	X	10236689	10238726		no					no				no				no
F28A10.5	F28A10.5	-0.909078	1.24104							-1.08848			-0.481503			wb|none available [F28A10.5]	1	25.1753	882	NA	0	0					II	850561	850961	-1	no				DBE	no					no				no				no
ZK1290.14	ZK1290.14	-0.908682	-1.24609				0.86698									wb|none available [ZK1290.14]											II	7554696	7555096	-1	DAF-16	II	7554825	7555713		PQM-1	II	7554804	7555162	DAE	MDL-1	II	7554610	7555147	no				no
T22C1.9	T22C1.9	-0.907294	-5.50588							-0.732074			-0.681646			wb|none available [T22C1.9]											I	7958388	7958788	1	no					no				DAE	no				no				no
F28G4.1	cyp-37B1	-0.90647	-1.33649						-1.2009						1.72434	wb|none available [F28G4.1]											V	16277871	16278271	1	no					PQM-1	V	16277858	16278312		no				no				no
F36H12.11	rmd-4	-0.90614	-0.465388						0.579291	-0.664723			-0.602864			ref|Caenorhabditis elegans Regulator of Microtubule Dynamics family member (rmd-4) (rmd-4) mRNA, complete cds [NM_068356]											IV	5256684	5257084	-1	no					no					no				no				no
Y47G6A.5	Y47G6A.5	-0.905983														wb|none available [Y47G6A.5a]	1	345.679	2112	NA	0	0					I	3533697	3534097	1	DAF-16	I	3533714	3533998		PQM-1	I	3533689	3534136		no				no				no
K06B4.10	nhr-199	-0.903894	-3.57292		-0.820576				-0.65422			0.497467			0.909319	wb|none available [K06B4.10]											V	15699780	15700180	-1	no					no					no				no				no
ZC15.10	ZC15.10	-0.902491	-1.95368				0.385115	-0.362107		-0.480434			-0.348601		-0.342754	wb|none available [ZC15.10]											V	20310405	20310805	1	no					no					no				no				no
Y38F1A.4	Y38F1A.4	-0.902298	-2.00344						0.540016	-0.615684					-0.556412	wb|none available [Y38F1A.4]											II	12969046	12969446	-1	no					no					no				no				no
W06D4.3	W06D4.3	-0.900489	0.906446					-1.54936		-1.09723			-0.587407		-1.49808	wb|none available [W06D4.3]											I	9058582	9058982	1	no					no				DAE	no				no				no
T28H11.6	ssp-11	-0.900454								-0.677182			-0.380632			gb|4008134 KZ41 Caenorhabditis elegans cDNA clone 1780809, mRNA sequence [EC027703]											IV	4999745	5000145	-1	no					no				DAE	no				no				no
W02A2.1	fat-2	-0.899113	-1.13681					-0.417816		-0.725573			-0.721497		-0.68931	wb|fat-2 encodes a delta-12 fatty acyl desaturase that increases membrane fluidity when expressed in yeast, and that may protect against cold stress. FAT-2's substrate is unknown, but may be acyl-CoA. FAT-2 is required in vivo for normal levels of C18 or	3	137.182	1153	NA	0	0					IV	13323526	13323926	1	no					no					no				no				no
F36G9.12	oac-20	-0.898719	4.30435			-0.751845				-0.978976				-0.959046	-0.93204	wb|none available [F36G9.12]	1	14.61	2267	NA	0	0					V	15978396	15978796	1	no					PQM-1	V	15978231	15978633	DAE	no				no				no
C43G2.3	C43G2.3	-0.897715								-0.564782			-0.447332			wb|none available [C43G2.3]											IV	6577858	6578258	1	no				DBE	no					no				no				no
K01C8.1	K01C8.1	-0.894813					0.612899									Unknown											II	8264311	8264711	1	DAF-16	II	8264475	8264982		no					no				no				no
C29G2.6	C29G2.6	-0.894613	-3.06563												0.895295	wb|none available [C29G2.6]											V	2585807	2586207	-1	no					no				DAE	no				no				no
C50E10.1	C50E10.1	-0.890659	-0.654855						1.6271	-0.970043			-0.770021		-0.799936	wb|none available [C50E10.1]											II	12302250	12302650	-1	no					no					no				no				no
Y37D8A.5	Y37D8A.5	-0.889227	-0.88729						0.927624							ref|Caenorhabditis elegans hypothetical protein (Y37D8A.5) mRNA, complete cds [NM_067270]	1	26.0928	1143	NA	0	0					III	12855397	12855797	-1	no					no					no				no				no
C54F6.7	srb-18	-0.888956	-1.08781										-0.487914			wb|none available [C54F6.7]											V	7514926	7515326	1	no					no					no				no				no
C40A11.1	math-18	-0.886701				0.776134	0.607648		0.710858						-0.396856	wb|none available [C40A11.1]											II	2153717	2154117	1	no					no					no				no				no
Y37E11B.10	Y37E11B.10	-0.885729	-0.803894						0.807346							wb|none available [Y37E11B.10a]	2	55.8153	1567	NA	0	0					IV	3606361	3606761	-1	DAF-16	IV	3606367	3606710		no				DAE	no				no				no
F26A3.4	F26A3.4	-0.885054	-2.6556		-0.705057							0.522331				ref|Caenorhabditis elegans hypothetical protein (F26A3.4) mRNA, complete cds [NM_059732]	1	56.9896	1020	ENSG00000167065	2	27.5541	1978	DUSP18	dual specificity phosphatase 18 [Source:HGNC Symbol;Acc:18484]	CID_003210	I	7658187	7658587	-1	DAF-16	I	7658178	7660695		PQM-1	I	7656671	7660409	DAE	MDL-1	I	7656573	7659670	MML-1	I	7658214	7659554	no
F36A4.5	F36A4.5	-0.884514	2.71419							-0.801159			-0.966311			wb|none available [F36A4.5]	3	67.5466	474	NA	0	0					IV	4265499	4265899	1	no					no					no				no				no
F08F3.9	F08F3.9	-0.884271							-0.368681	-0.761185			-0.659617			wb|none available [F08F3.9a]	1	13.0786	1215	NA	0	0					V	5439045	5439445	-1	no					no				DAE	no				no				no
T02E1.1	spe-12	-0.88323	0.733664			0.513044	0.521378			-0.511881			-0.280726		0.193747	wb|spe-12 encodes a novel protein with a single transmembrane domain. spe-12 is required for hermaphrodite spermatogenesis or sperm activation but not for male-derived sperm activation (sperm activation is the morphogenesis of a round non-motile spermatid											I	8226193	8226593	-1	no					no					no				no				no
T03E6.5	srh-269	-0.882669	0.370453						-0.740265	-0.531389			-0.880743	0.462786	0.326077	wb|none available [T03E6.5]	2	170.275	981	NA	0	0					V	16591921	16592321	-1	DAF-16	V	16592095	16592632		no					MDL-1	V	16592121	16592509	no				no
Y46C8AL.1	clec-73	-0.880532	-1.15847													wb|none available [Y46C8AL.1]											IV	3956100	3956500	-1	no					no					no				no				no
ZK265.3	ZK265.3	-0.879702	-0.490694						0.718948				-0.553521			wb|none available [ZK265.3]	1	20.341	1122	NA	0	0					I	8241800	8242200	1	no					no					no				no				no
T22G5.2	lbp-7	-0.878508	-1.92259						1.44269	-1.03111			-0.947173		-1.57892	wb|lbp-7 encodes a predicted intracellular fatty acid binding protein (iFABP) that is most similar to the vertebrate muscle and heart FABPs. by homology, LBP-7 is predicted to function as an intracellular transporter for small hydrophobic molecules such a											V	13879236	13879636	1	no					PQM-1	V	13879184	13879954	DAE	no				no				no
Y41C4A.5	pqn-84	-0.878158														ref|Caenorhabditis elegans Prion-like-(Q/N-rich)-domain-bearing protein family member (pqn-84) (pqn-84) mRNA, complete cds [NM_067113]											III	11699885	11700285	1	no					no					no				no				no
R02E12.6	hrg-1	-0.878107	-2.34471						0.6027	-0.622469		-0.738442	-1.11515		-0.912567	wb|hrg-1 encodes a transmembrane protein that is orthologous to vertebrate heme transporters. in C. elegans, hrg-1 functions to mediate heme homeostasis, likely by regulating intracellular heme availability from endosomal or lysosomal-like compartments. H											X	4016129	4016529	-1	DAF-16	X	4016057	4017254	DBE	PQM-1	X	4016101	4016853		MDL-1	X	4016027	4016795	no				no
T26H2.8	srr-2	-0.8777	-3.38515			-0.94491				-1.04658		-1.02628		-1.51404	-1.26361	wb|none available [T26H2.8]	1	11.0115	1269	NA	0	0					V	19217009	19217409	-1	no					PQM-1	V	19217094	19217460		no				no				no
C36E6.8	C36E6.8	-0.876854	1.16914							-1.04642			-0.857826		-0.349659	ref|Caenorhabditis elegans hypothetical protein (C36E6.8) mRNA, complete cds [NM_001047760]											X	17438246	17438646	1	no					no					no				no				no
C33D3.3	C33D3.3	-0.876346	-0.386052			0.488315				-0.495552						wb|none available [C33D3.3]	3	75.27	939	NA	0	0					X	10484940	10485340	1	DAF-16	X	10485127	10485373		no				DAE	no				no				no
F38A1.9	F38A1.9	-0.875505	-1.26289		-0.614274	0.7733	0.839967		0.685707			0.564301	0.578736		-1.1084	wb|none available [F38A1.9]											IV	1245244	1245644	-1	no					no					no				no				no
C38D9.2	C38D9.2	-0.874638	-0.873879			0.405342				-0.407312			-0.616903			ref|Caenorhabditis elegans hypothetical protein (C38D9.2) mRNA, complete cds [NM_075049]	3	77.882	1782	NA	0	0					V	17566113	17566513	1	no					no					no				no				no
F20A1.10	F20A1.10	-0.874635	-4.71851									-0.497778	-0.773243			wb|none available [F20A1.10]											V	7053084	7053484	-1	no					no					no				no				no
C46G7.2	C46G7.2	-0.873532	2.09889						-1.40638							ref|Caenorhabditis elegans hypothetical protein (C46G7.2) mRNA, complete cds [NM_068503]	3	144.303	1741	NA	0	0					IV	6014881	6015281	1	no					no					no				no				no
T21F4.1	T21F4.1	-0.869429							0.805122	-0.68776						wb|T21F4.1 is orthologous to the human gene ARGINASE TYPE I ERYTHROID VARIANT (ARG1. OMIM:207800), which when mutated leads to argininemia. [Source: WormBase] [T21F4.1]											X	5630021	5630421	1	no					no					MDL-1	X	5629985	5630358	no				no
F23F12.12	F23F12.12	-0.869366	-2.39498					-0.649012		-0.45					-0.481266	wb|none available [F23F12.12]											III	6507779	6508179	1	no					no					no				no				no
F45D11.1	F45D11.1	-0.865346											-1.27094			ref|Caenorhabditis elegans hypothetical protein (F45D11.1) mRNA, complete cds [NM_061488]											II	1021212	1021612	1	no					no				DAE	no				no				no
Y73E7A.3	Y73E7A.3	-0.865252	-3.98861													ref|Caenorhabditis elegans hypothetical protein (Y73E7A.3) mRNA, complete cds [NM_058466]	1	10.4	973	ENSG00000196376	0	0					I	1585869	1586269	1	no					no					no				no				no
F43D2.6	F43D2.6	-0.862242								-0.749459			-0.714827			ref|Caenorhabditis elegans hypothetical protein (F43D2.6) mRNA, complete cds [NM_001028748]											V	14635058	14635458	-1	no					no					no				no				no
F28D1.3	thn-1	-0.860979	2.90272							-0.879875			-0.832692			wb|none available [F28D1.3]											IV	12379780	12380180	1	no					no				DAE	no				no				no
C28H8.11	C28H8.11	-0.856328								-0.689876	0.614762		-0.48957			wb|none available [C28H8.11a]	1	25.2494	873	ENSG00000151790	2	64.9767	3139	TDO2	tryptophan 2,3-dioxygenase [Source:HGNC Symbol;Acc:11708]		III	5919810	5920210	-1	DAF-16	III	5919873	5920377		no					MDL-1	III	5919884	5920417	no				no
F35C11.3	F35C11.3	-0.855331	-1.19518							-0.66428						wb|none available [F35C11.3]											II	8246562	8246962	1	no					no					no				no				no
F54D8.4	cah-1	-0.855148	-1.46979							-0.733806			-0.765133			wb|cah-1 encodes a member of the carbonic anhydrase family. [Source: WormBase] [F54D8.4]											III	5085151	5085551	-1	no					no					no				no				no
Y6G8.9	Y6G8.9	-0.854872											-1.21951	0.739462		wb|none available [Y6G8.9]	1	109.443	723	NA	0	0					V	17599652	17600052	1	no					no					no				no				no
Y23H5A.4	Y23H5A.4	-0.854657	0.276313							-0.847166			-0.771028			ref|Caenorhabditis elegans hypothetical protein (Y23H5A.4) mRNA, complete cds [NM_058609]	1	28.1322	1219	NA	0	0					I	2617262	2617662	1	no				DBE	no					no				no				no
T05F1.9	T05F1.9	-0.853839								-1.30129				-0.761897		wb|none available [T05F1.9]											I	9645390	9645790	1	no					no					no				no				no
Y6G8.2	Y6G8.2	-0.852911	-1.92103						-0.349853	-0.544905			-1.10516		0.438027	wb|This gene encodes a protein containing an F-box, a motif predicted to mediate protein-protein interactions either with homologs of yeast Skp-1p or with other proteins. this gene's encoded protein also contains an FTH/DUF38 motif, which may also mediate											V	17598804	17599204	-1	no				DBE	PQM-1	V	17598685	17599179	DAE	no				no				no
C10H11.3	ugt-25	-0.852675	-3.60817							-0.609235					0.398457	wb|none available [C10H11.3]											I	4731305	4731705	1	DAF-16	I	4731347	4732206		no					no				no				no
F47B3.4	F47B3.4	-0.852167	-0.80557						0.879518				-0.567728			ref|Caenorhabditis elegans hypothetical protein (F47B3.4) mRNA, complete cds [NM_058871]											I	3960677	3961077	1	no					no					no				no				no
K05F1.3	acdh-8	-0.852122	-0.628679						0.875113	-0.871706			-0.645777	-0.674538		wb|none available [K05F1.3]											II	5794187	5794587	1	no					no					no				no				no
F38A5.3	lec-11	-0.851931	2.17291							-0.972539				-0.954383	-1.32923	wb|lec-11 encodes a predicted member of the galectin family that shares highest similarity with lec-7 through lec-10 within the C-terminal tail and also shares a higher relative histidine content in common with lec-7 through lec-10. can bind sugar in vitr											IV	6590094	6590494	-1	no					PQM-1	IV	6589846	6590390	DAE	no				no				no
K11H3.5	K11H3.5	-0.850743	-1.00401			0.400142	0.494455		-0.670932	-0.50533	0.946231				0.452317	ref|Caenorhabditis elegans hypothetical protein (K11H3.5) mRNA, complete cds [NM_066784]											III	9843395	9843795	1	no					no				DAE	no				no				no
K11H12.11	K11H12.11	-0.850097	0.855417							-1.04862			-0.881294			wb|none available [K11H12.11]											IV	670452	670852	-1	no					no					no				no				no
T20B3.7	phy-3	-0.848245	1.36485										-0.596036			wb|phy-3 encodes a prolyl 4-hydroxylase alpha subunit. [Source: WormBase] [T20B3.7]											V	16832994	16833394	1	no					no					no				no				no
Y71G12B.3	Y71G12B.3	-0.848112	-0.47401					0.506045	0.686718	-0.499603			-0.713435			wb|none available [Y71G12B.3]											I	1812657	1813057	1	no					no					no				no				no
F40H3.3	F40H3.3	-0.846281	-0.642524							-0.66425			-0.516159			wb|none available [F40H3.3]											II	6171213	6171613	1	no					no					no				no				no
B0457.6	B0457.6	-0.846164	-3.86131							-0.879856					0.754638	wb|none available [B0457.6]											II	8922090	8922490	1	no					PQM-1	II	8922073	8922437	DAE	no				no				no
C31B8.8	C31B8.8	-0.844016	-3.19377						-0.659145	-0.614272	-0.593629	-0.485267	-0.903412		0.447734	wb|none available [C31B8.8]	1	412.089	1937	NA	0	0					V	2909581	2909981	-1	DAF-16	V	2909468	2910015	DBE	no					no				no				no
Y17G9A.3	Y17G9A.3	-0.842983	-0.800706										-0.378684			wb|none available [Y17G9A.3]											IV	4858565	4858965	-1	no					no				DAE	no				no				no
T05B11.4	T05B11.4	-0.842316	2.11959							-0.690287			-0.747775			wb|none available [T05B11.4]											V	7754020	7754420	-1	no					no					no				no				no
F16H6.6	F16H6.6	-0.841862	-0.506228			1.20625								0.737929	-0.83748	wb|none available [F16H6.6]											V	18205318	18205718	1	no					no					no				no				no
F41G3.5	F41G3.5	-0.841078	-1.29645							-0.646281						wb|none available [F41G3.5]	2	45.7065	1051	NA	0	0					II	6746401	6746801	1	no					no					no				no				no
T05F1.10	dhs-4	-0.840555	0.786537							-0.713733			-0.70412		-0.617311	wb|dhs-4 encodes a short-chain dehydrogenase predicted to be mitochondrial. [Source: WormBase] [T05F1.10]											I	9649109	9649509	-1	no					no					no				no				no
F59A7.1	clec-206	-0.84022	1.15644							-1.44305		0.990399	-1.01349			wb|none available [F59A7.1]											V	2004228	2004628	-1	no					no					no				no				no
K06A4.5	haao-1	-0.839105	2.2726						1.08971	-0.674453			-0.515862		-0.964765	ref|Caenorhabditis elegans hypothetical protein (K06A4.5) mRNA, complete cds [NM_073049]											V	9505365	9505765	1	no					no					no				no				no
C16C8.18	C16C8.18	-0.838533	-0.710182						0.551794	-0.510942						wb|none available [C16C8.18]	1	11.4891	886	ENSG00000137824	3	56.9328	2202	RMDN3	regulator of microtubule dynamics 3 [Source:HGNC Symbol;Acc:25550]		II	3429109	3429509	1	no					no					no				no				no
ZK470.2	ZK470.2	-0.837699	-2.37306			0.831748	0.920528					0.50098	0.609854			wb|none available [ZK470.2a]	3	77.5401	906	NA	0	0				CID_031083,CID_031084	X	4134809	4135209	1	DAF-16	X	4134744	4135478		no					no				no				no
F56D6.12	F56D6.12	-0.836879														wb|none available [F56D6.12]	1	96.9356	372	NA	0	0					IV	3907832	3908232	1	no					no					no				no				no
E01A2.10	E01A2.10	-0.835876	-1.9025						-1.08217	-0.954593			-0.785399		1.05507	ref|Caenorhabditis elegans hypothetical protein (E01A2.10) mRNA, complete cds [NM_001128968]											I	4147038	4147438	-1	DAF-16	I	4147105	4147317		PQM-1	I	4147071	4147273	DAE	no				no				no
K08F4.7	gst-4	-0.832114	-3.56964						0.628673	-0.858491			-1.16695			wb|gst-4 encodes a putative glutathione-requiring prostaglandin D synthase. gst-4 is required for sperm to normally migrate towards a PUFA-based signal exuded by oocytes. gst-4(RNAi) hermaphrodites are infertile, both through aberrant loss of their own sp											IV	10141840	10142240	1	no					PQM-1	IV	10142041	10142296	DAE	no				no				no
T05A7.6	T05A7.6	-0.831972	-0.503975						0.766664	-0.763918						wb|none available [T05A7.6]	2	53.485	2402	NA	0	0					II	4671687	4672087	-1	no					no					no				no				no
C52E4.2	mif-2	-0.831725								-0.737937			-0.605104	-0.368209		ref|Caenorhabditis elegans MIF (macrophage migration inhibitory factor) related family member (mif-2) (mif-2) mRNA, complete cds [NM_073602]											V	11978127	11978527	-1	DAF-16	V	11978090	11978710		no					no				no				no
M28.4	M28.4	-0.831611								-0.674168			-0.662191			wb|none available [M28.4]	2	67.8615	2221	NA	0	0					II	10643344	10643744	1	no					no					no				no				no
W06G6.11	W06G6.11	-0.83013	-5.36275					-0.82174					-1.00054		-0.659008	wb|none available [W06G6.11a]											V	16649179	16649579	-1	no					no					no				no				no
AH6.3	AH6.3	-0.829471	-0.933629						0.808766				-0.524424			wb|none available [AH6.3]											II	9518737	9519137	1	no					no					no				no				no
T25E12.13	srz-99	-0.826957														wb|none available [T25E12.13]											V	16729939	16730339	1	no				DBE	no					no				no				no
T11F8.5	T11F8.5	-0.824762	0.413515							-0.626038			-0.65998			ref|Caenorhabditis elegans hypothetical protein (T11F8.5) mRNA, complete cds [NM_001038342]											IV	5482652	5483052	1	no					no					no				no				no
F26E4.5	F26E4.5	-0.823499								-0.499374			-0.434117			wb|F26E4.5 encodes an SH2 domain-containing tyrosine kinase related to the vertebrate FER non-receptor protein tyrosine kinase. loss of F26E4.5 activity in an RNAi-hypersensitive strain results in axon guidance defects indicating that F26E4.5 likely plays	1	45.6541	1508	NA	0	0					I	9770957	9771357	-1	DAF-16	I	9770967	9771281		no					no				no				no
ZK550.2	ZK550.2	-0.823	-0.619533					-0.926282		-0.738856					-1.3667	wb|none available [ZK550.2]	1	10.0598	1686	NA	0	0					IV	17245261	17245661	1	no					PQM-1	IV	17245137	17245580	DAE	MDL-1	IV	17245219	17245498	no				no
F35G12.6	mab-21	-0.821194	-0.864716						0.912843						-1.26953	wb|mab-21 encodes a novel protein that is a member of a highly conserved family of proteins with Drosophila and vertebrate orthologs. MAB-21 is cell-autonomously required for specifying the identity of sensory ray 6 in the male tail, and also for backward	1	28.8913	1261	ENSG00000173212	0	0					III	4600405	4600805	1	DAF-16	III	4600269	4600923		no				DAE	MDL-1	III	4600361	4600760	no				no
C50B8.4	C50B8.4	-0.820945	-1.47187							-0.60169			-0.788072			wb|none available [C50B8.4]											V	13571774	13572174	1	DAF-16	V	13571774	13572319		PQM-1	V	13571748	13572265		no				no				no
F01D5.2	F01D5.2	-0.820427	3.12761							-1.35261			-1.36615			wb|none available [F01D5.2]											II	13998782	13999182	-1	no					no				DAE	no				no				no
Y73B6BL.24	acp-6	-0.819408	3.13386					-0.778035	-0.950578	-0.674453			-0.71011			ref|Caenorhabditis elegans hypothetical protein (Y73B6BL.24) mRNA, complete cds [NM_068581]	1	24.9607	1235	NA	0	0					IV	6426028	6426428	-1	no					no				DAE	no				no				no
R04B5.5	R04B5.5	-0.819009	0.416193						-0.498562	-0.717291			-0.697312			wb|R04B5.5 encodes one of two C. elegans sorbitol dehydrogense orthologs. by homology the product of R04B5.5 is predicted to catalyze the reversible oxidation of sorbitol to fructose in the presence of NAD+. in the embryo, an R04B5.5::gfp fusion is expres											V	10087164	10087564	1	DAF-16	V	10087096	10087526		PQM-1	V	10087129	10087505	DAE	MDL-1	V	10087210	10087446	no				no
C29F7.3	C29F7.3	-0.818241	0.670147													wb|none available [C29F7.3]											X	13419741	13420141	-1	DAF-16	X	13419725	13420366	DBE	no					no				no				no
Y59A8B.20	lon-8	-0.818123	-1.55737													wb|lon-8 encodes a secreted protein, conserved among nematodes, that inhibits body elongation during larval and early adult growth, probably by limiting cell size rather than nuclear ploidy or cell number. LON-8 is also required for normal ray morphology											V	18001242	18001642	-1	no				DBE	no					no				no				no
C01H6.8	C01H6.8	-0.817748								-0.65944			-0.547347			wb|none available [C01H6.8a]											I	7227562	7227962	1	DAF-16	I	7227671	7227983		no					no				no				no
F49A5.4	clec-24	-0.817467	-0.391082							-0.767377		0.409619	-0.305075			ref|Caenorhabditis elegans C-type LECtin family member (clec-24) (clec-24) mRNA, complete cds [NM_074859]											V	16861724	16862124	1	no					no					no				no				no
T28A11.5	T28A11.5	-0.815146	-0.290902			0.72013				-0.437565		0.359133	-0.421938	0.343505		ref|Caenorhabditis elegans hypothetical protein (T28A11.5) mRNA, complete cds [NM_071500]											V	3270251	3270651	1	no					no					no				no				no
F01D5.3	F01D5.3	-0.81492	4.46235						0.606204	-1.1658			-1.02785		-0.706157	ref|Caenorhabditis elegans hypothetical protein (F01D5.3) mRNA, complete cds [NM_064533]											II	13999855	14000255	-1	no					PQM-1	II	13999955	14000170	DAE	no				no				no
C05B5.3	pqn-8	-0.814718	-1.19996							-0.647667			-0.835876		-0.192672	ref|Caenorhabditis elegans Prion-like-(Q/N-rich)-domain-bearing protein family member (pqn-8) (pqn-8) mRNA, complete cds [NM_066816]											III	9997731	9998131	-1	no					no					no				no				no
T24C4.4	T24C4.4	-0.814378	1.22643											-1.0517		gb|7441548 CE04 Caenorhabditis elegans cDNA clone 2719129, mRNA sequence [EC008547]											III	873420	873820	-1	no					PQM-1	III	873368	873795		no				no				no
ZC196.3	ZC196.3	-0.813989	-3.33152						-1.66588	-0.998233					1.78467	wb|none available [ZC196.3]											V	8736352	8736752	1	no					no					no				no				no
Y18D10A.21	Y18D10A.21	-0.813574	0.410237							-0.973401			-0.756017			wb|none available [Y18D10A.21]											I	12929061	12929461	1	no					no				DAE	no				no				no
C03B8.3	C03B8.3	-0.813124	0.632502							-0.886471			-1.00493		0.232608	wb|none available [C03B8.3]	1	120.806	799	NA	0	0					III	7711966	7712366	1	DAF-16	III	7711875	7712176		no					no				no				no
F45C12.4	btb-9	-0.809143	-3.39507			1.36513	0.934661						0.814968		-0.608937	wb|none available [F45C12.4]											II	1728275	1728675	1	DAF-16	II	1728271	1728628		PQM-1	II	1728160	1728672	DAE	no				no				no
C16C4.15	math-10	-0.809029	-2.78723			0.79216	0.770763	-1.52674							-1.20852	wb|none available [C16C4.15]											II	1871253	1871653	1	no				DBE	no				DAE	no				no				no
ZC15.7	mlt-4	-0.80764	-0.646705							-0.586893			-0.55932			wb|mlt-4 encodes a homolog of human INVS (inversin, OMIM:243305. mutated in nephronophthisis) that has no function in mass RNAi assays. [Source: WormBase] [ZC15.7]	3	81.9096	2004	ENSG00000119509	1	13.6171	3709	INVS	inversin [Source:HGNC Symbol;Acc:17870]		V	20289286	20289686	-1	no					no					no				no				no
F55C9.5	F55C9.5	-0.806327	0.968187						-0.460759	-0.652866			-0.498513		0.64616	wb|none available [F55C9.5]											V	19291252	19291652	-1	no					no					no				no				no
T21E8.3	pgp-8	-0.805322	0.388211							-1.1783			-0.825461			ref|Caenorhabditis elegans P-GlycoProtein related family member (pgp-8) (pgp-8) mRNA, complete cds [NM_077410]											X	10864257	10864657	-1	no					no					no				no				no
F47G9.3	cutl-18	-0.805291	1.55389			0.870814						0.744134				wb|none available [F47G9.3]	1	310.671	2463	NA	0	0					V	11316762	11317162	-1	no				DBE	no					no				no				no
F15B9.6	F15B9.6	-0.805216	-0.998246							-0.867621			-0.812735			ref|Caenorhabditis elegans hypothetical protein (F15B9.6) mRNA, complete cds [NM_073854]											V	13013827	13014227	1	no				DBE	no					no				no				no
T19B10.2	T19B10.2	-0.801748	-1.06298						1.09549	-0.842164					-1.23371	ref|Caenorhabditis elegans hypothetical protein (T19B10.2) mRNA, complete cds [NM_073447]	3	36.784	1110	NA	0	0					V	11220982	11221382	1	DAF-16	V	11219993	11221262		no					no				no				no
T04B2.7	T04B2.7	-0.801649	-0.573834							-0.852973			-0.491462	-0.490942		ref|Caenorhabditis elegans hypothetical protein (T04B2.7) mRNA, complete cds [NM_182309]											IV	10056129	10056529	-1	no					no					no				no				no
B0524.5	B0524.5	-0.801449								-0.91648			-0.716919			ref|Caenorhabditis elegans hypothetical protein (B0524.5) mRNA, complete cds [NM_065072]											III	1893733	1894133	-1	no					no					no				no				no
Y57G11A.4	Y57G11A.4	-0.801022	-3.36233							-0.644191			-0.557816		0.429632	ref|Caenorhabditis elegans hypothetical protein (Y57G11A.4) mRNA, complete cds [NM_070353]											IV	14482007	14482407	1	no					no					no				no				no
C23H3.2	C23H3.2	-0.800746	-0.63176						-0.613413	-0.687221			-0.681309		0.574298	ref|Caenorhabditis elegans hypothetical protein (C23H3.2) mRNA, complete cds [NM_182217]	1	13.9332	1232	NA	0	0				CID_006096	II	61002	61402	1	no					no					no				no				no
ZC196.4	ZC196.4	-0.799463								-0.868715						wb|none available [ZC196.4]											V	8733066	8733466	1	DAF-16	V	8732960	8733270		PQM-1	V	8732921	8733286		no				no				no
K11H12.7	K11H12.7	-0.798784	-2.25395					0.874955	-0.666601				-0.619329		1.54156	ref|Caenorhabditis elegans hypothetical protein (K11H12.7) mRNA, complete cds [NM_067565]	1	18.1797	694	NA	0	0				CID_017838	IV	665223	665623	1	no					no					no				no				no
F55H12.2	F55H12.2	-0.797909	-1.13117						0.405623						-0.587323	wb|none available [F55H12.2]											I	8867491	8867891	1	DAF-16	I	8867510	8867826		PQM-1	I	8866634	8868669		MDL-1	I	8867579	8867835	no				no
R10E4.7	R10E4.7	-0.797775	1.53304						1.07111				-0.592868		-0.536089	wb|none available [R10E4.7]											III	4294956	4295356	1	no					no					no				no				no
F47D2.1	srt-19	-0.797246	-1.08683						-1.14784						1.2004	wb|none available [F47D2.1]	1	13.257	1031	NA	0	0					V	4284723	4285123	1	no					no					no				no				no
ZK1320.1	gstk-1	-0.796583						0.946101		-0.660198					0.548533	wb|gstk-1 encodes one of two C. elegans kappa class glutathione transferases. while gstk-1(RNAi) animals exhibit no obvious developmental or morphological abnormalities, animals doubly mutant for gstk-1 and gstk-2 exhibit decreased respiration and a lower											II	9656390	9656790	1	DAF-16	II	9655633	9656659		no				DAE	no				no				no
Y48G1BL.1	Y48G1BL.1	-0.794924	2.2686					-0.376905		-0.826656			-0.856668		-0.63594	ref|Caenorhabditis elegans hypothetical protein (Y48G1BL.1) mRNA, complete cds [NM_058294]											I	215705	216105	1	no					no					no				no				no
M05D6.1	M05D6.1	-0.792959	-1.20399										-0.671114			wb|none available [M05D6.1]											II	8475231	8475631	-1	no					no					no				no				no
ZK1248.5	ZK1248.5	-0.791961	-0.458775													wb|none available [ZK1248.5]	1	20.4293	1031	NA	0	0					II	5810259	5810659	1	no					no				DAE	no				no				no
C07F11.2	C07F11.2	-0.791516	-6.06365					0.997793	-0.88088	-0.655395			-0.721502		1.87867	wb|none available [C07F11.2]											I	420625	421025	1	no					no					no				no				no
T22F7.4	T22F7.4	-0.791131	-4.20125													wb|none available [T22F7.4]											III	526831	527231	-1	no				DBE	no				DAE	no				no				no
F48F5.4	srd-70	-0.79035								-0.93213			-0.871737			ref|Caenorhabditis elegans Serpentine Receptor, class D (delta) family member (srd-70) (srd-70) mRNA, complete cds [NM_075534]	2	29.2831	1081	NA	0	0					V	20453780	20454180	1	no					no					no				no				no
W02D9.10	W02D9.10	-0.789964	-4.48461		-0.550634				-0.507043						0.878954	wb|none available [W02D9.10]	1	117.788	783	NA	0	0				CID_005305	I	12551228	12551628	1	DAF-16	I	12550965	12551542		PQM-1	I	12551042	12551526		MDL-1	I	12551009	12551443	no				no
W02H5.8	W02H5.8	-0.789859	-2.03748					0.549148	-0.827776	-0.709448			-0.665818		1.37692	wb|none available [W02H5.8]											V	2652555	2652955	-1	no					no				DAE	no				no				no
F49D11.3	F49D11.3	-0.789071	0.265285							-0.373143			-0.373691			wb|none available [F49D11.3a]											I	10916757	10917157	1	no					no					no				no				no
F18E3.12	F18E3.12	-0.78597	-0.651613													wb|none available [F18E3.12]											V	7414622	7415022	1	no					no					no				no				no
C12D12.2	glt-1	-0.785307	-0.782983						-0.594432	-0.607358	-0.668223		-0.687751		0.512577	wb|glt-1 encodes a predicted plasma membrane glutamate transporter that is functional when expressed in Xenopus oocytes. expressed in the M3 pharyngeal neuron, the male tail, some anterior hypodermal cells, and in cells in the terminal bulb of the pharynx	5	223.677	1481	ENSG00000162383	8	491.53	2330	SLC1A7	solute carrier family 1 (glutamate transporter), member 7 [Source:HGNC Symbol;Acc:10945]	CID_030838,CID_030839	X	3495713	3496113	1	DAF-16	X	3495401	3496445		no				DAE	no				no				no
ZK1127.2	acs-6	-0.784601	0.891601						0.626439	-0.754841			-0.719311			wb|none available [ZK1127.2]	2	61.6767	1842	NA	0	0					II	7061660	7062060	1	no					no					no				no				no
VZK822L.1	fat-6	-0.784541	-0.789925							-0.741931			-0.659016			wb|fat-6 encodes a delta-9 fatty acid desaturase that is predicted to be mitochondrial. [Source: WormBase] [VZK822L.1a.1]	2	92.8778	2821	ENSG00000099194	0	0				CID_022122	IV	11915552	11915952	-1	DAF-16	IV	11915732	11917408		PQM-1	IV	11913120	11916408		no				no				no
Y70C5A.3	Y70C5A.3	-0.78353	0.555657							-0.601927			-0.856877			wb|none available [Y70C5A.3]	1	21.553	2184	NA	0	0					V	16620787	16621187	-1	no				DBE	PQM-1	V	16620922	16621204	DAE	no				no				no
W03D8.2	W03D8.2	-0.783401	0.461202							-0.747496			-0.892312		0.316096	ref|Caenorhabditis elegans hypothetical protein (W03D8.2) mRNA, complete cds [NM_058648]											I	2799791	2800191	-1	no					no					no				no				no
T05C12.3	T05C12.3	-0.781795	-1.69995						0.392433	-0.718496		-0.481382	-0.814011	-0.385867		wb|none available [T05C12.3]											II	8173387	8173787	-1	no					no					no				no				no
K12D12.4	K12D12.4	-0.780376	1.33291						-0.468342	-0.65777			-0.754053		0.293197	wb|none available [K12D12.4a]											II	11865294	11865694	-1	no					no					no				no				no
Y87G2A.16	Y87G2A.16	-0.778703	-2.62805							-1.12953			-1.28571			wb|none available [Y87G2A.16]											I	13560217	13560617	1	no					no					no				no				no
F45G2.5	bli-5	-0.778445	1.16801						-0.470111	-0.785254			-0.650634			wb|bli-5 encodes a protease inhibitor that affects the integrity of the cuticle and the development of the bursa in the adult male. [Source: WormBase] [F45G2.5]											III	13429512	13429912	-1	no					no					no				no				no
D2062.6	D2062.6	-0.777804							0.600345							wb|none available [D2062.6]	1	12.9317	303	NA	0	0					II	2619147	2619547	1	no					no					no				no				no
C34B4.5	C34B4.5	-0.777684	-1.20661							-1.25184			-0.77138			wb|none available [C34B4.5]											V	13095639	13096039	1	no					no					no				no				no
K02C4.2	K02C4.2	-0.777088	-6.38646						-1.62334	-0.808521			-0.615802		1.19603	wb|none available [K02C4.2]											II	8075408	8075808	1	DAF-16	II	8075201	8075818	DBE	no					MDL-1	II	8075253	8075750	no				no
C50A2.3	C50A2.3	-0.777028	-0.874795			0.644674								0.512161	0.436494	wb|none available [C50A2.3]											IV	1150636	1151036	-1	no					no					no				no				no
F47B7.4	F47B7.4	-0.77605	0.516791							-0.783392			-0.718409			wb|none available [F47B7.4]											X	3766510	3766910	-1	no					no					no				no				no
T22H9.4	T22H9.4	-0.775884	-1.25469			0.620003				-0.499896		0.51851				wb|none available [T22H9.4]											V	336762	337162	-1	no				DBE	no					no				no				no
T19D2.1	T19D2.1	-0.775501	-0.569524										-0.574794			ref|Caenorhabditis elegans hypothetical protein (T19D2.1) mRNA, complete cds [NM_076280]											X	3931450	3931850	1	no					no					no				no				no
Y47G6A.33	Y47G6A.33	-0.774371	4.49132						-1.18959				-0.874817			wb|none available [Y47G6A.33]	1	30.434	474	NA	0	0					I	3563767	3564167	1	DAF-16	I	3563872	3564102		no					no				no				no
F46F5.7	F46F5.7	-0.773899	1.13892			0.389654							-0.381658			wb|none available [F46F5.7]											II	820426	820826	-1	no					no					no				no				no
F46G11.2	F46G11.2	-0.772977	-0.370521							-0.722917			-0.513888		-0.483371	wb|none available [F46G11.2]											X	5787788	5788188	1	no					no				DAE	no				no				no
Y73F8A.14	Y73F8A.14	-0.771922	-0.539094										-0.572323			wb|none available [Y73F8A.14]											IV	15318904	15319304	-1	no					no					no				no				no
F41G3.4	fis-1	-0.771888	-0.671124													wb|none available [F41G3.4]											II	6754800	6755200	1	no					no					no				no				no
Y43F8A.2	Y43F8A.2	-0.771084	-1.02212						0.853764							wb|none available [Y43F8A.2]	3	83.9001	1665	NA	0	0					V	19371239	19371639	1	no					no					no				no				no
F20D6.6	F20D6.6	-0.769793	-0.682738							-0.563539			-0.558858			wb|none available [F20D6.6]											V	8159621	8160021	1	no					no				DAE	no				no				no
R160.3	R160.3	-0.769384	1.85113							-0.437457			-0.640488			wb|none available [R160.3]	1	12.9521	675	NA	0	0					X	4366193	4366593	-1	no					no					no				no				no
Y62H9A.11	Y62H9A.11	-0.769281	-0.614211			0.64373										ref|Caenorhabditis elegans hypothetical protein (Y62H9A.11) mRNA, complete cds [NM_077591]	1	15.5739	891	NA	0	0					X	11907189	11907589	-1	no					no					no				no				no
T21C12.8	T21C12.8	-0.769073	1.99912							-0.791851			-0.900102			wb|none available [T21C12.8]											III	10552790	10553190	-1	no					no					no				no				no
F54D1.1	F54D1.1	-0.768983	-0.419043						0.638665				-0.904747		-0.620264	wb|none available [F54D1.1]											IV	11261542	11261942	1	no					no					no				no				no
Y69F12A.2	alh-12	-0.768307							-0.303854	-0.702162			-0.534825		0.252909	ref|Caenorhabditis elegans ALdehyde deHydrogenase family member (alh-12) (alh-12) mRNA, complete cds [NM_001027759]	1	11.6739	1656	ENSG00000143149	0	0					III	7453647	7454047	1	DAF-16	III	7453642	7454058	DBE	PQM-1	III	7453555	7454006	DAE	MDL-1	III	7453714	7453931	no				no
T04H1.3	ttr-22	-0.767758	-1.17711					-0.764207	-0.945282							wb|none available [T04H1.3]											V	12241111	12241511	1	no					no					no				no				no
F53B7.2	F53B7.2	-0.767305	-2.44032						-0.721217	-0.497403					0.725657	ref|Caenorhabditis elegans hypothetical protein (F53B7.2) mRNA, complete cds [NM_073401]											V	10991780	10992180	1	no					no					no				no				no
Y43F8C.2	nlp-26	-0.766196	-2.01191					-1.17041	0.893393						-2.0638	wb|nlp-26 encodes a predicted neuropeptide not found in multigene families within C. elegans and is not clearly related to other well-characterized neuropeptides. [Source: WormBase] [Y43F8C.2]											V	19613198	19613598	1	no					no				DAE	no				no				no
C52G5.2	C52G5.2	-0.765809	0.717333					-0.684688	0.558975	-0.624724			-0.587126		-1.24366	wb|none available [C52G5.2]											X	12842944	12843344	1	DAF-16	X	12842780	12843789		no					no				no				no
C18H9.5	C18H9.5	-0.765522	-2.17109							-0.855734			-0.497341		-0.674055	wb|none available [C18H9.5]											II	6695171	6695571	-1	no					no					no				no				no
F42G4.7	F42G4.7	-0.763487	0.287674							-0.602147			-0.795138		0.257018	wb|none available [F42G4.7]											II	13047117	13047517	-1	no					no					no				no				no
C26B2.2	C26B2.2	-0.763428	-1.17531							-0.666631			-0.369811			wb|none available [C26B2.2]											IV	8021882	8022282	-1	no					no					no				no				no
F08H9.5	clec-227	-0.76269							0.596083	-1.05877			-1.01584		-0.962153	wb|none available [F08H9.5]	1	101.35	1179	NA	0	0					V	14472220	14472620	1	no					no					no				no				no
ZC455.3	ugt-3	-0.761429	0.556312							-0.793328			-0.825188			wb|none available [ZC455.3]											V	12800076	12800476	-1	no					no					no				no				no
F21A3.6	glb-14	-0.760873	-3.08283						0.645027				-0.594769		-0.660412	wb|glb-14 encodes a globin with no obvious function in mass RNAi assays. glb-14 expression is induced by anoxia in a HIF-1 dependent manner, although it is also paradoxically upregulated in a hif-1 mutant background. glb-14 is downregulated in a daf-2(e13											V	15544752	15545152	-1	no					no					no				no				no
ZK858.2	ZK858.2	-0.76061								-0.769863						wb|none available [ZK858.2]	1	15.9063	905	NA	0	0					I	9124352	9124752	-1	no					no					no				no				no
F25B3.4	F25B3.4	-0.758941								-1.28207			-1.21878			ref|Caenorhabditis elegans hypothetical protein (F25B3.4) mRNA, complete cds [NM_073069]	1	14.1613	1501	NA	0	0					V	9568918	9569318	-1	no					no					no				no				no
M70.3	M70.3	-0.758633							0.719263							ref|Caenorhabditis elegans hypothetical protein (M70.3) mRNA, complete cds [NM_067778]	6	132.937	2772	NA	0	0					IV	2242317	2242717	-1	no					no					no				no				no
F02C9.4	F02C9.4	-0.756894	-0.407711						0.498541	-0.542151						wb|none available [F02C9.4]											V	3138108	3138508	-1	no					no					no				no				no
F46A8.8	F46A8.8	-0.756488								-0.374224			-0.52891			wb|none available [F46A8.8]											I	11236599	11236999	-1	no					no					no				no				no
ZC190.9	ZC190.9	-0.755982	1.00186							-0.61357	-0.605089		-0.839535			ref|Caenorhabditis elegans hypothetical protein (ZC190.9) mRNA, complete cds [NM_072839]											V	8693450	8693850	-1	no					no					no				no				no
C52E2.6	fbxb-97	-0.755793	3.63365						0.322784	-0.785869			-0.859858		-0.35292	ref|Caenorhabditis elegans F-box B protein family member (fbxb-97) (fbxb-97) mRNA, complete cds [NM_061692]											II	1848059	1848459	-1	no					no					no				no				no
B0238.12	B0238.12	-0.754871	-4.07399						-0.492076	-0.749075			-0.789503	-0.420831	0.816191	wb|B0238.12 encodes a putative secreted TIL-domain protease inhibitor paralogous to SWM-1, ISL-1, and the products of 11 other C. elegans genes. B0238.12 and its relatives are collectively similar to other TIL-domain protease inhibitors from nematodes, in											V	5267506	5267906	1	no					no					no				no				no
T19C4.2	srg-39	-0.754792											-0.717364			wb|none available [T19C4.2]											V	11152312	11152712	-1	no					no					no				no				no
F56D6.13	F56D6.13	-0.753356														wb|none available [F56D6.13]											IV	3909090	3909490	1	no					no					no				no				no
Y106G6G.1	Y106G6G.1	-0.752964	-0.522816						-0.265576	-0.713523			-0.515386		0.259163	wb|none available [Y106G6G.1]											I	10328718	10329118	1	no					no					no				no				no
R02D1.1	nhr-125	-0.751915	-1.14871						-0.41138	-0.740629			-0.487313		0.738046	wb|none available [R02D1.1]	1	14.4031	2398	NA	0	0					V	4325393	4325793	-1	no					no					no				no				no
K09F6.9	K09F6.9	-0.75151	-0.307085			0.395184									-0.342686	wb|none available [K09F6.9]											II	2282781	2283181	-1	no					no					no				no				no
K09E4.1	K09E4.1	-0.751019										-0.684384	-0.957688			wb|none available [K09E4.1]											II	14137455	14137855	1	no					no					no				no				no
C46A5.1	C46A5.1	-0.750928	0.376721										-0.596539			wb|none available [C46A5.1]	1	26.7531	1633	ENSG00000152104	0	0					IV	7763619	7764019	1	no					no					no				no				no
F57A8.8	fipr-13	-0.749616	-3.97617					0.533566		-0.708424			-0.657503		0.728962	wb|none available [F57A8.8]											V	10064179	10064579	1	no					no					no				no				no
C01G12.8	catp-4	-0.749323	-0.515758					0.702156	1.16162				-0.550114			wb|none available [C01G12.8]	2	39.0003	3177	NA	0	0					II	14593149	14593549	1	no					no					no				no				no
C49F5.4	nhr-167	-0.747607	-2.11347			0.503481										wb|none available [C49F5.4]											X	11982007	11982407	-1	no					no					no				no				no
F49A5.5	clec-28	-0.74525	-1.39437						1.12296	-0.609623			-0.448522		-1.42257	wb|none available [F49A5.5a]											V	16865419	16865819	1	no					no				DAE	no				no				no
C05C12.1	C05C12.1	-0.744513	-0.785174						0.869566							wb|none available [C05C12.1]											IV	11253663	11254063	1	no					no				DAE	no				no				no
B0280.17	B0280.17	-0.743936	-0.405845						0.654961							wb|none available [B0280.17]											III	7135965	7136365	-1	no					no				DAE	no				no				no
AH10.1	acs-10	-0.743005	-1.72817					0.725239		-0.745953			-0.693298		0.559208	wb|none available [AH10.1]	1	61.4862	1760	NA	0	0					V	14146194	14146594	1	no					no					no				no				no
Y13C8A.2	Y13C8A.2	-0.742481	1.16996							-0.640927			-0.800384			wb|none available [Y13C8A.2]											X	16884818	16885218	1	no					no					no				no				no
F35B12.2	dhs-20	-0.741882	-3.32363					0.578545		-0.91127			-0.575655		0.372906	wb|dhs-20 encodes a short-chain dehydrogenase predicted to be mitochondrial. [Source: WormBase] [F35B12.2]											V	11604089	11604489	-1	no					no					no				no				no
W03F9.3	W03F9.3	-0.73833	-0.862404						-0.418052	-0.614798			-0.509853		0.304482	ref|Caenorhabditis elegans hypothetical protein (W03F9.3) mRNA, complete cds [NM_070741]											V	132898	133298	-1	no					no					no				no				no
W01B11.2	sulp-6	-0.738329	1.53964							-1.01092			-0.894173			wb|sulp-6 encodes one of eight C. elegans members of the sulfate permease family of anion transporters. by homology, SULP-6 is predicted to function as an anion transporter that regulates cellular pH and volume via transmembrane movement of electrolytes a	1	402.876	2613	NA	0	0					I	3287084	3287484	1	no					no				DAE	no				no				no
K08A2.1	K08A2.1	-0.73823	1.09983							-0.694118			-0.654287			ref|Caenorhabditis elegans hypothetical protein (K08A2.1) mRNA, complete cds [NM_062018]											II	2996724	2997124	1	no					no					no				no				no
F36A2.12	F36A2.12	-0.737899							0.625231	-0.518238			-0.364139		-0.307425	wb|none available [F36A2.12]	1	15.5544	399	NA	0	0					I	8826546	8826946	-1	no					no					no				no				no
F54H5.4	klf-3	-0.737783	-2.10991				0.6122	-0.607038							-0.909237	wb|klf-3 encodes a predicted transcription factor and xKLF homolog that affects cell matrix attachments that are critical for transmission of muscle contractions to the cuticle and for attachment of the uterus to the body wall, such that mutations result											II	6617886	6618286	1	no				DBE	no					no				no				no
T25E12.11	srz-100	-0.737318				0.514136				-0.481464						wb|none available [T25E12.11]	1	42.0272	984	NA	0	0					V	16731578	16731978	1	no					no					no				no				no
F16H6.2	clec-246	-0.737107	0.905697						-1.09968							ref|Caenorhabditis elegans C-type LECtin family member (clec-246) (clec-246) mRNA, complete cds [NM_075155]											V	18189232	18189632	1	no					no					no				no				no
ZK228.3	ZK228.3	-0.737069	2.48568					-0.652127		-0.607392			-0.769331		-0.943698	wb|none available [ZK228.3]											V	18461103	18461503	-1	no					PQM-1	V	18461138	18461755	DAE	no				no				no
K03A11.5	K03A11.5	-0.736805	-3.94475												0.944006	wb|none available [K03A11.5]											X	13063913	13064313	1	no					no					no				no				no
K10B3.9	mai-1	-0.736777	-1.05142						-0.607389	-0.574732			-0.613932		0.689301	wb|mai-1 is homologous to mitochondrial intrinsic ATPase inhibitor protein (IF(1)), which blocks reverse action (ATP hydrolysis) by F(0)F(1)-ATPase when its (normally required) proton gradient is lost. MAI-1 lacks an obvious mitochondrial import signal at	5	374.121	2186	ENSG00000130770	0	0				CID_030700	X	3116486	3116886	-1	DAF-16	X	3114769	3117772		PQM-1	X	3114727	3117627		MDL-1	X	3114765	3116745	no				no
T04F8.7	T04F8.7	-0.735735	-3.15283													wb|none available [T04F8.7a]											X	11680764	11681164	-1	no					PQM-1	X	11680686	11681257		no				no				no
F36G9.6	sru-23	-0.73285								-0.591465			-0.844147			wb|none available [F36G9.6]	1	12.1057	972	NA	0	0					V	15972459	15972859	-1	no					no					no				no				no
F20D6.5	F20D6.5	-0.732693	-2.55299			0.326497			-0.745256	-0.297119			-0.42965		1.02336	wb|none available [F20D6.5]											V	8161669	8162069	1	no					PQM-1	V	8161723	8162022		no				no				no
C04G6.6	C04G6.6	-0.731139	1.86799							-0.680259						wb|none available [C04G6.6]											II	5100133	5100533	-1	no					no					no				no				no
B0213.2	nlp-27	-0.730337	-2.48912							-0.579561			-0.42412			wb|nlp-27 encodes a predicted neuropeptide with homology to C. elegans nlp-28 through nlp-31. [Source: WormBase] [B0213.2]											V	3988776	3989176	1	DAF-16	V	3988950	3989757		no					no				no				no
F16F9.2	dpy-6	-0.72869														wb|dpy-6 encodes a novel, conserved protein. dpy-6 activity is required for normal body morphology. DPY-6 binds bovine calmodulin in vitro in a calcium-dependent manner. [Source: WormBase] [F16F9.2]	3	145.274	4044	NA	0	0					X	8455487	8455887	-1	no					no				DAE	no				no				no
C51E3.1	srsx-26	-0.728662	-1.17626												-0.442358	wb|none available [C51E3.1]											V	10148327	10148727	1	no					no					no				no				no
C05C8.3	fkb-3	-0.727925							0.75382	-0.874188					-1.46052	wb|fkb-3 encodes a peptidylprolyl cis/trans isomerase homologous to mammalian FK506 immunosuppressant-binding protein 9. FKB-3 expression is positively regulated by signaling through the DAF-2 insulin receptor-like pathway and the activity of the DAF-16 f											V	7225051	7225451	1	DAF-16	V	7224900	7225383		no					no				no				no
R52.9	math-37	-0.72729								-0.687842			-0.485142			wb|none available [R52.9]											II	2122086	2122486	-1	no					PQM-1	II	2122146	2122423		no				no				no
C32H11.9	C32H11.9	-0.726923	4.01223			1.74802							-1.12332	1.47656		wb|none available [C32H11.9]											IV	12936147	12936547	-1	no					PQM-1	IV	12936320	12936715	DAE	no				no				no
BE10.1	BE10.1	-0.725487	-0.566091						0.707058	-0.782438						wb|none available [BE10.1]											III	12789276	12789676	-1	no					no					no				no				no
C37H5.9	nas-9	-0.725311						-1.23746					-0.742574		-1.7944	wb|nas-9 encodes an astacin-like metalloprotease. loss of nas-9 activity via RNAi results in low levels (6%) of embryonic lethality. a nas-9::GFP promoter fusion is expressed in embryos and in the hypodermis of larvae and adults. [Source: WormBase] [C37H5	1	17.8596	1741	ENSG00000112818	0	0					V	4839869	4840269	-1	no					no					no				no				no
F59H6.7	cya-2	-0.724793	1.85987			0.302525				-0.653609			-0.546656			wb|none available [F59H6.7]											II	2023519	2023919	-1	no					no					no				no				no
W01B11.6	W01B11.6	-0.723862													0.7963	ref|Caenorhabditis elegans hypothetical protein (W01B11.6) mRNA, complete cds [NM_058738]											I	3294260	3294660	-1	no					no					no				no				no
T12B5.2	fbxa-54	-0.723561				1.1863	1.10077						0.809186			wb|This gene encodes a protein containing an F-box, a motif predicted to mediate protein-protein interactions either with homologs of yeast Skp-1p or with other proteins. this gene's encoded protein also contains an FTH/DUF38 motif, which may also mediate											III	956023	956423	1	no					PQM-1	III	956038	956328	DAE	no				no				no
Y61B8A.4	fbxa-85	-0.721918	-2.0732							-0.974907					0.82342	wb|none available [Y61B8A.4]											V	17258856	17259256	1	no					no					no				no				no
F40H3.2	F40H3.2	-0.721881	0.720815						-0.562441	-0.548692			-0.625789		0.582508	ref|Caenorhabditis elegans hypothetical protein (F40H3.2) mRNA, complete cds [NM_062831]											II	6173313	6173713	1	no					no					no				no				no
F35C5.10	nspb-11	-0.721808	-1.78517													wb|none available [F35C5.10]											II	12907036	12907436	1	no					no					no				no				no
F55D12.6	F55D12.6	-0.721708						0.604098	0.725906			-0.56782		-0.530676		wb|none available [F55D12.6]											I	7901646	7902046	1	no					no					no				no				no
Y40B10A.7	Y40B10A.7	-0.721391	-3.96609						-0.848563				-0.599823		0.407487	wb|none available [Y40B10A.7]											V	2053499	2053899	-1	no					no					no				no				no
W06A7.5	nspa-8	-0.720931	1.26241							-0.958199			-0.958008			wb|none available [W06A7.5]	2	288.141	230	NA	0	0					V	14826980	14827380	-1	no					no					no				no				no
C44C1.1	C44C1.1	-0.720726	-1.06918													wb|none available [C44C1.1]											X	980473	980873	1	no					no					no				no				no
C46F2.1	C46F2.1	-0.719454	-0.68894			0.621989							-0.456649	0.521757		wb|none available [C46F2.1]											X	8077396	8077796	1	no					no					no				no				no
C46F11.1	unc-93	-0.719307	-2.23987						0.550091	-0.50887	-0.733339		-0.686249		-0.641006	wb|unc-93 encodes a novel transmembrane protein that affects muscle contraction and egg laying. UNC-93 is predicted to be a component of a multi-protein complex containing the SUP-9 two-pore potassium channel and the SUP-10 transmembrane protein. an UNC-9	1	18.306	2106	ENSG00000112494	0	0					III	3644057	3644457	1	no					no					no				no				no
Y69A2AR.19	Y69A2AR.19	-0.718989	-0.469604						0.493814				-0.579326			wb|none available [Y69A2AR.19]	5	677.75	3883	NA	0	0					IV	2488519	2488919	1	no					no					no				no				no
AH9.1	AH9.1	-0.718962	-1.28988		-0.652758	0.512203						0.571379	0.396013			wb|none available [AH9.1]											X	2246900	2247300	-1	no					no					no				no				no
F35C5.1	F35C5.1	-0.717865	0.941361						-0.341907	-0.791241			-0.74243		0.344706	ref|Caenorhabditis elegans hypothetical protein (F35C5.1) mRNA, complete cds [NM_064336]											II	12880435	12880835	1	no					no					no				no				no
R11F4.1	R11F4.1	-0.717549	-4.29347						-0.494105	-0.650599			-0.990047		0.714204	wb|The R11F4.1 gene encodes a homolog of human glycerol kinase (GK), which when mutated leads to hyperglycerolemia (glycerol kinase deficiency. OMIM:307030). [Source: WormBase] [R11F4.1.1]	1	15.8401	1950	ENSG00000198814	2	70.2102	633	GK	glycerol kinase [Source:HGNC Symbol;Acc:4289]		II	4091540	4091940	1	DAF-16	II	4091437	4091822		no					MDL-1	II	4091510	4091784	no				no
F49C12.15	F49C12.15	-0.717367							0.916668				-0.414096		-0.594502	wb|none available [F49C12.15]	1	10.0762	2721	NA	0	0					IV	9324125	9324525	1	no					no				DAE	no				no				no
K09A11.2	cyp-14A1	-0.717026	-1.95586					0.578964	-1.09247	-0.729802	-0.724492		-0.58075		1.67143	wb|cyp-14A1 encodes one of ~80 C. elegans cytochrome P450s: membrane-associated, heme-containing NADPH-dependent monooxygenases that catalyze the oxidative metabolism of a variety of exogenous compounds and endogenous substrates. [Source: WormBase] [K09A1											X	13267169	13267569	-1	DAF-16	X	13267222	13267501		no					no				no				no
C34B7.1	C34B7.1	-0.716461	0.619986					-0.523464		-0.630065			-0.963232		-0.380329	wb|The C34B7.1 gene encodes a divergent MYST acetyltransferase that is (apparently) unique to Caenorhabditis. it has no well-characterized orthologs in the complete Drosophila or S. cerevisiae genomes, and no obvious orthologs in the draft human genome se											I	8330245	8330645	1	no					no					no				no				no
D1054.5	D1054.5	-0.714561								-0.718325				-0.752608	-0.533616	wb|none available [D1054.5]	1	14.6132	1231	NA	0	0					V	10776458	10776858	-1	no					PQM-1	V	10776113	10777069		no				no				no
Y55D5A.2	Y55D5A.2	-0.711302	2.13436							-0.665565			-0.608128			wb|none available [Y55D5A.2]											III	2968658	2969058	1	no					no					no				no				no
F09C6.10	F09C6.10	-0.710441											-0.722768			wb|none available [F09C6.10]											V	16916055	16916455	-1	no					no					no				no				no
F54H12.7	F54H12.7	-0.709871	-0.67798				0.544537		0.386008					-0.404936		wb|none available [F54H12.7]											III	7968971	7969371	1	no					no					no				no				no
Y71F9AL.2	Y71F9AL.2	-0.7085	0.509735							-0.680455			-0.714451			wb|none available [Y71F9AL.2]											I	2914878	2915278	1	no					no					no				no				no
Y57G11C.51	Y57G11C.51	-0.708218	3.09781							-0.831075			-0.93482			ref|Caenorhabditis elegans hypothetical protein (Y57G11C.51) mRNA, complete cds [NM_001028364]											IV	14774433	14774833	-1	no					no					no				no				no
K09C6.7	K09C6.7	-0.707832	-0.506256													wb|none available [K09C6.7]	4	176.918	1800	NA	0	0					V	838285	838685	-1	no					no					no				no				no
F13G11.2	F13G11.2	-0.707641	-1.29899					0.833709							0.883213	wb|none available [F13G11.2]											IV	14632797	14633197	1	no					no					no				no				no
ZK930.7	ZK930.7	-0.707479	-0.726376										-0.480366			wb|none available [ZK930.7]											II	11914203	11914603	1	no					no					no				no				no
T19H12.10	ugt-11	-0.707444	-3.5363						-0.851583	-0.485343			-0.65779		1.1443	ref|Caenorhabditis elegans UDP-GlucuronosylTransferase family member (ugt-11) (ugt-11) mRNA, complete cds [NM_071910]											V	4894957	4895357	-1	DAF-16	V	4894869	4895171		no					no				no				no
C39B5.4	fbxa-38	-0.706426	-0.893991					-0.918534			0.750043				-1.01259	wb|This gene encodes a protein containing an F-box, a motif predicted to mediate protein-protein interactions either with homologs of yeast Skp-1p or with other proteins. this gene's encoded protein also contains an FTH/DUF38 motif, which may also mediate											III	2224363	2224763	1	DAF-16	III	2224505	2224785		no				DAE	no				no				no
K02E2.4	ins-35	-0.706423	-5.22959			0.432283										wb|ins-35 encodes one of several insulin-related peptides. [Source: WormBase] [K02E2.4]	3	189.969	377	NA	0	0					V	20375209	20375609	1	no					no					no				no				no
C56G3.1	C56G3.1	-0.705567	-3.32382							-0.542466			-0.620738		0.37051	Unknown											X	7376956	7377356	1	no					no					no				no				no
C54D1.1	pgp-10	-0.705236	-4.34696							-0.531516			-0.543567			wb|pgp-10 encodes an ATP-binding protein that is a member of the P-glycoprotein subclass of the ATP-binding cassette (ABC) transporter superfamily. PGP-10 is predicted to function as a transmembrane protein that couples energy to transport of various mole	2	59.5887	4279	NA	0	0					X	7158691	7159091	1	no					no					no				no				no
Y57G11C.20	Y57G11C.20	-0.704671				0.528495									-0.46313	wb|none available [Y57G11C.20]	1	10.232	1950	NA	0	0					IV	14843030	14843430	1	no					no					no				no				no
ZK945.6	ZK945.6	-0.703168	-0.568848						0.52204				-0.606969			wb|none available [ZK945.6a]											II	10106743	10107143	-1	no					no					no				no				no
ZK484.7	ZK484.7	-0.702584	-0.690601						0.447468	-0.761911						wb|none available [ZK484.7]	1	13.9496	1184	ENSG00000134242	4	318.175	3654	PTPN22	protein tyrosine phosphatase, non-receptor type 22 (lymphoid) [Source:HGNC Symbol;Acc:9652]		I	6096491	6096891	-1	no					no					no				no				no
H37A05.4	H37A05.4	-0.700856	2.78352													wb|none available [H37A05.4]											V	13648285	13648685	-1	no					no					no				no				no
T08B1.6	acs-3	-0.700477	-3.68263						-0.67544	-0.561065			-0.745413		1.05975	wb|none available [T08B1.6]	1	84.7676	2087	NA	0	0					V	1969240	1969640	1	no				DBE	no					no				no				no
Y48G1BM.6	Y48G1BM.6	-0.699798								-0.573863	0.909628		-0.51974			wb|none available [Y48G1BM.6]	1	16.0762	3898	NA	0	0					I	238152	238552	-1	no					no					MDL-1	I	238207	238406	no				no
C31G12.2	clec-245	-0.699305	2.78883						-0.832127				-0.637504			ref|Caenorhabditis elegans C-type LECtin family member (clec-245) (clec-245) mRNA, complete cds [NM_075154]											V	18188132	18188532	-1	no					no				DAE	no				no				no
F55D10.5	acc-3	-0.698141	-1.95094													wb|none available [F55D10.5]											X	4727351	4727751	-1	no					no					no				no				no
R13D7.1	str-41	-0.697924	0.531261			0.427011										wb|none available [R13D7.1]											V	7411676	7412076	1	no					no					no				no				no
T01B11.7	oat-1	-0.696895						-0.441699		-0.792752			-0.638929		-0.587891	wb|oat-1 encodes a transmembrane organic anion transporter. although loss of oat-1 activity via large-scale RNAi screens results in no obvious abnormalities, when expressed in mammalian cells OAT-1 can transport a variety of structurally diverse organic a	1	14.4663	1681	NA	0	0					IV	8472480	8472880	-1	no					no					no				no				no
C18A3.7	C18A3.7	-0.696862	-0.795893													wb|none available [C18A3.7]											II	5730303	5730703	-1	no					no					no				no				no
C15H9.7	C15H9.7	-0.696855	3.01626						-1.41128				-0.645364		0.908296	ref|Caenorhabditis elegans hypothetical protein (kynureninase) mRNA, complete cds [NM_076622]											X	6109203	6109603	-1	DAF-16	X	6109272	6109843		no					no				no				no
T04B2.3	T04B2.3	-0.696596	-1.55679			0.738518	0.539621		-0.566782						0.351656	wb|none available [T04B2.3a]	1	18.9334	1239	NA	0	0					IV	10047087	10047487	1	no					no					no				no				no
Y39B6A.48	hot-2	-0.696555	-3.79001													ref|Caenorhabditis elegans Homolog of Odr-2(Two) family member (hot-2) (hot-2) mRNA, complete cds [NM_171605]											V	19174477	19174877	1	no					no					no				no				no
T27C10.8	T27C10.8	-0.696343	-0.300204						0.590181	-0.478718			-0.437149	-0.412033		wb|none available [T27C10.8]											I	10883220	10883620	1	no					no					no				no				no
Y38H6C.12	srh-166	-0.695578				-0.725808				-1.36614			-0.781113			wb|none available [Y38H6C.12]											V	20525735	20526135	-1	no				DBE	no				DAE	no				no				no
F19C7.5	F19C7.5	-0.694964	0.689572						0.466293	-0.476189			-0.710562		-0.510065	wb|none available [F19C7.5]											IV	4595650	4596050	1	no					no					no				no				no
C55A6.7	C55A6.7	-0.694293	0.445413													wb|none available [C55A6.7]											V	11520366	11520766	-1	DAF-16	V	11520376	11520635		no				DAE	no				no				no
R05C11.4	R05C11.4	-0.694252	-3.17149										-0.475263			ref|Caenorhabditis elegans hypothetical protein (R05C11.4) mRNA, complete cds [NM_001038337]											IV	2051200	2051600	1	no					no					no				no				no
F40F9.3	F40F9.3	-0.694204	-0.455445									-0.901801		-0.666461		ref|Caenorhabditis elegans hypothetical protein (F40F9.3) mRNA, complete cds [NM_073102]											V	9714894	9715294	1	no					no					no				no				no
Y54F10BM.12	Y54F10BM.12	-0.69352	0.685885							-0.630185			-0.728642			wb|none available [Y54F10BM.12]											III	2330403	2330803	-1	no					no					no				no				no
T07A5.1	T07A5.1	-0.692508	1.39784							-0.626999			-0.412799			wb|none available [T07A5.1]	2	29.5669	1156	ENSG00000106692	0	0					III	10305951	10306351	-1	no					no					no				no				no
F18E3.13	F18E3.13	-0.691596	-0.956911													wb|none available [F18E3.13]											V	7415797	7416197	1	DAF-16	V	7415686	7416911		no					MDL-1	V	7415791	7416392	no				no
Y37E11B.2	Y37E11B.2	-0.690858	0.361627							-0.772008	0.968338		-0.604789			ref|Caenorhabditis elegans hypothetical protein (Y37E11B.2) mRNA, complete cds [NM_067974]	1	10.0392	853	NA	0	0					IV	3578141	3578541	1	no					no					no				no				no
Y55F3AM.11	Y55F3AM.11	-0.690268	1.04205					-0.66628		-0.636701		0.370218	-0.747722	0.481239	-0.435982	wb|none available [Y55F3AM.11]											IV	1040908	1041308	-1	no					no					no				no				no
F56C3.9	F56C3.9	-0.689894	-3.03082						-0.774153						0.611791	ref|Caenorhabditis elegans hypothetical protein (F56C3.9) mRNA, complete cds [NM_075857]											X	1393886	1394286	-1	no					no					no				no				no
T28H10.2	T28H10.2	-0.689665	1.64737							-0.534659			-0.550678			wb|none available [T28H10.2]	1	142.756	955	NA	0	0					V	12512082	12512482	-1	no					no					no				no				no
F41G3.21	F41G3.21	-0.689106	-2.25499						1.40575						-1.64689	wb|none available [F41G3.21]											II	6752808	6753208	-1	no					no					no				no				no
R09F10.2	abu-9	-0.688594							-0.588686	-0.72109			-0.616841		0.489596	wb|abu-9 encodes a transmembrane protein (identical to that predicted for the pqn-57 gene) with a predicted signal sequence, a glutamine/asparagine-rich domain and multiple cysteine-rich repeats (DUF139). abu-9 expression is induced by blockage of the unf	3	93.572	1137	NA	0	0					X	8321759	8322159	1	no					no					no				no				no
ZK1053.2	ZK1053.2	-0.688589	-0.914289						0.90653							wb|none available [ZK1053.2]											I	13231846	13232246	1	no					no					no				no				no
K09C8.5	pxn-2	-0.688333	0.50275													ref|Caenorhabditis elegans PeroXidasiN (Drosophila peroxidase) homolog family member (pxn-2) (pxn-2) mRNA, complete cds [NM_077433]											X	10979099	10979499	-1	no					no					no				no				no
C01F1.3	C01F1.3	-0.68632	1.0528							-0.755245					-0.70979	wb|none available [C01F1.3a]	1	16.7509	1954	ENSG00000088451	4	202.954	1902	TGDS	TDP-glucose 4,6-dehydratase [Source:HGNC Symbol;Acc:20324]		II	4294803	4295203	1	no					no					no				no				no
Y11D7A.3	Y11D7A.3	-0.686298	-1.10501						-0.416354		-0.592139		-0.431135		0.482427	wb|none available [Y11D7A.3a]											IV	9232737	9233137	1	no					no					no				no				no
F35E8.8	gst-38	-0.68629								-0.587218	0.980128		-0.509013		0.351631	wb|gst-38 encodes a glutathione-S-transferase. gst-38 is predicted to function as a phase II detoxification enzyme and its expression is altered in response to stress. a GST-38::GFP reporter is expressed in the intestine. [Source: WormBase] [F35E8.8]											V	15915960	15916360	-1	no					PQM-1	V	15915936	15916193		MDL-1	V	15915738	15916323	no				no
F47D12.7	F47D12.7	-0.685981	-0.852292							-0.835467						wb|none available [F47D12.7]											III	6295698	6296098	-1	no					no					no				no				no
Y53G8AL.4	Y53G8AL.4	-0.685744	0.836934						0.511583	-0.652402			-0.655704			ref|Caenorhabditis elegans hypothetical protein (Y53G8AL.4) mRNA, complete cds [NM_001129260]	1	16.7517	433	NA	0	0					III	3251166	3251566	-1	no					no					no				no				no
C31H1.5	C31H1.5	-0.685685	-0.741419						0.686543				-0.48481			wb|none available [C31H1.5]											IV	5796651	5797051	-1	no					no					no				no				no
F22E5.21	F22E5.21	-0.684891	-2.10868							-0.813639			-0.58175		0.629627	ref|Caenorhabditis elegans hypothetical protein (F22E5.21) mRNA, complete cds [NM_001026940]											II	2637364	2637764	-1	DAF-16	II	2637323	2637639		no					no				no				no
R07B1.2	lec-7	-0.684486	-2.68488							-0.945855						ref|Caenorhabditis elegans gaLECtin family member (lec-7) (lec-7) mRNA, complete cds [NM_077249]											X	9851781	9852181	1	no				DBE	PQM-1	X	9851701	9852141	DAE	no				no				no
C54D1.7	C54D1.7	-0.68261	-2.48387						-0.440158	-0.541106			-0.528061		0.540096	wb|none available [C54D1.7]											X	7155909	7156309	-1	DAF-16	X	7155803	7156360		no					no				no				no
C27C7.8	nhr-259	-0.681324	0.923345					-0.830524		-0.816612			-0.450572		-0.789964	ref|Caenorhabditis elegans Nuclear Hormone Receptor family member (nhr-259) (nhr-259) mRNA, complete cds [NM_060521]											I	11436472	11436872	1	no					no					no				no				no
W04E12.6	clec-49	-0.680406	2.22078												-0.686636	ref|Caenorhabditis elegans C-type LECtin family member (clec-49) (clec-49) mRNA, complete cds [NM_075428]											V	19751082	19751482	-1	no					no				DAE	no				no				no
Y94H6A.4	Y94H6A.4	-0.680227	1.49257						-0.475606	-0.660578			-0.697796	0.41448	0.391565	wb|none available [Y94H6A.4]											IV	2674632	2675032	-1	no					no					no				no				no
F15B9.3	far-5	-0.679223	-2.53837						-0.743876	-0.596264			-0.485047		0.989927	wb|far-5 encodes a member of a class of fatty acid-and retinol-binding proteins that are known to be secreted by parasitic nematodes and plants. far-5 binds lipid in fluorescence-based assays, however, the precise function of far-5 is not known. [Source:											V	12995286	12995686	1	DAF-16	V	12995368	12995683		no					no				no				no
C04E7.3	C04E7.3	-0.679159	-2.26358						0.742092	-0.644268						wb|none available [C04E7.3]	2	23.5314	1557	NA	0	0					X	346189	346589	-1	no					no					no				no				no
C16C4.5	math-15	-0.678767	-1.4663					-1.66264		-0.741451			-0.650173		-1.37554	wb|none available [C16C4.5]											II	1866091	1866491	1	no					no					no				no				no
W10G11.3	W10G11.3	-0.678378	-1.02798					-0.903063	-1.2292							ref|Caenorhabditis elegans hypothetical protein (W10G11.3) mRNA, complete cds [NM_062175]	3	150.944	1534	NA	0	0					II	3562468	3562868	-1	no					no					no				no				no
M05B5.1	M05B5.1	-0.677822	-0.491127						0.532444				-0.567199			wb|none available [M05B5.1]	3	238.484	1338	NA	0	0					I	7179328	7179728	-1	no					no					no				no				no
Y54G2A.15	Y54G2A.15	-0.676301	-0.385167													wb|none available [Y54G2A.15]											IV	2843857	2844257	-1	no					no					no				no				no
T27F6.8	T27F6.8	-0.675604	-3.97148		-0.865015	0.755635	0.815366	1.00671				0.927357	1.00478		1.20906	ref|Caenorhabditis elegans hypothetical protein (T27F6.8) mRNA, complete cds [NM_060770]											I	12499707	12500107	-1	no					no					no				no				no
T06E6.5	fbxa-135	-0.675235							-0.43198	-0.702323	-0.672918		-0.513105		0.290867	wb|This gene encodes a protein containing an F-box, a motif predicted to mediate protein-protein interactions either with homologs of yeast Skp-1p or with other proteins. this gene's encoded protein also contains an FTH/DUF38 motif, which may also mediate											V	15401773	15402173	1	DAF-16	V	15401896	15402255		no					no				no				no
T08B2.11	T08B2.11	-0.675008	2.04204		0.37946				-0.31373	-0.693399			-0.842909			ref|Caenorhabditis elegans hypothetical protein (T08B2.11) mRNA, complete cds [NM_059395]	1	10.1182	1533	NA	0	0					I	6223017	6223417	-1	no					no					no				no				no
Y54E10A.17	Y54E10A.17	-0.67472								-0.580251			-0.58249			gb|BJ811974 unpublished oligo-capped cDNA library, stage L4 Caenorhabditis elegans cDNA clone yk1462d11 3', mRNA sequence [BJ811974]											I	3206412	3206812	1	DAF-16	I	3206445	3206842		no					no				no				no
B0395.1	nhx-1	-0.674673	-1.1161						-0.724517						0.706839	wb|nhx-1 encodes a sodium/proton exchanger expressed intracellularly within hypodermal and muscle cells. NHX-1 is required for embryonic viability, and is thought to prevent intracellular acidification by catalysing the electroneutral exchange of vesicula											X	16017147	16017547	1	DAF-16	X	16016745	16017550		no					no				no				no
B0523.1	kin-31	-0.674344						0.48815	0.385546	-0.572308		-0.487524	-0.710161	-0.349671		wb|kin-31 encodes a predicted tyrosine protein kinase expressed in the nucleus and cytoplasm of body-wall muscle cells. the expression of kin-31 was experimentally verified by RT-PCR. [Source: WormBase] [B0523.1]	1	12.631	1382	NA	0	0					III	8671323	8671723	1	no					no					no				no				no
Y24D9B.1	Y24D9B.1	-0.673959	1.04247					0.524636		-0.413477		-0.432918	-0.832231			wb|none available [Y24D9B.1]	2	50.4593	1789	NA	0	0					IV	4317111	4317511	1	no					no					no				no				no
C28D4.5	C28D4.5	-0.672853	-0.881693													wb|none available [C28D4.5]											IV	9746688	9747088	-1	no					no					no				no				no
ZK20.1	ghi-1	-0.672825	-1.63271							-0.674519					-0.908551	ref|Caenorhabditis elegans hypothetical protein (ZK20.1) mRNA, complete cds [NM_064085]	1	15.0073	1479	NA	0	0					II	11646383	11646783	1	DAF-16	II	11646181	11646627		no				DAE	MDL-1	II	11646233	11646612	no				no
F53B2.8	F53B2.8	-0.671849				-0.769622				-1.07265		-0.873073	-1.45749			wb|none available [F53B2.8]											IV	12527217	12527617	-1	DAF-16	IV	12527140	12527631		PQM-1	IV	12526691	12527541	DAE	MDL-1	IV	12527152	12527515	no				no
Y37E11AL.2	Y37E11AL.2	-0.671573	1.12213						0.355945	-0.594924			-0.693686			wb|none available [Y37E11AL.2]	1	38.4644	696	NA	0	0					IV	3698208	3698608	1	no					no					no				no				no
F01F1.6	alh-9	-0.670616	1.36407						-0.373195	-0.59732			-0.409368			wb|alh-9 encodes a highly conserved aldehyde dehydrogenase that is a member of the ALDH7 (antiquitin/ATQ) family of aldehyde dehydrogenases, mutations in which are associated with pyridoxine-dependent epilepsy (OMIM:107323). by sequence similarity, ALH-9											III	5855694	5856094	1	DAF-16	III	5855755	5856133		PQM-1	III	5855771	5856121		MDL-1	III	5855793	5856133	no				no
C09B9.4	C09B9.4	-0.670225	-0.766816													wb|none available [C09B9.4]											IV	5033279	5033679	-1	no					no					no				no				no
F02D10.4	F02D10.4	-0.669611				0.760199										wb|none available [F02D10.4]											X	13459760	13460160	-1	no				DBE	no					no				no				no
Y18H1A.11	Y18H1A.11	-0.669607	-3.5194						0.353575	-0.487066		-0.386429	-0.80852		-0.29893	ref|Caenorhabditis elegans hypothetical protein (Y18H1A.11) mRNA, complete cds [NM_182093]	1	19.236	883	ENSG00000161217	0	0					I	680117	680517	1	no					no				DAE	no				no				no
F01G10.9	F01G10.9	-0.669368						-0.621459		-0.535158			-0.46492		-0.292583	wb|none available [F01G10.9]											IV	10259535	10259935	-1	no					no					no				no				no
F58D2.2	F58D2.2	-0.668552	-0.828859						1.32083	-0.98344					-0.600607	wb|none available [F58D2.2]	2	32.1013	1908	NA	0	0					IV	13189443	13189843	1	no					no					no				no				no
T24D3.2	T24D3.2	-0.667732	1.07936						-0.717853	-0.715698			-0.428149		0.900183	ref|Caenorhabditis elegans hypothetical protein (T24D3.2) mRNA, complete cds [NM_001029754]	1	21.5192	253	NA	0	0				CID_034575	X	12425434	12425834	1	DAF-16	X	12425384	12425993		no					no				no				no
H04D03.3	H04D03.3	-0.667705	0.366594							-0.619887		-0.313625	-0.745851			wb|none available [H04D03.3]	1	126.311	1274	NA	0	0					III	10442752	10443152	1	no					no				DAE	no				no				no
Y113G7A.14	Y113G7A.14	-0.666363	-1.20048													wb|none available [Y113G7A.14]	1	106.773	621	NA	0	0					V	20138318	20138718	-1	no					no					no				no				no
F43C1.5	F43C1.5	-0.666152	-1.25538			0.428746			0.44917						-0.523081	ref|Caenorhabditis elegans hypothetical protein (F43C1.5) mRNA, complete cds [NM_065447]											III	4228851	4229251	1	no					no					no				no				no
C44C10.3	C44C10.3	-0.664473								-0.5875			-0.595585			wb|none available [C44C10.3]											X	11702169	11702569	1	no					no					no				no				no
ZK1128.3	ZK1128.3	-0.664439	0.920404						0.366215	-0.791985			-0.72334			ref|Caenorhabditis elegans hypothetical protein (ZK1128.3) mRNA, complete cds [NM_066847]											III	10118685	10119085	-1	no					no					no				no				no
[truncated: 15,739 more rows]
[truncated: 3 more columns]
