# Supplementary material for: MicroRNA mir-34 provides robustness to environmental stress response via the DAF-16 network in C. elegans
Source: Sci Rep. 2016 Dec 1;6:36766. doi: 10.1038/srep36766 (PMC5131338; doi:10.1038/srep36766)
Supplement: Supplementary Table 2 [file srep36766-s3.xls]

## Sheet: Supplemenatry Table S2
Supplementary Table S2. GO-term enrichments for genes that were upregulated in mir-34(gk437) dauer background and had ALG-1 binding sites and/or MIRZA scores higher than 100.
Functional Annotation Clusters
Annotation Cluster 1	Enrichment Score: 2.0777942868026007
Category	Term	Count	%	PValue	Genes	List Total	Pop Hits	Pop Total	Fold Enrichment	Bonferroni	Benjamini	FDR
SP_PIR_KEYWORDS	glycoprotein	19	6.33333	0.000103459	OPT-1, TAG-198, LIN-3, DIG-1, DEG-1, GLT-1, TTYH-1, BLI-3, C02B10.3, CYN-6, TWK-18, DPY-31, EMB-9, NAS-36, LGC-4, TOH-1, ZK643.6, HEX-1, EGL-15	295	435	19674	2.91296	0.0162144	0.00814035	0.124585
SP_PIR_KEYWORDS	egf-like domain	8	2.66667	0.00107041	TOH-1, MUP-4, LIN-3, DIG-1, C02B10.3, HYALURONIDASE, DPY-31, NAS-36	295	106	19674	5.03332	0.155673	0.0414215	1.28213
SP_PIR_KEYWORDS	signal	15	5	0.0048735	TAG-198, LIN-3, DIG-1, BLI-3, C02B10.3, CYN-6, DPY-31, EMB-9, NAS-36, LGC-4, TOH-1, ZK643.6, HEX-1, EGL-15, FOZI-1	295	424	19674	2.35937	0.537864	0.104408	5.7165
SP_PIR_KEYWORDS	disulfide bond	10	3.33333	0.0123142	TOH-1, LIN-3, ZK643.6, DIG-1, EGL-15, C02B10.3, DPY-31, EMB-9, NAS-36, LGC-4	295	247	19674	2.70006	0.858821	0.163037	13.8684
UP_SEQ_FEATURE	domain:EGF-like	4	1.33333	0.0187452	TOH-1, LIN-3, DPY-31, NAS-36	79	24	3249	6.85443	0.992838	0.91537	21.9245
UP_SEQ_FEATURE	glycosylation site:N-linked (GlcNAc...)	18	6	0.0215828	OPT-1, TAG-198, LIN-3, DIG-1, DEG-1, GLT-1, TTYH-1, BLI-3, C02B10.3, CYN-6, TWK-18, DPY-31, NAS-36, LGC-4, TOH-1, ZK643.6, HEX-1, EGL-15	79	426	3249	1.73774	0.996637	0.759177	24.8264
UP_SEQ_FEATURE	disulfide bond	10	3.33333	0.069782	TOH-1, LIN-3, ZK643.6, DIG-1, EGL-15, C02B10.3, DPY-31, EMB-9, NAS-36, LGC-4	79	215	3249	1.91286	1	0.848623	61.1741
UP_SEQ_FEATURE	signal peptide	15	5	0.127157	TAG-198, LIN-3, DIG-1, BLI-3, C02B10.3, CYN-6, DPY-31, EMB-9, NAS-36, LGC-4, TOH-1, ZK643.6, HEX-1, EGL-15, FOZI-1	79	422	3249	1.46185	1	0.96032	83.1148
Annotation Cluster 2	Enrichment Score: 1.9578213730914806
Category	Term	Count	%	PValue	Genes	List Total	Pop Hits	Pop Total	Fold Enrichment	Bonferroni	Benjamini	FDR
GOTERM_CC_FAT	GO:0005856~cytoskeleton	13	4.33333	0.000651314	ANI-1, ACT-2, IFA-4, LMN-1, IFC-2, PAT-6, UNC-15, STN-1, CDC-14, UNC-84, HUM-4, ACT-4, KLC-1	136	235	7912	3.21827	0.050787	0.050787	0.690254
SP_PIR_KEYWORDS	cytoplasm	14	4.66667	0.0023952	ANI-1, ACT-2, IFA-4, SUR-5, IFC-2, R11A8.7, PAR-5, PAT-6, ENOL-1, STN-1, CDC-14, UNC-84, ACT-4, D1005.1	295	349	19674	2.6753	0.315383	0.0729791	2.84808
SP_PIR_KEYWORDS	cytoskeleton	7	2.33333	0.0112947	ANI-1, ACT-2, PAT-6, STN-1, CDC-14, UNC-84, ACT-4	295	125	19674	3.73473	0.833825	0.164288	12.7911
GOTERM_CC_FAT	GO:0044430~cytoskeletal part	7	2.33333	0.0198255	IFA-4, LMN-1, IFC-2, UNC-15, CDC-14, HUM-4, KLC-1	136	125	7912	3.25788	0.798501	0.413739	19.1751
GOTERM_CC_FAT	GO:0043228~non-membrane-bounded organelle	15	5	0.0716013	LMN-1, PAT-6, STN-1, UNC-84, KLC-1, ANI-1, ACT-2, IFA-4, IFC-2, UNC-15, HIL-3, CYLD-1, CDC-14, ACT-4, HUM-4	136	535	7912	1.63112	0.997377	0.572189	54.6079
GOTERM_CC_FAT	GO:0043232~intracellular non-membrane-bounded organelle	15	5	0.0716013	LMN-1, PAT-6, STN-1, UNC-84, KLC-1, ANI-1, ACT-2, IFA-4, IFC-2, UNC-15, HIL-3, CYLD-1, CDC-14, ACT-4, HUM-4	136	535	7912	1.63112	0.997377	0.572189	54.6079
Annotation Cluster 3	Enrichment Score: 1.7795539773945608
Category	Term	Count	%	PValue	Genes	List Total	Pop Hits	Pop Total	Fold Enrichment	Bonferroni	Benjamini	FDR
SP_PIR_KEYWORDS	transmembrane	34	11.3333	0.000787316	SRA-12, H17B01.1, LIN-3, GLT-1, CATP-1, TTYH-1, C09F5.1, TWK-18, B0454.6, LGC-4, MUP-4, R106.2, F14F11.1, Y82E9BR.16, Y4C6B.2, SRE-12, SER-4, VER-3, OPT-1, GON-2, DEG-1, AQP-2, BLI-3, C02B10.3, EGL-36, CLH-1, UNC-84, GCY-9, NAC-1, F53B3.5, EGL-15, MTX-1, F47B7.1, T07D10.2	295	1227	19674	1.84801	0.117013	0.040633	0.944516
SP_PIR_KEYWORDS	membrane	28	9.33333	0.0142593	SRA-12, H17B01.1, LIN-3, GLT-1, CATP-1, TTYH-1, C09F5.1, TWK-18, LGC-4, F14F11.1, Y4C6B.2, SRE-12, VER-3, OPT-1, DEG-1, GON-2, LMN-1, BLI-3, C02B10.3, STN-1, EGL-36, CLH-1, GCY-9, UNC-84, NAC-1, EGL-15, MTX-1, F47B7.1	295	1154	19674	1.61817	0.896604	0.160168	15.8901
SP_PIR_KEYWORDS	transport	17	5.66667	0.0149538	H17B01.1, OPT-1, DEG-1, GON-2, GLT-1, CATP-1, TTYH-1, AQP-2, TWK-18, EGL-36, MON-2, NAC-1, LGC-4, F14F11.1, GLB-7, SLP-1, MTX-1	295	583	19674	1.94469	0.907499	0.156368	16.6013
UP_SEQ_FEATURE	transmembrane region	18	6	0.453718	SRA-12, OPT-1, LIN-3, DEG-1, GON-2, GLT-1, TTYH-1, BLI-3, C09F5.1, C02B10.3, TWK-18, UNC-84, NAC-1, LGC-4, EGL-15, MTX-1, F47B7.1, SRE-12	79	674	3249	1.09834	1	0.999948	99.9632
Annotation Cluster 4	Enrichment Score: 1.7590132245964054
Category	Term	Count	%	PValue	Genes	List Total	Pop Hits	Pop Total	Fold Enrichment	Bonferroni	Benjamini	FDR
SP_PIR_KEYWORDS	egf-like domain	8	2.66667	0.00107041	TOH-1, MUP-4, LIN-3, DIG-1, C02B10.3, HYALURONIDASE, DPY-31, NAS-36	295	106	19674	5.03332	0.155673	0.0414215	1.28213
INTERPRO	IPR013032:EGF-like region, conserved site	11	3.66667	0.0013999	TOH-1, MUP-4, LIN-3, DIG-1, T25F10.3, F40A3.2, Y69H2.10, C02B10.3, HYALURONIDASE, DPY-31, NAS-36	244	179	13633	3.43353	0.491671	0.491671	1.9875
INTERPRO	IPR000742:EGF-like, type 3	6	2	0.0273964	MUP-4, LIN-3, T25F10.3, F40A3.2, C02B10.3, HYALURONIDASE	244	95	13633	3.52882	0.999999	0.852913	32.8391
INTERPRO	IPR006210:EGF-like	6	2	0.0396681	MUP-4, LIN-3, DIG-1, T25F10.3, C02B10.3, HYALURONIDASE	244	105	13633	3.19274	1	0.777727	44.0124
SMART	SM00181:EGF	6	2	0.0535209	MUP-4, LIN-3, DIG-1, T25F10.3, C02B10.3, HYALURONIDASE	109	105	5537	2.90275	0.995183	0.656003	45.5034
INTERPRO	IPR006209:EGF	4	1.33333	0.0594523	MUP-4, LIN-3, DIG-1, C02B10.3	244	50	13633	4.46984	1	0.842807	58.4532
INTERPRO	IPR013111:EGF, extracellular	3	1	0.0938495	MUP-4, T25F10.3, C02B10.3	244	29	13633	5.77996	1	0.918344	75.6407
Annotation Cluster 5	Enrichment Score: 1.6413572674107177
Category	Term	Count	%	PValue	Genes	List Total	Pop Hits	Pop Total	Fold Enrichment	Bonferroni	Benjamini	FDR
SP_PIR_KEYWORDS	glycoprotein	19	6.33333	0.000103459	OPT-1, TAG-198, LIN-3, DIG-1, DEG-1, GLT-1, TTYH-1, BLI-3, C02B10.3, CYN-6, TWK-18, DPY-31, EMB-9, NAS-36, LGC-4, TOH-1, ZK643.6, HEX-1, EGL-15	295	435	19674	2.91296	0.0162144	0.00814035	0.124585
UP_SEQ_FEATURE	glycosylation site:N-linked (GlcNAc...)	18	6	0.0215828	OPT-1, TAG-198, LIN-3, DIG-1, DEG-1, GLT-1, TTYH-1, BLI-3, C02B10.3, CYN-6, TWK-18, DPY-31, NAS-36, LGC-4, TOH-1, ZK643.6, HEX-1, EGL-15	79	426	3249	1.73774	0.996637	0.759177	24.8264
UP_SEQ_FEATURE	topological domain:Extracellular	9	3	0.0410176	SRA-12, LIN-3, DEG-1, GLT-1, EGL-15, TTYH-1, BLI-3, C02B10.3, LGC-4	79	164	3249	2.25695	0.999982	0.790205	42.1768
UP_SEQ_FEATURE	topological domain:Cytoplasmic	10	3.33333	0.14948	SRA-12, LIN-3, DEG-1, GLT-1, EGL-15, TTYH-1, BLI-3, C02B10.3, TWK-18, LGC-4	79	253	3249	1.62556	1	0.970445	87.9677
UP_SEQ_FEATURE	transmembrane region	18	6	0.453718	SRA-12, OPT-1, LIN-3, DEG-1, GON-2, GLT-1, TTYH-1, BLI-3, C09F5.1, C02B10.3, TWK-18, UNC-84, NAC-1, LGC-4, EGL-15, MTX-1, F47B7.1, SRE-12	79	674	3249	1.09834	1	0.999948	99.9632
Annotation Cluster 6	Enrichment Score: 1.4745035760491925
Category	Term	Count	%	PValue	Genes	List Total	Pop Hits	Pop Total	Fold Enrichment	Bonferroni	Benjamini	FDR
SP_PIR_KEYWORDS	Intermediate filament	3	1	0.0133059	IFA-4, LMN-1, IFC-2	295	12	19674	16.6729	0.87954	0.161692	14.9046
INTERPRO	IPR016044:Filament	3	1	0.0156516	IFA-4, LMN-1, IFC-2	244	11	13633	15.2381	0.999509	0.78214	20.2335
GOTERM_CC_FAT	GO:0005882~intermediate filament	3	1	0.0170531	IFA-4, LMN-1, IFC-2	136	12	7912	14.5441	0.747417	0.497423	16.7113
GOTERM_CC_FAT	GO:0045111~intermediate filament cytoskeleton	3	1	0.0170531	IFA-4, LMN-1, IFC-2	136	12	7912	14.5441	0.747417	0.497423	16.7113
GOTERM_CC_FAT	GO:0044430~cytoskeletal part	7	2.33333	0.0198255	IFA-4, LMN-1, IFC-2, UNC-15, CDC-14, HUM-4, KLC-1	136	125	7912	3.25788	0.798501	0.413739	19.1751
INTERPRO	IPR001664:Intermediate filament protein	3	1	0.0216838	IFA-4, LMN-1, IFC-2	244	13	13633	12.8938	0.999975	0.82877	26.9594
INTERPRO	IPR018039:Intermediate filament protein, conserved site	3	1	0.0216838	IFA-4, LMN-1, IFC-2	244	13	13633	12.8938	0.999975	0.82877	26.9594
UP_SEQ_FEATURE	region of interest:Head	3	1	0.0321374	IFA-4, LMN-1, IFC-2	79	12	3249	10.2816	0.999802	0.758512	34.7683
UP_SEQ_FEATURE	region of interest:Linker 1	3	1	0.0321374	IFA-4, LMN-1, IFC-2	79	12	3249	10.2816	0.999802	0.758512	34.7683
UP_SEQ_FEATURE	region of interest:Coil 1B	3	1	0.0321374	IFA-4, LMN-1, IFC-2	79	12	3249	10.2816	0.999802	0.758512	34.7683
UP_SEQ_FEATURE	region of interest:Coil 2	3	1	0.0321374	IFA-4, LMN-1, IFC-2	79	12	3249	10.2816	0.999802	0.758512	34.7683
UP_SEQ_FEATURE	region of interest:Rod	3	1	0.0321374	IFA-4, LMN-1, IFC-2	79	12	3249	10.2816	0.999802	0.758512	34.7683
UP_SEQ_FEATURE	region of interest:Tail	3	1	0.0321374	IFA-4, LMN-1, IFC-2	79	12	3249	10.2816	0.999802	0.758512	34.7683
UP_SEQ_FEATURE	region of interest:Coil 1A	3	1	0.0321374	IFA-4, LMN-1, IFC-2	79	12	3249	10.2816	0.999802	0.758512	34.7683
SP_PIR_KEYWORDS	coiled coil	6	2	0.150783	MAI-1, IFA-4, LMN-1, IFC-2, R11A8.7, EMB-9	295	188	19674	2.12845	1	0.542753	86.0443
GOTERM_MF_FAT	GO:0005198~structural molecule activity	8	2.66667	0.848818	IFA-4, F53B3.5, COL-167, LMN-1, IFC-2, COL-101, CYLD-1, EMB-9	137	468	6686	0.834238	1	0.99901	100
Annotation Cluster 7	Enrichment Score: 1.453005386107043
Category	Term	Count	%	PValue	Genes	List Total	Pop Hits	Pop Total	Fold Enrichment	Bonferroni	Benjamini	FDR
SP_PIR_KEYWORDS	glycolysis	4	1.33333	0.00468772	F01F1.12, ENOL-1, T05D4.1, F25H5.3	295	23	19674	11.5985	0.524031	0.116385	5.50421
GOTERM_BP_FAT	GO:0006096~glycolysis	4	1.33333	0.0131718	F01F1.12, ENOL-1, T05D4.1, F25H5.3	152	26	7838	7.9332	0.999572	0.999572	17.729
GOTERM_BP_FAT	GO:0006006~glucose metabolic process	5	1.66667	0.0164099	GSY-1, F01F1.12, ENOL-1, T05D4.1, F25H5.3	152	51	7838	5.05547	0.999937	0.992091	21.6141
GOTERM_BP_FAT	GO:0019320~hexose catabolic process	4	1.33333	0.0271195	F01F1.12, ENOL-1, T05D4.1, F25H5.3	152	34	7838	6.06656	1	0.995305	33.2796
GOTERM_BP_FAT	GO:0006007~glucose catabolic process	4	1.33333	0.0271195	F01F1.12, ENOL-1, T05D4.1, F25H5.3	152	34	7838	6.06656	1	0.995305	33.2796
GOTERM_BP_FAT	GO:0046365~monosaccharide catabolic process	4	1.33333	0.0271195	F01F1.12, ENOL-1, T05D4.1, F25H5.3	152	34	7838	6.06656	1	0.995305	33.2796
GOTERM_BP_FAT	GO:0046164~alcohol catabolic process	4	1.33333	0.0361726	F01F1.12, ENOL-1, T05D4.1, F25H5.3	152	38	7838	5.42798	1	0.99543	41.8566
GOTERM_BP_FAT	GO:0019318~hexose metabolic process	5	1.66667	0.0362192	GSY-1, F01F1.12, ENOL-1, T05D4.1, F25H5.3	152	65	7838	3.9666	1	0.986651	41.898
GOTERM_BP_FAT	GO:0044275~cellular carbohydrate catabolic process	4	1.33333	0.0386496	F01F1.12, ENOL-1, T05D4.1, F25H5.3	152	39	7838	5.2888	1	0.978573	44.0176
GOTERM_BP_FAT	GO:0005996~monosaccharide metabolic process	5	1.66667	0.0436332	GSY-1, F01F1.12, ENOL-1, T05D4.1, F25H5.3	152	69	7838	3.73665	1	0.97597	48.1403
GOTERM_BP_FAT	GO:0006091~generation of precursor metabolites and energy	7	2.33333	0.0472573	GSY-1, W02F12.5, F01F1.12, VHA-7, ENOL-1, T05D4.1, F25H5.3	152	136	7838	2.65412	1	0.957005	50.9587
KEGG_PATHWAY	cel00010:Glycolysis / Gluconeogenesis	4	1.33333	0.0498612	F01F1.12, ENOL-1, T05D4.1, F25H5.3	37	36	1534	4.60661	0.899904	0.68362	38.1838
SP_PIR_KEYWORDS	lyase	4	1.33333	0.0901347	F01F1.12, ENOL-1, T05D4.1, GCY-9	295	71	19674	3.75727	1	0.42464	67.9581
GOTERM_BP_FAT	GO:0016052~carbohydrate catabolic process	4	1.33333	0.112743	F01F1.12, ENOL-1, T05D4.1, F25H5.3	152	61	7838	3.38136	1	0.974854	82.8055
UP_SEQ_FEATURE	binding site:Substrate	4	1.33333	0.149923	MTM-3, F01F1.12, ENOL-1, T05D4.1	79	56	3249	2.93761	1	0.961653	88.0495
Annotation Cluster 8	Enrichment Score: 1.26950012401791
Category	Term	Count	%	PValue	Genes	List Total	Pop Hits	Pop Total	Fold Enrichment	Bonferroni	Benjamini	FDR
GOTERM_CC_FAT	GO:0005578~proteinaceous extracellular matrix	4	1.33333	0.0213578	C31B8.8, DIG-1, C54E4.2, EMB-9	136	35	7912	6.64874	0.822207	0.35065	20.5083
GOTERM_CC_FAT	GO:0031012~extracellular matrix	4	1.33333	0.0230151	C31B8.8, DIG-1, C54E4.2, EMB-9	136	36	7912	6.46405	0.844752	0.311022	21.9279
GOTERM_CC_FAT	GO:0044421~extracellular region part	4	1.33333	0.0387121	C31B8.8, DIG-1, C54E4.2, EMB-9	136	44	7912	5.28877	0.957511	0.409282	34.2777
GOTERM_CC_FAT	GO:0005576~extracellular region	7	2.33333	0.43912	C31B8.8, TOH-1, DIG-1, C54E4.2, DPY-31, EMB-9, NAS-36	136	311	7912	1.30944	1	0.954224	99.7861
Annotation Cluster 9	Enrichment Score: 1.232537787232324
Category	Term	Count	%	PValue	Genes	List Total	Pop Hits	Pop Total	Fold Enrichment	Bonferroni	Benjamini	FDR
INTERPRO	IPR013151:Immunoglobulin	4	1.33333	0.0298411	KETN-1, DIG-1, EGL-15, VER-3	244	38	13633	5.88136	1	0.83944	35.2181
SP_PIR_KEYWORDS	Immunoglobulin domain	3	1	0.0354223	DIG-1, EGL-15, VER-3	295	20	19674	10.0037	0.996648	0.259114	35.244
INTERPRO	IPR013783:Immunoglobulin-like fold	5	1.66667	0.0378224	KETN-1, DIG-1, EGL-15, T04A8.7, VER-3	244	71	13633	3.93471	1	0.84468	42.4505
INTERPRO	IPR003599:Immunoglobulin subtype	4	1.33333	0.0385724	KETN-1, DIG-1, EGL-15, VER-3	244	42	13633	5.32123	1	0.82222	43.09
SMART	SM00409:IG	4	1.33333	0.0478331	KETN-1, DIG-1, EGL-15, VER-3	109	42	5537	4.83792	0.991387	0.795014	41.7783
INTERPRO	IPR003598:Immunoglobulin subtype 2	4	1.33333	0.0594523	KETN-1, DIG-1, EGL-15, VER-3	244	50	13633	4.46984	1	0.842807	58.4532
SMART	SM00408:IGc2	4	1.33333	0.0731405	KETN-1, DIG-1, EGL-15, VER-3	109	50	5537	4.06385	0.999369	0.650934	56.7509
INTERPRO	IPR007110:Immunoglobulin-like	4	1.33333	0.158091	KETN-1, DIG-1, EGL-15, VER-3	244	77	13633	2.90249	1	0.964015	91.5077
INTERPRO	IPR013098:Immunoglobulin I-set	3	1	0.159251	KETN-1, DIG-1, EGL-15	244	40	13633	4.19047	1	0.96014	91.6739
Annotation Cluster 10	Enrichment Score: 1.0368384491577247
Category	Term	Count	%	PValue	Genes	List Total	Pop Hits	Pop Total	Fold Enrichment	Bonferroni	Benjamini	FDR
SP_PIR_KEYWORDS	cytoskeleton	7	2.33333	0.0112947	ANI-1, ACT-2, PAT-6, STN-1, CDC-14, UNC-84, ACT-4	295	125	19674	3.73473	0.833825	0.164288	12.7911
GOTERM_BP_FAT	GO:0000910~cytokinesis	5	1.66667	0.228932	ANI-1, SQV-5, ACT-2, CDC-14, ACT-4	152	127	7838	2.03015	1	0.992598	97.8212
GOTERM_BP_FAT	GO:0051301~cell division	6	2	0.29985	ANI-1, SQV-5, ACT-2, PAR-5, CDC-14, ACT-4	152	189	7838	1.63701	1	0.994556	99.4734
Annotation Cluster 11	Enrichment Score: 1.0350766058969676
Category	Term	Count	%	PValue	Genes	List Total	Pop Hits	Pop Total	Fold Enrichment	Bonferroni	Benjamini	FDR
INTERPRO	IPR001849:Pleckstrin homology	5	1.66667	0.039508	PLD-1, ANI-1, PLC-4, STN-1, OBR-3	244	72	13633	3.88007	1	0.802588	43.8785
SMART	SM00233:PH	5	1.66667	0.0512587	PLD-1, ANI-1, PLC-4, STN-1, OBR-3	109	72	5537	3.52765	0.993928	0.720852	44.0486
INTERPRO	IPR011993:Pleckstrin homology-type	3	1	0.387541	ANI-1, PLC-4, OBR-3	244	75	13633	2.23492	1	0.995401	99.9111
Annotation Cluster 12	Enrichment Score: 1.0166129271314552
Category	Term	Count	%	PValue	Genes	List Total	Pop Hits	Pop Total	Fold Enrichment	Bonferroni	Benjamini	FDR
GOTERM_BP_FAT	GO:0040002~collagen and cuticulin-based cuticle development	5	1.66667	0.0923609	ANI-1, MTM-3, IFC-2, BLI-3, MLT-7	152	89	7838	2.89695	1	0.991123	75.9805
GOTERM_BP_FAT	GO:0042335~cuticle development	5	1.66667	0.0982509	ANI-1, MTM-3, IFC-2, BLI-3, MLT-7	152	91	7838	2.83329	1	0.986719	78.1753
GOTERM_BP_FAT	GO:0007592~protein-based cuticle development	5	1.66667	0.0982509	ANI-1, MTM-3, IFC-2, BLI-3, MLT-7	152	91	7838	2.83329	1	0.986719	78.1753
Annotation Cluster 13	Enrichment Score: 0.9732896180343478
Category	Term	Count	%	PValue	Genes	List Total	Pop Hits	Pop Total	Fold Enrichment	Bonferroni	Benjamini	FDR
GOTERM_BP_FAT	GO:0018988~molting cycle, protein-based cuticle	9	3	0.105741	MUP-4, PYR-1, PTR-20, GEI-16, IFC-2, BLI-3, SAND-1, NAS-36, MLT-7	152	248	7838	1.87134	1	0.978631	80.6964
GOTERM_BP_FAT	GO:0018996~molting cycle, collagen and cuticulin-based cuticle	9	3	0.105741	MUP-4, PYR-1, PTR-20, GEI-16, IFC-2, BLI-3, SAND-1, NAS-36, MLT-7	152	248	7838	1.87134	1	0.978631	80.6964
GOTERM_BP_FAT	GO:0042303~molting cycle	9	3	0.107559	MUP-4, PYR-1, PTR-20, GEI-16, IFC-2, BLI-3, SAND-1, NAS-36, MLT-7	152	249	7838	1.86382	1	0.975236	81.2663
Annotation Cluster 14	Enrichment Score: 0.937580906373277
Category	Term	Count	%	PValue	Genes	List Total	Pop Hits	Pop Total	Fold Enrichment	Bonferroni	Benjamini	FDR
KEGG_PATHWAY	cel00250:Alanine, aspartate and glutamate metabolism	4	1.33333	0.0213069	PYR-1, GLN-3, C32F10.8, M02D8.4	37	26	1534	6.37838	0.620602	0.620602	18.3348
GOTERM_BP_FAT	GO:0044271~nitrogen compound biosynthetic process	7	2.33333	0.266318	CAT-4, PYR-1, GLN-3, CATP-1, VHA-7, M02D8.4, GCY-9	152	225	7838	1.60427	1	0.99435	98.9516
GOTERM_MF_FAT	GO:0016879~ligase activity, forming carbon-nitrogen bonds	4	1.33333	0.27123	PYR-1, GLN-3, F25B5.6, M02D8.4	137	89	6686	2.19339	1	0.950812	98.3067
Annotation Cluster 15	Enrichment Score: 0.906204902934858
Category	Term	Count	%	PValue	Genes	List Total	Pop Hits	Pop Total	Fold Enrichment	Bonferroni	Benjamini	FDR
GOTERM_MF_FAT	GO:0016684~oxidoreductase activity, acting on peroxide as acceptor	3	1	0.0909353	BLI-3, C11E4.1, MLT-7	137	25	6686	5.85635	1	0.872901	70.7402
GOTERM_MF_FAT	GO:0004601~peroxidase activity	3	1	0.0909353	BLI-3, C11E4.1, MLT-7	137	25	6686	5.85635	1	0.872901	70.7402
GOTERM_BP_FAT	GO:0006979~response to oxidative stress	3	1	0.159017	BLI-3, C11E4.1, MLT-7	152	37	7838	4.18101	1	0.987783	92.1835
GOTERM_MF_FAT	GO:0016209~antioxidant activity	3	1	0.180414	BLI-3, C11E4.1, MLT-7	137	38	6686	3.85286	1	0.917271	92.3052
Annotation Cluster 16	Enrichment Score: 0.8771666490501815
Category	Term	Count	%	PValue	Genes	List Total	Pop Hits	Pop Total	Fold Enrichment	Bonferroni	Benjamini	FDR
GOTERM_MF_FAT	GO:0005509~calcium ion binding	10	3.33333	0.0269481	C31B8.8, MUP-4, DIG-1, PLC-1, C54E4.2, ZK1307.8, PLC-4, BLI-3, F55H12.3, SPC-1	137	210	6686	2.32395	0.998499	0.803169	29.6816
INTERPRO	IPR011992:EF-Hand type	5	1.66667	0.077007	PLC-1, C54E4.2, PLC-4, BLI-3, SPC-1	244	90	13633	3.10405	1	0.883545	68.2838
SP_PIR_KEYWORDS	calcium	5	1.66667	0.122885	C31B8.8, ZK1307.8, PLC-4, BLI-3, SPC-1	295	127	19674	2.62565	1	0.47659	79.3988
INTERPRO	IPR018247:EF-HAND 1	5	1.66667	0.130282	C54E4.2, ZK1307.8, PLC-4, BLI-3, SPC-1	244	109	13633	2.56298	1	0.953325	86.4708
INTERPRO	IPR018249:EF-HAND 2	4	1.33333	0.193433	ZK1307.8, PLC-4, BLI-3, SPC-1	244	85	13633	2.62932	1	0.972133	95.4067
INTERPRO	IPR002048:Calcium-binding EF-hand	3	1	0.316426	PLC-4, BLI-3, SPC-1	244	64	13633	2.61904	1	0.989883	99.571
SMART	SM00054:EFh	3	1	0.356117	PLC-4, BLI-3, SPC-1	109	64	5537	2.38116	1	0.952651	99.2236
Annotation Cluster 17	Enrichment Score: 0.8413739810534742
Category	Term	Count	%	PValue	Genes	List Total	Pop Hits	Pop Total	Fold Enrichment	Bonferroni	Benjamini	FDR
GOTERM_MF_FAT	GO:0070279~vitamin B6 binding	4	1.33333	0.10076	T04F3.1, F56A11.5, C32F10.8, MEL-32	137	55	6686	3.5493	1	0.878326	74.5646
GOTERM_MF_FAT	GO:0030170~pyridoxal phosphate binding	4	1.33333	0.10076	T04F3.1, F56A11.5, C32F10.8, MEL-32	137	55	6686	3.5493	1	0.878326	74.5646
INTERPRO	IPR015421:Pyridoxal phosphate-dependent transferase, major region, subdomain 1	3	1	0.134531	T04F3.1, C32F10.8, MEL-32	244	36	13633	4.65608	1	0.951885	87.3877
GOTERM_MF_FAT	GO:0019842~vitamin binding	5	1.66667	0.145872	T04F3.1, F56A11.5, C32F10.8, MEL-32, C41A3.1	137	100	6686	2.44015	1	0.91806	86.8991
GOTERM_MF_FAT	GO:0048037~cofactor binding	7	2.33333	0.311715	T04F3.1, W02F12.5, F56A11.5, C32F10.8, BLI-3, MEL-32, C41A3.1	137	226	6686	1.51159	1	0.96285	99.1895
Annotation Cluster 18	Enrichment Score: 0.83047550411011
Category	Term	Count	%	PValue	Genes	List Total	Pop Hits	Pop Total	Fold Enrichment	Bonferroni	Benjamini	FDR
SP_PIR_KEYWORDS	egf-like domain	8	2.66667	0.00107041	TOH-1, MUP-4, LIN-3, DIG-1, C02B10.3, HYALURONIDASE, DPY-31, NAS-36	295	106	19674	5.03332	0.155673	0.0414215	1.28213
UP_SEQ_FEATURE	domain:EGF-like	4	1.33333	0.0187452	TOH-1, LIN-3, DPY-31, NAS-36	79	24	3249	6.85443	0.992838	0.91537	21.9245
INTERPRO	IPR017050:Peptidase M12A, astacin, nematode	3	1	0.0401306	TOH-1, DPY-31, NAS-36	244	18	13633	9.31216	1	0.756601	44.3976
PIR_SUPERFAMILY	PIRSF036365:Astacin_nematoda	3	1	0.0427093	TOH-1, DPY-31, NAS-36	85	18	4541	8.90392	0.978529	0.978529	37.6732
INTERPRO	IPR006026:Peptidase, metallopeptidases	4	1.33333	0.0484564	C31B8.8, TOH-1, DPY-31, NAS-36	244	46	13633	4.85852	1	0.797976	50.9233
UP_SEQ_FEATURE	domain:CUB	3	1	0.0549409	TOH-1, DPY-31, NAS-36	79	16	3249	7.71123	1	0.805773	52.2438
PIR_SUPERFAMILY	PIRSF036365:metalloproteinase, nematode astacin type	3	1	0.0565771	TOH-1, DPY-31, NAS-36	85	21	4541	7.63193	0.994055	0.922895	46.7855
SMART	SM00235:ZnMc	4	1.33333	0.0598504	C31B8.8, TOH-1, DPY-31, NAS-36	109	46	5537	4.41723	0.997487	0.63129	49.3929
SP_PIR_KEYWORDS	metalloprotease	4	1.33333	0.087244	C31B8.8, TOH-1, DPY-31, NAS-36	295	70	19674	3.81094	0.999999	0.42578	66.7098
INTERPRO	IPR001506:Peptidase M12A, astacin	3	1	0.159251	TOH-1, DPY-31, NAS-36	244	40	13633	4.19047	1	0.96014	91.6739
INTERPRO	IPR006025:Peptidase M, neutral zinc metallopeptidases, zinc-binding site	3	1	0.197665	TOH-1, DPY-31, NAS-36	244	46	13633	3.64389	1	0.971151	95.7402
SP_PIR_KEYWORDS	Secreted	5	1.66667	0.247676	TOH-1, DIG-1, DPY-31, EMB-9, NAS-36	295	169	19674	1.97312	1	0.69373	96.758
SP_PIR_KEYWORDS	Protease	5	1.66667	0.293885	C31B8.8, TOH-1, DPY-31, SRP-3, NAS-36	295	183	19674	1.82217	1	0.738412	98.4895
INTERPRO	IPR000859:CUB	3	1	0.296651	TOH-1, DPY-31, NAS-36	244	61	13633	2.74785	1	0.991097	99.3545
SMART	SM00042:CUB	3	1	0.334701	TOH-1, DPY-31, NAS-36	109	61	5537	2.49827	1	0.962899	98.886
UP_SEQ_FEATURE	metal ion-binding site:Zinc; catalytic	3	1	0.347711	TOH-1, DPY-31, NAS-36	79	51	3249	2.41921	1	0.999409	99.6258
GOTERM_MF_FAT	GO:0004222~metalloendopeptidase activity	4	1.33333	0.388456	C31B8.8, TOH-1, DPY-31, NAS-36	137	110	6686	1.77465	1	0.954042	99.8234
GOTERM_CC_FAT	GO:0005576~extracellular region	7	2.33333	0.43912	C31B8.8, TOH-1, DIG-1, C54E4.2, DPY-31, EMB-9, NAS-36	136	311	7912	1.30944	1	0.954224	99.7861
GOTERM_MF_FAT	GO:0004175~endopeptidase activity	6	2	0.60461	C31B8.8, TOH-1, F25E5.4, DPY-31, NAS-36, F59D6.2	137	257	6686	1.13937	1	0.983253	99.9994
GOTERM_BP_FAT	GO:0006508~proteolysis	10	3.33333	0.679184	C31B8.8, TOH-1, SKR-21, BETA-TRANSDUCIN, F25E5.4, CYLD-1, DPY-31, SKR-1, NAS-36, F59D6.2	152	520	7838	0.99165	1	0.999636	100
GOTERM_MF_FAT	GO:0008237~metallopeptidase activity	4	1.33333	0.689146	C31B8.8, TOH-1, DPY-31, NAS-36	137	173	6686	1.12839	1	0.991726	100
GOTERM_MF_FAT	GO:0008233~peptidase activity	7	2.33333	0.855454	C31B8.8, TOH-1, F25E5.4, DPY-31, SRP-3, NAS-36, F59D6.2	137	414	6686	0.82517	1	0.999065	100
GOTERM_MF_FAT	GO:0070011~peptidase activity, acting on L-amino acid peptides	6	2	0.89711	C31B8.8, TOH-1, F25E5.4, DPY-31, NAS-36, F59D6.2	137	383	6686	0.764537	1	0.999608	100
Annotation Cluster 19	Enrichment Score: 0.8289658185442873
Category	Term	Count	%	PValue	Genes	List Total	Pop Hits	Pop Total	Fold Enrichment	Bonferroni	Benjamini	FDR
SP_PIR_KEYWORDS	metal-binding	25	8.33333	0.0220209	ZYX-1, F08G12.5, SDC-1, ENOL-1, C31B8.8, TOH-1, Y73B6BL.1, F21G4.4, CDC-14, D2023.1, D1005.1, C34D10.2, PDE-4, CAT-4, NHR-48, R11G1.6, CYP-34A10, DPY-31, NAS-36, TPA-1, PDE-2, C18B12.4, MTM-3, EGL-15, MED-1	295	1033	19674	1.61403	0.970347	0.19739	23.5316
GOTERM_MF_FAT	GO:0043167~ion binding	51	17	0.0372247	ZYX-1, F08G12.5, PLC-1, DIG-1, F56A11.5, ZK1307.8, C54E4.2, PLC-4, TTYH-1, SDC-1, TWK-18, ENOL-1, SPC-1, MLT-7, C31B8.8, TOH-1, MUP-4, KIN-4, F14F11.1, GLB-7, Y73B6BL.1, FOZI-1, F21G4.4, CDC-14, RSKN-2, CSB-1, D2023.1, D1005.1, C34D10.2, CAT-4, DEG-1, NHR-48, R11G1.6, CYP-34A10, BLI-3, DPY-31, FOG-1, EGL-36, F55H12.3, T04A8.7, NAC-1, NAS-36, TPA-1, C18B12.4, HEX-1, MTM-3, GLB-15, TAG-294, EGL-15,…	137	1966	6686	1.266	0.99988	0.77793	38.676
GOTERM_MF_FAT	GO:0043169~cation binding	50	16.6667	0.0521614	ZYX-1, F08G12.5, PLC-1, DIG-1, F56A11.5, ZK1307.8, C54E4.2, PLC-4, SDC-1, TWK-18, ENOL-1, SPC-1, MLT-7, C31B8.8, TOH-1, MUP-4, KIN-4, F14F11.1, GLB-7, Y73B6BL.1, FOZI-1, F21G4.4, CDC-14, RSKN-2, CSB-1, D2023.1, D1005.1, C34D10.2, CAT-4, DEG-1, NHR-48, R11G1.6, CYP-34A10, BLI-3, DPY-31, FOG-1, EGL-36, F55H12.3, T04A8.7, NAC-1, NAS-36, TPA-1, C18B12.4, HEX-1, MTM-3, GLB-15, TAG-294, EGL-15, MED-1, …	137	1960	6686	1.24497	0.999997	0.838204	49.8701
GOTERM_MF_FAT	GO:0046872~metal ion binding	48	16	0.0730165	ZYX-1, DIG-1, F08G12.5, PLC-1, F56A11.5, ZK1307.8, PLC-4, C54E4.2, SDC-1, TWK-18, ENOL-1, SPC-1, MLT-7, C31B8.8, TOH-1, MUP-4, KIN-4, F14F11.1, GLB-7, Y73B6BL.1, FOZI-1, F21G4.4, CDC-14, CSB-1, RSKN-2, D2023.1, D1005.1, C34D10.2, CAT-4, DEG-1, NHR-48, CYP-34A10, R11G1.6, BLI-3, FOG-1, F55H12.3, DPY-31, EGL-36, TPA-1, NAC-1, NAS-36, C18B12.4, GLB-15, MTM-3, TAG-294, EGL-15, MED-1, F25H5.3	137	1910	6686	1.22646	1	0.86534	62.369
SP_PIR_KEYWORDS	zinc	17	5.66667	0.158511	CAT-4, ZYX-1, F08G12.5, NHR-48, SDC-1, R11G1.6, DPY-31, NAS-36, TPA-1, C18B12.4, C31B8.8, TOH-1, MTM-3, F21G4.4, CDC-14, MED-1, C34D10.2	295	811	19674	1.39797	1	0.551568	87.4998
SP_PIR_KEYWORDS	zinc-finger	7	2.33333	0.619483	F08G12.5, MTM-3, NHR-48, SDC-1, CDC-14, TPA-1, C18B12.4	295	428	19674	1.09075	1	0.958435	99.9991
GOTERM_MF_FAT	GO:0046914~transition metal ion binding	29	9.66667	0.813606	ZYX-1, F08G12.5, DIG-1, F56A11.5, SDC-1, MLT-7, C31B8.8, TOH-1, GLB-7, FOZI-1, F21G4.4, CDC-14, D2023.1, C34D10.2, CAT-4, NHR-48, BLI-3, R11G1.6, CYP-34A10, FOG-1, DPY-31, NAS-36, TPA-1, C18B12.4, MTM-3, GLB-15, TAG-294, EGL-15, MED-1	137	1567	6686	0.903181	1	0.998417	100
GOTERM_MF_FAT	GO:0008270~zinc ion binding	20	6.66667	0.936127	CAT-4, ZYX-1, F08G12.5, NHR-48, SDC-1, R11G1.6, FOG-1, DPY-31, NAS-36, TPA-1, C18B12.4, C31B8.8, TOH-1, MTM-3, TAG-294, FOZI-1, F21G4.4, CDC-14, MED-1, C34D10.2	137	1238	6686	0.788416	1	0.999913	100
Annotation Cluster 20	Enrichment Score: 0.7785831983545353
Category	Term	Count	%	PValue	Genes	List Total	Pop Hits	Pop Total	Fold Enrichment	Bonferroni	Benjamini	FDR
GOTERM_MF_FAT	GO:0031420~alkali metal ion binding	6	2	0.0121044	DEG-1, F14F11.1, TWK-18, EGL-36, NAC-1, F25H5.3	137	68	6686	4.30614	0.94489	0.94489	14.5281
SP_PIR_KEYWORDS	transport	17	5.66667	0.0149538	H17B01.1, OPT-1, DEG-1, GON-2, GLT-1, CATP-1, TTYH-1, AQP-2, TWK-18, EGL-36, MON-2, NAC-1, LGC-4, F14F11.1, GLB-7, SLP-1, MTX-1	295	583	19674	1.94469	0.907499	0.156368	16.6013
SP_PIR_KEYWORDS	potassium channel	3	1	0.032192	F14F11.1, TWK-18, EGL-36	295	19	19674	10.5302	0.994315	0.249655	32.5821
GOTERM_MF_FAT	GO:0030955~potassium ion binding	4	1.33333	0.0335448	F14F11.1, TWK-18, EGL-36, F25H5.3	137	35	6686	5.57748	0.999703	0.802916	35.585
GOTERM_BP_FAT	GO:0006811~ion transport	16	5.33333	0.0456519	DEG-1, GON-2, HMT-1, CATP-1, VHA-7, TTYH-1, TWK-18, EGL-36, CLH-1, NAC-1, ABTS-4, LGC-4, Y58A7A.1, ZC239.6, F14F11.1, TAG-140	152	484	7838	1.70465	1	0.967186	49.7283
SP_PIR_KEYWORDS	ion transport	9	3	0.0572008	GON-2, DEG-1, F14F11.1, CATP-1, TTYH-1, TWK-18, EGL-36, NAC-1, LGC-4	295	277	19674	2.16687	0.999909	0.358	50.8211
SP_PIR_KEYWORDS	potassium transport	3	1	0.0693814	F14F11.1, TWK-18, EGL-36	295	29	19674	6.89912	0.999988	0.365199	57.9532
GOTERM_MF_FAT	GO:0046873~metal ion transmembrane transporter activity	9	3	0.074256	Y58A7A.1, ZC239.6, DEG-1, F14F11.1, HMT-1, TAG-140, TWK-18, EGL-36, LGC-4	137	217	6686	2.02408	1	0.840602	63.0125
GOTERM_BP_FAT	GO:0030001~metal ion transport	9	3	0.0805662	Y58A7A.1, ZC239.6, DEG-1, F14F11.1, HMT-1, TAG-140, TWK-18, EGL-36, NAC-1	152	233	7838	1.99181	1	0.992656	70.9536
GOTERM_BP_FAT	GO:0006812~cation transport	11	3.66667	0.0906911	Y58A7A.1, ZC239.6, DEG-1, F14F11.1, HMT-1, CATP-1, VHA-7, TAG-140, TWK-18, EGL-36, NAC-1	152	321	7838	1.76705	1	0.993629	75.3218
SP_PIR_KEYWORDS	potassium	3	1	0.091384	F14F11.1, TWK-18, EGL-36	295	34	19674	5.88455	1	0.4177	68.4842
SP_PIR_KEYWORDS	ionic channel	7	2.33333	0.104577	GON-2, DEG-1, F14F11.1, TTYH-1, TWK-18, EGL-36, LGC-4	295	215	19674	2.17135	1	0.441081	73.5764
GOTERM_CC_FAT	GO:0034702~ion channel complex	4	1.33333	0.113322	ZC239.6, F14F11.1, TTYH-1, EGL-36	136	69	7912	3.37255	0.999934	0.699628	72.1586
GOTERM_CC_FAT	GO:0005887~integral to plasma membrane	4	1.33333	0.172619	SNF-1, ZC239.6, F14F11.1, EGL-36	136	84	7912	2.77031	1	0.814436	86.6613
GOTERM_CC_FAT	GO:0031226~intrinsic to plasma membrane	4	1.33333	0.18111	SNF-1, ZC239.6, F14F11.1, EGL-36	136	86	7912	2.70588	1	0.797788	88.0467
GOTERM_MF_FAT	GO:0022832~voltage-gated channel activity	4	1.33333	0.222077	ZC239.6, F14F11.1, EGL-36, CLH-1	137	80	6686	2.44015	1	0.933911	96.0724
GOTERM_MF_FAT	GO:0005244~voltage-gated ion channel activity	4	1.33333	0.222077	ZC239.6, F14F11.1, EGL-36, CLH-1	137	80	6686	2.44015	1	0.933911	96.0724
INTERPRO	IPR003131:Potassium channel, voltage dependent, Kv, tetramerisation	3	1	0.243658	ZC239.6, F14F11.1, EGL-36	244	53	13633	3.16262	1	0.983217	98.172
GOTERM_CC_FAT	GO:0008076~voltage-gated potassium channel complex	3	1	0.253995	ZC239.6, F14F11.1, EGL-36	136	57	7912	3.06192	1	0.88129	95.5629
GOTERM_CC_FAT	GO:0034705~potassium channel complex	3	1	0.253995	ZC239.6, F14F11.1, EGL-36	136	57	7912	3.06192	1	0.88129	95.5629
GOTERM_MF_FAT	GO:0022838~substrate specific channel activity	9	3	0.268813	ZC239.6, GON-2, DEG-1, F14F11.1, TTYH-1, TWK-18, EGL-36, CLH-1, LGC-4	137	301	6686	1.45922	1	0.955165	98.2329
GOTERM_MF_FAT	GO:0005216~ion channel activity	9	3	0.268813	ZC239.6, GON-2, DEG-1, F14F11.1, TTYH-1, TWK-18, EGL-36, CLH-1, LGC-4	137	301	6686	1.45922	1	0.955165	98.2329
GOTERM_BP_FAT	GO:0015672~monovalent inorganic cation transport	7	2.33333	0.269606	ZC239.6, DEG-1, F14F11.1, VHA-7, TWK-18, EGL-36, NAC-1	152	226	7838	1.59717	1	0.993935	99.0186
GOTERM_MF_FAT	GO:0022803~passive transmembrane transporter activity	9	3	0.271745	ZC239.6, GON-2, DEG-1, F14F11.1, TTYH-1, TWK-18, EGL-36, CLH-1, LGC-4	137	302	6686	1.45439	1	0.945127	98.3221
GOTERM_MF_FAT	GO:0015267~channel activity	9	3	0.271745	ZC239.6, GON-2, DEG-1, F14F11.1, TTYH-1, TWK-18, EGL-36, CLH-1, LGC-4	137	302	6686	1.45439	1	0.945127	98.3221
GOTERM_CC_FAT	GO:0044459~plasma membrane part	7	2.33333	0.271952	SNF-1, ZC239.6, F14F11.1, F53B3.5, EGL-36, STN-1, LGC-4	136	256	7912	1.59076	1	0.879478	96.5755
GOTERM_CC_FAT	GO:0034703~cation channel complex	3	1	0.285758	ZC239.6, F14F11.1, EGL-36	136	62	7912	2.81499	1	0.873937	97.2061
INTERPRO	IPR011333:BTB/POZ fold	5	1.66667	0.311038	SKR-21, ZC239.6, F14F11.1, EGL-36, SKR-1	244	158	13633	1.76813	1	0.990089	99.52
GOTERM_MF_FAT	GO:0005261~cation channel activity	6	2	0.31975	ZC239.6, DEG-1, F14F11.1, TWK-18, EGL-36, LGC-4	137	184	6686	1.5914	1	0.957662	99.3033
GOTERM_CC_FAT	GO:0005886~plasma membrane	8	2.66667	0.32996	SNF-1, ZC239.6, F14F11.1, F53B3.5, TTYH-1, EGL-36, STN-1, LGC-4	136	329	7912	1.41463	1	0.898541	98.5834
GOTERM_MF_FAT	GO:0005249~voltage-gated potassium channel activity	3	1	0.375401	ZC239.6, F14F11.1, EGL-36	137	64	6686	2.28764	1	0.951558	99.7681
GOTERM_MF_FAT	GO:0005267~potassium channel activity	4	1.33333	0.399508	ZC239.6, F14F11.1, TWK-18, EGL-36	137	112	6686	1.74296	1	0.944426	99.8604
GOTERM_BP_FAT	GO:0006813~potassium ion transport	4	1.33333	0.403294	ZC239.6, F14F11.1, TWK-18, EGL-36	152	119	7838	1.7333	1	0.99815	99.9499
GOTERM_MF_FAT	GO:0022843~voltage-gated cation channel activity	3	1	0.411506	ZC239.6, F14F11.1, EGL-36	137	69	6686	2.12187	1	0.946844	99.8924
GOTERM_MF_FAT	GO:0022836~gated channel activity	5	1.66667	0.584939	ZC239.6, F14F11.1, EGL-36, CLH-1, LGC-4	137	200	6686	1.22007	1	0.98072	99.9988
INTERPRO	IPR000210:BTB/POZ-like	3	1	0.737498	ZC239.6, F14F11.1, EGL-36	244	146	13633	1.14807	1	0.99999	100
SMART	SM00225:BTB	3	1	0.783961	ZC239.6, F14F11.1, EGL-36	109	146	5537	1.0438	1	0.999741	100
Annotation Cluster 21	Enrichment Score: 0.754555982417744
Category	Term	Count	%	PValue	Genes	List Total	Pop Hits	Pop Total	Fold Enrichment	Bonferroni	Benjamini	FDR
SP_PIR_KEYWORDS	tpr repeat	3	1	0.0693814	ZK328.7, F52H3.5, KLC-1	295	29	19674	6.89912	0.999988	0.365199	57.9532
INTERPRO	IPR001440:Tetratricopeptide TPR-1	3	1	0.146782	ZK328.7, F52H3.5, KLC-1	244	38	13633	4.41102	1	0.959019	89.7183
INTERPRO	IPR019734:Tetratricopeptide repeat	3	1	0.197665	ZK328.7, F52H3.5, KLC-1	244	46	13633	3.64389	1	0.971151	95.7402
INTERPRO	IPR013026:Tetratricopeptide region	3	1	0.210716	ZK328.7, F52H3.5, KLC-1	244	48	13633	3.49206	1	0.97189	96.6324
SMART	SM00028:TPR	3	1	0.225931	ZK328.7, F52H3.5, KLC-1	109	46	5537	3.31292	1	0.936716	94.076
INTERPRO	IPR011990:Tetratricopeptide-like helical	3	1	0.309846	ZK328.7, F52H3.5, KLC-1	244	63	13633	2.66062	1	0.991027	99.5079
Annotation Cluster 22	Enrichment Score: 0.7084527688636758
Category	Term	Count	%	PValue	Genes	List Total	Pop Hits	Pop Total	Fold Enrichment	Bonferroni	Benjamini	FDR
INTERPRO	IPR018029:C2 membrane targeting protein	3	1	0.0994153	PLC-1, PLC-4, R11G1.6	244	30	13633	5.5873	1	0.920243	77.6992
INTERPRO	IPR000008:C2 calcium-dependent membrane targeting	3	1	0.204179	PLC-1, PLC-4, R11G1.6	244	47	13633	3.56636	1	0.971513	96.2099
SMART	SM00239:C2	3	1	0.233169	PLC-1, PLC-4, R11G1.6	109	47	5537	3.24244	1	0.903781	94.6595
GOTERM_BP_FAT	GO:0007242~intracellular signaling cascade	7	2.33333	0.30978	PLC-1, PLC-4, R11G1.6, RSKN-2, GCY-9, TPA-1, RAS-1	152	238	7838	1.51664	1	0.994958	99.5732
Annotation Cluster 23	Enrichment Score: 0.6793509295875156
Category	Term	Count	%	PValue	Genes	List Total	Pop Hits	Pop Total	Fold Enrichment	Bonferroni	Benjamini	FDR
GOTERM_BP_FAT	GO:0030036~actin cytoskeleton organization	3	1	0.200637	ACT-2, FOZI-1, UNC-15	152	43	7838	3.59761	1	0.992188	96.2968
GOTERM_BP_FAT	GO:0007010~cytoskeleton organization	6	2	0.212577	ANI-1, ACT-2, EPS-8, FOZI-1, PAR-5, UNC-15	152	165	7838	1.87512	1	0.993216	97.0325
GOTERM_BP_FAT	GO:0030029~actin filament-based process	3	1	0.214792	ACT-2, FOZI-1, UNC-15	152	45	7838	3.43772	1	0.992387	97.1531
Annotation Cluster 24	Enrichment Score: 0.5697345353475592
Category	Term	Count	%	PValue	Genes	List Total	Pop Hits	Pop Total	Fold Enrichment	Bonferroni	Benjamini	FDR
SP_PIR_KEYWORDS	nucleotide-binding	21	7	0.0231576	CAT-4, K08F8.1, ZK524.4, SUR-5, HMT-1, CATP-1, C01C4.3, GPA-12, GCY-9, TPA-1, ACT-2, MRP-3, EGL-15, F25B5.6, RSKN-2, T04H1.2, ACT-4, HUM-4, D1005.1, VER-3, RAS-1	295	824	19674	1.69966	0.975324	0.195682	24.5957
UP_SEQ_FEATURE	active site:Proton acceptor	8	2.66667	0.028889	F01F1.12, B0303.3, EGL-15, ENOL-1, C01C4.3, RSKN-2, T05D4.1, TPA-1	79	125	3249	2.6321	0.999524	0.783512	31.8462
SP_PIR_KEYWORDS	atp-binding	16	5.33333	0.0639506	K08F8.1, ZK524.4, HMT-1, SUR-5, CATP-1, C01C4.3, TPA-1, ACT-2, MRP-3, EGL-15, F25B5.6, RSKN-2, ACT-4, HUM-4, D1005.1, VER-3	295	649	19674	1.64417	0.999971	0.377882	54.8995
SP_PIR_KEYWORDS	transferase	14	4.66667	0.0644666	D1044.1, GSY-1, KIN-4, W02F12.5, B0303.3, EGL-15, C01C4.3, RSKN-2, MEL-32, TPA-1, D1005.1, C41A3.1, F25H5.3, VER-3	295	542	19674	1.72266	0.999973	0.367312	55.1982
SP_PIR_KEYWORDS	phosphoprotein	5	1.66667	0.066797	EGL-15, RSKN-2, D1005.1, TPA-1, C41A3.1	295	102	19674	3.26919	0.999982	0.36563	56.5245
INTERPRO	IPR002290:Serine/threonine protein kinase	5	1.66667	0.187652	ZK524.4, K08F8.1, KIN-4, RSKN-2, TPA-1	244	126	13633	2.21718	1	0.972264	94.9117
GOTERM_MF_FAT	GO:0032555~purine ribonucleotide binding	28	9.33333	0.192349	K08F8.1, HMT-1, CATP-1, GPA-12, C01C4.3, KIN-4, ACT-2, MRP-3, Y82E9BR.18, F25B5.6, RSKN-2, CSB-1, HUM-4, ACT-4, D1005.1, RAS-1, VER-3, CAT-4, ZK524.4, SUR-5, Y65B4A.8, Y54G2A.2, F40F8.11, GCY-9, TPA-1, PYR-1, EGL-15, T04H1.2	137	1120	6686	1.22007	1	0.921303	93.6309
GOTERM_MF_FAT	GO:0032553~ribonucleotide binding	28	9.33333	0.192349	K08F8.1, HMT-1, CATP-1, GPA-12, C01C4.3, KIN-4, ACT-2, MRP-3, Y82E9BR.18, F25B5.6, RSKN-2, CSB-1, HUM-4, ACT-4, D1005.1, RAS-1, VER-3, CAT-4, ZK524.4, SUR-5, Y65B4A.8, Y54G2A.2, F40F8.11, GCY-9, TPA-1, PYR-1, EGL-15, T04H1.2	137	1120	6686	1.22007	1	0.921303	93.6309
SP_PIR_KEYWORDS	kinase	7	2.33333	0.214526	D1044.1, EGL-15, C01C4.3, RSKN-2, TPA-1, F25H5.3, VER-3	295	268	19674	1.74194	1	0.643397	94.5493
GOTERM_MF_FAT	GO:0017076~purine nucleotide binding	29	9.66667	0.220463	K08F8.1, HMT-1, CATP-1, GPA-12, C01C4.3, KIN-4, ACT-2, MRP-3, Y82E9BR.18, F25B5.6, CSB-1, RSKN-2, HUM-4, ACT-4, D1005.1, RAS-1, VER-3, CAT-4, ZK524.4, SUR-5, BLI-3, Y65B4A.8, Y54G2A.2, F40F8.11, GCY-9, TPA-1, PYR-1, EGL-15, T04H1.2	137	1187	6686	1.19232	1	0.94055	95.966
SMART	SM00220:S_TKc	5	1.66667	0.230867	ZK524.4, K08F8.1, KIN-4, RSKN-2, TPA-1	109	126	5537	2.0158	1	0.921619	94.4799
SP_PIR_KEYWORDS	serine/threonine-protein kinase	5	1.66667	0.260776	ZK524.4, K08F8.1, C01C4.3, RSKN-2, TPA-1	295	173	19674	1.9275	1	0.705982	97.3765
INTERPRO	IPR008271:Serine/threonine protein kinase, active site	6	2	0.327146	ZK524.4, K08F8.1, KIN-4, C01C4.3, RSKN-2, TPA-1	244	212	13633	1.58131	1	0.990607	99.658
INTERPRO	IPR017441:Protein kinase, ATP binding site	7	2.33333	0.353657	ZK524.4, K08F8.1, EGL-15, C01C4.3, RSKN-2, TPA-1, VER-3	244	272	13633	1.43791	1	0.99257	99.8077
GOTERM_MF_FAT	GO:0000166~nucleotide binding	31	10.3333	0.354777	K08F8.1, HMT-1, CATP-1, GPA-12, C01C4.3, KIN-4, ACT-2, MRP-3, Y82E9BR.18, MSI-1, F25B5.6, CSB-1, RSKN-2, HUM-4, ACT-4, D1005.1, RAS-1, VER-3, CAT-4, ZK524.4, SUR-5, BLI-3, FOG-1, Y65B4A.8, Y54G2A.2, F40F8.11, GCY-9, TPA-1, PYR-1, EGL-15, T04H1.2	137	1369	6686	1.10511	1	0.957577	99.6476
GOTERM_MF_FAT	GO:0005524~ATP binding	22	7.33333	0.359948	ZK524.4, K08F8.1, SUR-5, HMT-1, CATP-1, Y65B4A.8, C01C4.3, F40F8.11, GCY-9, TPA-1, KIN-4, PYR-1, ACT-2, MRP-3, EGL-15, F25B5.6, RSKN-2, CSB-1, ACT-4, HUM-4, D1005.1, VER-3	137	942	6686	1.13977	1	0.951887	99.6823
GOTERM_MF_FAT	GO:0032559~adenyl ribonucleotide binding	22	7.33333	0.363793	ZK524.4, K08F8.1, SUR-5, HMT-1, CATP-1, Y65B4A.8, C01C4.3, F40F8.11, GCY-9, TPA-1, KIN-4, PYR-1, ACT-2, MRP-3, EGL-15, F25B5.6, RSKN-2, CSB-1, ACT-4, HUM-4, D1005.1, VER-3	137	944	6686	1.13736	1	0.9497	99.706
GOTERM_MF_FAT	GO:0030554~adenyl nucleotide binding	23	7.66667	0.39682	ZK524.4, K08F8.1, SUR-5, HMT-1, CATP-1, BLI-3, Y65B4A.8, C01C4.3, F40F8.11, GCY-9, TPA-1, KIN-4, PYR-1, ACT-2, MRP-3, EGL-15, F25B5.6, RSKN-2, CSB-1, ACT-4, HUM-4, D1005.1, VER-3	137	1009	6686	1.11246	1	0.950608	99.8521
GOTERM_MF_FAT	GO:0001883~purine nucleoside binding	23	7.66667	0.398737	ZK524.4, K08F8.1, SUR-5, HMT-1, CATP-1, BLI-3, Y65B4A.8, C01C4.3, F40F8.11, GCY-9, TPA-1, KIN-4, PYR-1, ACT-2, MRP-3, EGL-15, F25B5.6, RSKN-2, CSB-1, ACT-4, HUM-4, D1005.1, VER-3	137	1010	6686	1.11135	1	0.947821	99.8581
GOTERM_BP_FAT	GO:0006796~phosphate metabolic process	15	5	0.404898	K08F8.1, ZK524.4, DIG-1, C04F12.8, VHA-7, C01C4.3, GCY-9, TPA-1, KIN-4, MTM-3, EGL-15, CDC-14, RSKN-2, CSB-1, VER-3	152	665	7838	1.16314	1	0.997963	99.9519
GOTERM_BP_FAT	GO:0006793~phosphorus metabolic process	15	5	0.404898	K08F8.1, ZK524.4, DIG-1, C04F12.8, VHA-7, C01C4.3, GCY-9, TPA-1, KIN-4, MTM-3, EGL-15, CDC-14, RSKN-2, CSB-1, VER-3	152	665	7838	1.16314	1	0.997963	99.9519
GOTERM_MF_FAT	GO:0001882~nucleoside binding	23	7.66667	0.412195	ZK524.4, K08F8.1, SUR-5, HMT-1, CATP-1, BLI-3, Y65B4A.8, C01C4.3, F40F8.11, GCY-9, TPA-1, KIN-4, PYR-1, ACT-2, MRP-3, EGL-15, F25B5.6, RSKN-2, CSB-1, ACT-4, HUM-4, D1005.1, VER-3	137	1017	6686	1.1037	1	0.943537	99.894
INTERPRO	IPR000719:Protein kinase, core	9	3	0.41843	ZK524.4, K08F8.1, KIN-4, EGL-15, C01C4.3, RSKN-2, GCY-9, TPA-1, VER-3	244	404	13633	1.24469	1	0.997026	99.9577
GOTERM_MF_FAT	GO:0004713~protein tyrosine kinase activity	9	3	0.422757	ZK524.4, K08F8.1, KIN-4, EGL-15, C01C4.3, RSKN-2, GCY-9, TPA-1, VER-3	137	351	6686	1.25136	1	0.945317	99.9161
UP_SEQ_FEATURE	binding site:ATP	4	1.33333	0.496379	EGL-15, C01C4.3, RSKN-2, TPA-1	79	110	3249	1.49551	1	0.999973	99.9873
INTERPRO	IPR017442:Serine/threonine protein kinase-related	6	2	0.513968	ZK524.4, K08F8.1, KIN-4, C01C4.3, RSKN-2, TPA-1	244	265	13633	1.26505	1	0.99906	99.9968
UP_SEQ_FEATURE	nucleotide phosphate-binding region:ATP	6	2	0.539432	EGL-15, F25B5.6, C01C4.3, RSKN-2, D1005.1, TPA-1	79	202	3249	1.22158	1	0.999987	99.9961
GOTERM_BP_FAT	GO:0006468~protein amino acid phosphorylation	9	3	0.610983	ZK524.4, K08F8.1, KIN-4, EGL-15, C01C4.3, RSKN-2, GCY-9, TPA-1, VER-3	152	437	7838	1.062	1	0.999302	99.9999
GOTERM_MF_FAT	GO:0004674~protein serine/threonine kinase activity	9	3	0.623012	ZK524.4, K08F8.1, KIN-4, EGL-15, C01C4.3, RSKN-2, GCY-9, TPA-1, VER-3	137	418	6686	1.05078	1	0.984173	99.9997
UP_SEQ_FEATURE	domain:Protein kinase	3	1	0.649309	EGL-15, C01C4.3, TPA-1	79	91	3249	1.35582	1	0.999999	99.9999
GOTERM_BP_FAT	GO:0016310~phosphorylation	10	3.33333	0.665621	ZK524.4, K08F8.1, KIN-4, EGL-15, VHA-7, C01C4.3, RSKN-2, GCY-9, TPA-1, VER-3	152	514	7838	1.00323	1	0.999634	100
GOTERM_MF_FAT	GO:0004672~protein kinase activity	9	3	0.699999	ZK524.4, K08F8.1, KIN-4, EGL-15, C01C4.3, RSKN-2, GCY-9, TPA-1, VER-3	137	448	6686	0.980416	1	0.992224	100
Annotation Cluster 25	Enrichment Score: 0.5317085869051199
Category	Term	Count	%	PValue	Genes	List Total	Pop Hits	Pop Total	Fold Enrichment	Bonferroni	Benjamini	FDR
GOTERM_BP_FAT	GO:0008406~gonad development	4	1.33333	0.281961	SQV-5, LIN-3, GON-2, DIG-1	152	96	7838	2.14857	1	0.993898	99.2366
GOTERM_BP_FAT	GO:0048608~reproductive structure development	4	1.33333	0.287228	SQV-5, LIN-3, GON-2, DIG-1	152	97	7838	2.12642	1	0.993773	99.315
GOTERM_BP_FAT	GO:0045137~development of primary sexual characteristics	4	1.33333	0.31366	SQV-5, LIN-3, GON-2, DIG-1	152	102	7838	2.02219	1	0.994027	99.6072
Annotation Cluster 26	Enrichment Score: 0.5228595942282499
Category	Term	Count	%	PValue	Genes	List Total	Pop Hits	Pop Total	Fold Enrichment	Bonferroni	Benjamini	FDR
SP_PIR_KEYWORDS	transducer	6	2	0.0457379	R106.2, PLC-1, PLC-4, GPA-12, SER-4, T07D10.2	295	130	19674	3.07807	0.999387	0.309164	43.1124
GOTERM_BP_FAT	GO:0007166~cell surface receptor linked signal transduction	11	3.66667	0.225756	T10B11.2, R106.2, LIN-3, F56A11.5, D1069.4, SRSX-35, EGL-15, GPA-12, SER-4, OBR-3, T07D10.2	152	393	7838	1.44332	1	0.993191	97.6853
GOTERM_BP_FAT	GO:0007186~G-protein coupled receptor protein signaling pathway	8	2.66667	0.408135	T10B11.2, R106.2, F56A11.5, D1069.4, SRSX-35, GPA-12, SER-4, T07D10.2	152	316	7838	1.30546	1	0.997837	99.9556
SP_PIR_KEYWORDS	g-protein coupled receptor	3	1	0.44699	R106.2, SER-4, T07D10.2	295	101	19674	1.98094	1	0.869279	99.9205
INTERPRO	IPR017452:GPCR, rhodopsin-like superfamily	8	2.66667	0.614932	R106.2, D1069.4, SRSX-35, SER-4, SPRR-3, R07D5.2, SRW-73, T07D10.2	244	416	13633	1.07448	1	0.999833	99.9999
INTERPRO	IPR000276:7TM GPCR, rhodopsin-like	4	1.33333	0.629503	R106.2, SRSX-35, SER-4, T07D10.2	244	181	13633	1.23476	1	0.999861	99.9999
Annotation Cluster 27	Enrichment Score: 0.5188304720316858
Category	Term	Count	%	PValue	Genes	List Total	Pop Hits	Pop Total	Fold Enrichment	Bonferroni	Benjamini	FDR
GOTERM_BP_FAT	GO:0048598~embryonic morphogenesis	5	1.66667	0.279644	PYR-1, EPS-8, FOZI-1, SPC-1, VAB-10	152	139	7838	1.85488	1	0.994406	99.1995
INTERPRO	IPR001452:Src homology-3 domain	3	1	0.296651	EPS-8, SPC-1, VAB-10	244	61	13633	2.74785	1	0.991097	99.3545
SMART	SM00326:SH3	3	1	0.334701	EPS-8, SPC-1, VAB-10	109	61	5537	2.49827	1	0.962899	98.886
Annotation Cluster 28	Enrichment Score: 0.5017222971794834
Category	Term	Count	%	PValue	Genes	List Total	Pop Hits	Pop Total	Fold Enrichment	Bonferroni	Benjamini	FDR
GOTERM_BP_FAT	GO:0009108~coenzyme biosynthetic process	3	1	0.186602	CAT-4, F25B5.6, Y65B4A.8	152	41	7838	3.77311	1	0.99041	95.2155
GOTERM_BP_FAT	GO:0006732~coenzyme metabolic process	4	1.33333	0.240259	CAT-4, W02F12.5, F25B5.6, Y65B4A.8	152	88	7838	2.3439	1	0.992335	98.2476
GOTERM_BP_FAT	GO:0051186~cofactor metabolic process	4	1.33333	0.459638	CAT-4, W02F12.5, F25B5.6, Y65B4A.8	152	130	7838	1.58664	1	0.998387	99.9884
GOTERM_BP_FAT	GO:0051188~cofactor biosynthetic process	3	1	0.477638	CAT-4, F25B5.6, Y65B4A.8	152	83	7838	1.86382	1	0.99857	99.9929
Annotation Cluster 29	Enrichment Score: 0.49275290352544654
Category	Term	Count	%	PValue	Genes	List Total	Pop Hits	Pop Total	Fold Enrichment	Bonferroni	Benjamini	FDR
GOTERM_MF_FAT	GO:0020037~heme binding	6	2	0.172558	GLB-7, GLB-15, BLI-3, CYP-34A10, D2023.1, MLT-7	137	145	6686	2.01943	1	0.929478	91.2982
GOTERM_MF_FAT	GO:0046906~tetrapyrrole binding	6	2	0.179387	GLB-7, GLB-15, BLI-3, CYP-34A10, D2023.1, MLT-7	137	147	6686	1.99196	1	0.926765	92.18
SP_PIR_KEYWORDS	heme	3	1	0.555389	GLB-7, CYP-34A10, D2023.1	295	124	19674	1.6135	1	0.934444	99.9943
GOTERM_MF_FAT	GO:0005506~iron ion binding	6	2	0.62182	GLB-7, GLB-15, BLI-3, CYP-34A10, D2023.1, MLT-7	137	262	6686	1.11762	1	0.985121	99.9996
Annotation Cluster 30	Enrichment Score: 0.4026723772860592
Category	Term	Count	%	PValue	Genes	List Total	Pop Hits	Pop Total	Fold Enrichment	Bonferroni	Benjamini	FDR
GOTERM_MF_FAT	GO:0005525~GTP binding	6	2	0.344031	CAT-4, Y82E9BR.18, GPA-12, T04H1.2, Y54G2A.2, RAS-1	137	190	6686	1.54114	1	0.960723	99.5639
GOTERM_MF_FAT	GO:0032561~guanyl ribonucleotide binding	6	2	0.348094	CAT-4, Y82E9BR.18, GPA-12, T04H1.2, Y54G2A.2, RAS-1	137	191	6686	1.53308	1	0.958504	99.5975
GOTERM_MF_FAT	GO:0019001~guanyl nucleotide binding	6	2	0.356228	CAT-4, Y82E9BR.18, GPA-12, T04H1.2, Y54G2A.2, RAS-1	137	193	6686	1.51719	1	0.954173	99.6576
SP_PIR_KEYWORDS	gtp-binding	4	1.33333	0.443054	CAT-4, GPA-12, T04H1.2, RAS-1	295	163	19674	1.6366	1	0.871908	99.9134
GOTERM_MF_FAT	GO:0003924~GTPase activity	3	1	0.51305	T04H1.2, Y54G2A.2, RAS-1	137	84	6686	1.74296	1	0.971787	99.9906
Annotation Cluster 31	Enrichment Score: 0.3982183163132817
Category	Term	Count	%	PValue	Genes	List Total	Pop Hits	Pop Total	Fold Enrichment	Bonferroni	Benjamini	FDR
SP_PIR_KEYWORDS	wd repeat	4	1.33333	0.279105	T01E8.4, BETA-TRANSDUCIN, Y32H12A.8, MES-6, C09G4.4	295	123	19674	2.16883	1	0.725467	98.0613
INTERPRO	IPR019781:WD40 repeat, subgroup	4	1.33333	0.307631	T01E8.4, BETA-TRANSDUCIN, Y32H12A.8, MES-6, C09G4.4	244	109	13633	2.05038	1	0.991763	99.4848
INTERPRO	IPR017986:WD40 repeat, region	4	1.33333	0.332065	T01E8.4, BETA-TRANSDUCIN, Y32H12A.8, MES-6, C09G4.4	244	114	13633	1.96045	1	0.990352	99.6921
INTERPRO	IPR001680:WD40 repeat	4	1.33333	0.4428	T01E8.4, BETA-TRANSDUCIN, Y32H12A.8, MES-6, C09G4.4	244	137	13633	1.63133	1	0.997546	99.9771
INTERPRO	IPR015943:WD40/YVTN repeat-like	4	1.33333	0.475215	T01E8.4, BETA-TRANSDUCIN, Y32H12A.8, MES-6, C09G4.4	244	144	13633	1.55203	1	0.998478	99.9903
SMART	SM00320:WD40	4	1.33333	0.503215	T01E8.4, BETA-TRANSDUCIN, Y32H12A.8, MES-6, C09G4.4	109	137	5537	1.48316	1	0.989155	99.9556
INTERPRO	IPR019782:WD40 repeat 2	3	1	0.540257	T01E8.4, BETA-TRANSDUCIN, MES-6, C09G4.4	244	101	13633	1.65959	1	0.999363	99.9985
Annotation Cluster 32	Enrichment Score: 0.3898947132305654
Category	Term	Count	%	PValue	Genes	List Total	Pop Hits	Pop Total	Fold Enrichment	Bonferroni	Benjamini	FDR
GOTERM_BP_FAT	GO:0007610~behavior	11	3.66667	0.263362	PDE-4, SQV-5, LIN-3, MTM-3, F01F1.12, EGL-15, SHN-1, UNC-15, GPA-12, OLRN-1, UNC-84	152	409	7838	1.38685	1	0.9948	98.8876
GOTERM_BP_FAT	GO:0018991~oviposition	8	2.66667	0.316325	SQV-5, LIN-3, MTM-3, F01F1.12, EGL-15, UNC-15, GPA-12, UNC-84	152	287	7838	1.43737	1	0.992871	99.6291
GOTERM_BP_FAT	GO:0033057~reproductive behavior in a multicellular organism	8	2.66667	0.32882	SQV-5, LIN-3, MTM-3, F01F1.12, EGL-15, UNC-15, GPA-12, UNC-84	152	291	7838	1.41762	1	0.993722	99.7173
GOTERM_BP_FAT	GO:0019098~reproductive behavior	8	2.66667	0.341395	SQV-5, LIN-3, MTM-3, F01F1.12, EGL-15, UNC-15, GPA-12, UNC-84	152	295	7838	1.39839	1	0.994473	99.786
GOTERM_BP_FAT	GO:0007276~gamete generation	5	1.66667	0.432725	SQV-5, LIN-3, LMN-1, FOG-1, GPA-12	152	174	7838	1.48178	1	0.998501	99.9762
GOTERM_BP_FAT	GO:0019953~sexual reproduction	6	2	0.441569	SQV-5, LIN-3, LMN-1, PAR-5, FOG-1, GPA-12	152	226	7838	1.369	1	0.998576	99.9811
GOTERM_BP_FAT	GO:0048609~reproductive process in a multicellular organism	10	3.33333	0.517141	SQV-5, LIN-3, LMN-1, MTM-3, F01F1.12, EGL-15, UNC-15, FOG-1, GPA-12, UNC-84	152	455	7838	1.13331	1	0.998961	99.9978
GOTERM_BP_FAT	GO:0032504~multicellular organism reproduction	10	3.33333	0.519842	SQV-5, LIN-3, LMN-1, MTM-3, F01F1.12, EGL-15, UNC-15, FOG-1, GPA-12, UNC-84	152	456	7838	1.13083	1	0.998776	99.998
GOTERM_BP_FAT	GO:0007292~female gamete generation	3	1	0.644695	SQV-5, LIN-3, GPA-12	152	113	7838	1.369	1	0.999574	100
Annotation Cluster 33	Enrichment Score: 0.35220134897058175
Category	Term	Count	%	PValue	Genes	List Total	Pop Hits	Pop Total	Fold Enrichment	Bonferroni	Benjamini	FDR
SP_PIR_KEYWORDS	ank repeat	3	1	0.34729	SHN-1, R11A8.7, UNC-44	295	82	19674	2.43993	1	0.799093	99.4144
INTERPRO	IPR002110:Ankyrin	3	1	0.478808	SHN-1, R11A8.7, UNC-44	244	90	13633	1.86243	1	0.998377	99.9912
SMART	SM00248:ANK	3	1	0.527889	SHN-1, R11A8.7, UNC-44	109	90	5537	1.69327	1	0.989434	99.9747
Annotation Cluster 34	Enrichment Score: 0.3444588452584051
Category	Term	Count	%	PValue	Genes	List Total	Pop Hits	Pop Total	Fold Enrichment	Bonferroni	Benjamini	FDR
GOTERM_BP_FAT	GO:0008104~protein localization	11	3.66667	0.102472	OPT-1, ANI-1, T08G11.1, LMN-1, SLP-1, Y82E9BR.18, EPS-8, PAR-5, MTX-1, MON-2, RAS-1	152	329	7838	1.72408	1	0.9808	79.6317
SP_PIR_KEYWORDS	protein transport	4	1.33333	0.166187	OPT-1, SLP-1, MTX-1, MON-2	295	94	19674	2.83794	1	0.559769	88.8067
GOTERM_BP_FAT	GO:0015031~protein transport	6	2	0.519704	OPT-1, SLP-1, Y82E9BR.18, MTX-1, MON-2, RAS-1	152	247	7838	1.25261	1	0.998897	99.9979
GOTERM_BP_FAT	GO:0045184~establishment of protein localization	6	2	0.537662	OPT-1, SLP-1, Y82E9BR.18, MTX-1, MON-2, RAS-1	152	252	7838	1.22776	1	0.998812	99.9988
GOTERM_BP_FAT	GO:0046907~intracellular transport	4	1.33333	0.686255	Y82E9BR.18, MTX-1, SAND-1, RAS-1	152	182	7838	1.13331	1	0.999657	100
GOTERM_BP_FAT	GO:0006886~intracellular protein transport	3	1	0.786503	Y82E9BR.18, MTX-1, RAS-1	152	149	7838	1.03824	1	0.999891	100
GOTERM_BP_FAT	GO:0034613~cellular protein localization	3	1	0.826678	Y82E9BR.18, MTX-1, RAS-1	152	163	7838	0.949064	1	0.999952	100
GOTERM_BP_FAT	GO:0070727~cellular macromolecule localization	3	1	0.826678	Y82E9BR.18, MTX-1, RAS-1	152	163	7838	0.949064	1	0.999952	100
Annotation Cluster 35	Enrichment Score: 0.2550466219271522
Category	Term	Count	%	PValue	Genes	List Total	Pop Hits	Pop Total	Fold Enrichment	Bonferroni	Benjamini	FDR
GOTERM_BP_FAT	GO:0044271~nitrogen compound biosynthetic process	7	2.33333	0.266318	CAT-4, PYR-1, GLN-3, CATP-1, VHA-7, M02D8.4, GCY-9	152	225	7838	1.60427	1	0.99435	98.9516
GOTERM_BP_FAT	GO:0034654~nucleobase, nucleoside, nucleotide and nucleic acid biosynthetic process	4	1.33333	0.56917	PYR-1, CATP-1, VHA-7, GCY-9	152	153	7838	1.34813	1	0.998932	99.9996
GOTERM_BP_FAT	GO:0034404~nucleobase, nucleoside and nucleotide biosynthetic process	4	1.33333	0.56917	PYR-1, CATP-1, VHA-7, GCY-9	152	153	7838	1.34813	1	0.998932	99.9996
GOTERM_BP_FAT	GO:0006164~purine nucleotide biosynthetic process	3	1	0.6542	CATP-1, VHA-7, GCY-9	152	115	7838	1.34519	1	0.999576	100
GOTERM_BP_FAT	GO:0006163~purine nucleotide metabolic process	3	1	0.672606	CATP-1, VHA-7, GCY-9	152	119	7838	1.29998	1	0.999653	100
GOTERM_BP_FAT	GO:0009165~nucleotide biosynthetic process	3	1	0.7769	CATP-1, VHA-7, GCY-9	152	146	7838	1.05957	1	0.999893	100
Annotation Cluster 36	Enrichment Score: 0.2347212652411832
Category	Term	Count	%	PValue	Genes	List Total	Pop Hits	Pop Total	Fold Enrichment	Bonferroni	Benjamini	FDR
GOTERM_BP_FAT	GO:0007548~sex differentiation	16	5.33333	0.524653	LIN-3, DIG-1, GON-2, LMN-1, SDC-1, C09F5.1, ENOL-1, VAB-10, ANI-1, SQV-5, ACT-2, R53.7, EGL-15, PASH-1, ACT-4, SKR-1	152	771	7838	1.07011	1	0.998629	99.9982
GOTERM_BP_FAT	GO:0003006~reproductive developmental process	17	5.66667	0.540759	LIN-3, DIG-1, GON-2, LMN-1, SDC-1, C09F5.1, FOG-1, ENOL-1, VAB-10, ANI-1, SQV-5, ACT-2, R53.7, EGL-15, PASH-1, ACT-4, SKR-1	152	831	7838	1.0549	1	0.998762	99.9989
GOTERM_BP_FAT	GO:0048806~genitalia development	14	4.66667	0.589451	LIN-3, GON-2, DIG-1, LMN-1, C09F5.1, ENOL-1, VAB-10, ANI-1, ACT-2, R53.7, EGL-15, PASH-1, ACT-4, SKR-1	152	696	7838	1.03724	1	0.999036	99.9998
GOTERM_BP_FAT	GO:0040035~hermaphrodite genitalia development	13	4.33333	0.688321	DIG-1, GON-2, LMN-1, C09F5.1, ENOL-1, VAB-10, ANI-1, ACT-2, R53.7, EGL-15, PASH-1, ACT-4, SKR-1	152	690	7838	0.971529	1	0.99964	100
Annotation Cluster 37	Enrichment Score: 0.23397878170502467
Category	Term	Count	%	PValue	Genes	List Total	Pop Hits	Pop Total	Fold Enrichment	Bonferroni	Benjamini	FDR
GOTERM_MF_FAT	GO:0043492~ATPase activity, coupled to movement of substances	3	1	0.480453	MRP-3, HMT-1, CATP-1	137	79	6686	1.85328	1	0.96622	99.9784
GOTERM_MF_FAT	GO:0042626~ATPase activity, coupled to transmembrane movement of substances	3	1	0.480453	MRP-3, HMT-1, CATP-1	137	79	6686	1.85328	1	0.96622	99.9784
GOTERM_MF_FAT	GO:0015405~P-P-bond-hydrolysis-driven transmembrane transporter activity	3	1	0.519408	MRP-3, HMT-1, CATP-1	137	85	6686	1.72246	1	0.971533	99.9921
GOTERM_MF_FAT	GO:0015399~primary active transmembrane transporter activity	3	1	0.519408	MRP-3, HMT-1, CATP-1	137	85	6686	1.72246	1	0.971533	99.9921
GOTERM_MF_FAT	GO:0016820~hydrolase activity, acting on acid anhydrides, catalyzing transmembrane movement of substances	3	1	0.544288	MRP-3, HMT-1, CATP-1	137	89	6686	1.64504	1	0.976266	99.996
GOTERM_MF_FAT	GO:0016887~ATPase activity	4	1.33333	0.806592	MRP-3, HMT-1, CATP-1, F40F8.11	137	210	6686	0.929579	1	0.998355	100
GOTERM_MF_FAT	GO:0042623~ATPase activity, coupled	3	1	0.842065	MRP-3, HMT-1, CATP-1	137	160	6686	0.915055	1	0.999062	100
Annotation Cluster 38	Enrichment Score: 0.22059669143196736
Category	Term	Count	%	PValue	Genes	List Total	Pop Hits	Pop Total	Fold Enrichment	Bonferroni	Benjamini	FDR
GOTERM_BP_FAT	GO:0002119~nematode larval development	36	12	0.44671	LIN-3, PAT-6, ENOL-1, LPD-3, SPC-1, MLT-7, VAB-10, ANI-1, SQV-5, MUP-4, ACT-2, STR-81, Y82E9BR.16, PASH-1, Y71G12B.25, RSKN-2, ACT-4, SKR-1, LMN-1, GEI-16, F53F1.2, F25E5.4, BLI-3, EMB-9, UNC-84, SAND-1, GSY-1, F42G8.10, PYR-1, W02F12.5, EPS-8, MTM-3, PAR-5, EGL-15, UNC-15, MES-6, C09G4.4	152	1760	7838	1.05475	1	0.998545	99.9835
GOTERM_BP_FAT	GO:0002164~larval development	36	12	0.448216	LIN-3, PAT-6, ENOL-1, LPD-3, SPC-1, MLT-7, VAB-10, ANI-1, SQV-5, MUP-4, ACT-2, STR-81, Y82E9BR.16, PASH-1, Y71G12B.25, RSKN-2, ACT-4, SKR-1, LMN-1, GEI-16, F53F1.2, F25E5.4, BLI-3, EMB-9, UNC-84, SAND-1, GSY-1, F42G8.10, PYR-1, W02F12.5, EPS-8, MTM-3, PAR-5, EGL-15, UNC-15, MES-6, C09G4.4	152	1761	7838	1.05416	1	0.998406	99.9842
GOTERM_BP_FAT	GO:0009791~post-embryonic development	36	12	0.475373	LIN-3, PAT-6, ENOL-1, LPD-3, SPC-1, MLT-7, VAB-10, ANI-1, SQV-5, MUP-4, ACT-2, STR-81, Y82E9BR.16, PASH-1, Y71G12B.25, RSKN-2, ACT-4, SKR-1, LMN-1, GEI-16, F53F1.2, F25E5.4, BLI-3, EMB-9, UNC-84, SAND-1, GSY-1, F42G8.10, PYR-1, W02F12.5, EPS-8, MTM-3, PAR-5, EGL-15, UNC-15, MES-6, C09G4.4	152	1779	7838	1.04349	1	0.998667	99.9925
GOTERM_BP_FAT	GO:0040007~growth	22	7.33333	0.897532	GEI-16, BLI-3, ENOL-1, EMB-9, LPD-3, SPC-1, MLT-7, VAB-10, ANI-1, MUP-4, F42G8.10, ACT-2, W02F12.5, EPS-8, STR-81, Y82E9BR.16, UNC-15, PASH-1, Y71G12B.25, RSKN-2, ACT-4, SKR-1	152	1364	7838	0.831706	1	0.999995	100
GOTERM_BP_FAT	GO:0009792~embryonic development ending in birth or egg hatching	44	14.6667	0.923463	K08F8.1, PAT-6, ENOL-1, GPA-12, F32B5.6, VAB-10, KLC-1, ANI-1, SQV-5, ACT-2, KIN-4, STR-81, PQN-22, Y82E9BR.16, F29G6.1, PASH-1, CSB-1, RSKN-2, ACT-4, SKR-1, LMN-1, GEI-16, B0303.3, F01F1.12, BLI-3, DPY-31, EMB-9, F37C4.4, T04A8.7, UNC-84, MEL-32, SAND-1, TPA-1, GSY-1, PYR-1, F42G8.10, W02F12.5, F52C6.2, EPS-8, MTM-3, R53.7, PAR-5, EGL-15, F25H5.3	152	2629	7838	0.863026	1	0.999999	100
Annotation Cluster 39	Enrichment Score: 0.21816753332587985
Category	Term	Count	%	PValue	Genes	List Total	Pop Hits	Pop Total	Fold Enrichment	Bonferroni	Benjamini	FDR
GOTERM_BP_FAT	GO:0007010~cytoskeleton organization	6	2	0.212577	ANI-1, ACT-2, EPS-8, FOZI-1, PAR-5, UNC-15	152	165	7838	1.87512	1	0.993216	97.0325
GOTERM_BP_FAT	GO:0051301~cell division	6	2	0.29985	ANI-1, SQV-5, ACT-2, PAR-5, CDC-14, ACT-4	152	189	7838	1.63701	1	0.994556	99.4734
GOTERM_BP_FAT	GO:0007049~cell cycle	7	2.33333	0.613285	ANI-1, ACT-2, GON-2, PAR-5, FOG-1, CDC-14, VAB-10	152	329	7838	1.09714	1	0.999267	99.9999
GOTERM_BP_FAT	GO:0022402~cell cycle process	6	2	0.691814	ANI-1, ACT-2, GON-2, PAR-5, FOG-1, VAB-10	152	300	7838	1.03132	1	0.999635	100
GOTERM_BP_FAT	GO:0007126~meiosis	3	1	0.813173	ANI-1, ACT-2, PAR-5	152	158	7838	0.979097	1	0.99994	100
GOTERM_BP_FAT	GO:0051327~M phase of meiotic cell cycle	3	1	0.815947	ANI-1, ACT-2, PAR-5	152	159	7838	0.972939	1	0.999939	100
GOTERM_BP_FAT	GO:0051321~meiotic cell cycle	3	1	0.831832	ANI-1, ACT-2, PAR-5	152	165	7838	0.93756	1	0.999956	100
GOTERM_BP_FAT	GO:0000279~M phase	4	1.33333	0.850733	ANI-1, ACT-2, GON-2, PAR-5	152	242	7838	0.852327	1	0.999972	100
GOTERM_BP_FAT	GO:0022403~cell cycle phase	4	1.33333	0.856538	ANI-1, ACT-2, GON-2, PAR-5	152	245	7838	0.84189	1	0.999975	100
Annotation Cluster 40	Enrichment Score: 0.21520366535523214
Category	Term	Count	%	PValue	Genes	List Total	Pop Hits	Pop Total	Fold Enrichment	Bonferroni	Benjamini	FDR
GOTERM_BP_FAT	GO:0006511~ubiquitin-dependent protein catabolic process	3	1	0.496362	SKR-21, CYLD-1, SKR-1	152	86	7838	1.79881	1	0.998887	99.9959
GOTERM_BP_FAT	GO:0019941~modification-dependent protein catabolic process	4	1.33333	0.546497	SKR-21, BETA-TRANSDUCIN, CYLD-1, SKR-1	152	148	7838	1.39367	1	0.998774	99.9991
GOTERM_BP_FAT	GO:0043632~modification-dependent macromolecule catabolic process	4	1.33333	0.546497	SKR-21, BETA-TRANSDUCIN, CYLD-1, SKR-1	152	148	7838	1.39367	1	0.998774	99.9991
GOTERM_BP_FAT	GO:0051603~proteolysis involved in cellular protein catabolic process	4	1.33333	0.578043	SKR-21, BETA-TRANSDUCIN, CYLD-1, SKR-1	152	155	7838	1.33073	1	0.999007	99.9997
GOTERM_BP_FAT	GO:0044257~cellular protein catabolic process	4	1.33333	0.582437	SKR-21, BETA-TRANSDUCIN, CYLD-1, SKR-1	152	156	7838	1.3222	1	0.998996	99.9997
GOTERM_BP_FAT	GO:0030163~protein catabolic process	4	1.33333	0.644825	SKR-21, BETA-TRANSDUCIN, CYLD-1, SKR-1	152	171	7838	1.20622	1	0.999531	100
GOTERM_BP_FAT	GO:0044265~cellular macromolecule catabolic process	4	1.33333	0.675323	SKR-21, BETA-TRANSDUCIN, CYLD-1, SKR-1	152	179	7838	1.15231	1	0.99964	100
GOTERM_BP_FAT	GO:0006508~proteolysis	10	3.33333	0.679184	C31B8.8, TOH-1, SKR-21, BETA-TRANSDUCIN, F25E5.4, CYLD-1, DPY-31, SKR-1, NAS-36, F59D6.2	152	520	7838	0.99165	1	0.999636	100
GOTERM_BP_FAT	GO:0009057~macromolecule catabolic process	4	1.33333	0.783506	SKR-21, BETA-TRANSDUCIN, CYLD-1, SKR-1	152	213	7838	0.968372	1	0.999892	100
Annotation Cluster 41	Enrichment Score: 0.18948679705254132
Category	Term	Count	%	PValue	Genes	List Total	Pop Hits	Pop Total	Fold Enrichment	Bonferroni	Benjamini	FDR
INTERPRO	IPR016130:Protein-tyrosine phosphatase, active site	3	1	0.270165	MTM-3, C04F12.8, CDC-14	244	57	13633	2.94068	1	0.987043	98.9036
GOTERM_MF_FAT	GO:0004725~protein tyrosine phosphatase activity	3	1	0.688392	MTM-3, C04F12.8, CDC-14	137	116	6686	1.26214	1	0.992316	100
GOTERM_BP_FAT	GO:0016311~dephosphorylation	3	1	0.73467	MTM-3, C04F12.8, CDC-14	152	134	7838	1.15446	1	0.99982	100
GOTERM_MF_FAT	GO:0004721~phosphoprotein phosphatase activity	3	1	0.872175	MTM-3, C04F12.8, CDC-14	137	173	6686	0.846293	1	0.999253	100
GOTERM_MF_FAT	GO:0016791~phosphatase activity	3	1	0.947121	MTM-3, C04F12.8, CDC-14	137	225	6686	0.650706	1	0.999947	100
Annotation Cluster 42	Enrichment Score: 0.17370731192083955
Category	Term	Count	%	PValue	Genes	List Total	Pop Hits	Pop Total	Fold Enrichment	Bonferroni	Benjamini	FDR
GOTERM_BP_FAT	GO:0048729~tissue morphogenesis	8	2.66667	0.499596	SQV-5, EPS-8, FOZI-1, IFC-2, PAR-5, PASH-1, SKR-1, VAB-10	152	345	7838	1.19573	1	0.998829	99.9962
GOTERM_BP_FAT	GO:0002009~morphogenesis of an epithelium	6	2	0.770899	SQV-5, IFC-2, PAR-5, PASH-1, SKR-1, VAB-10	152	331	7838	0.934727	1	0.999885	100
GOTERM_BP_FAT	GO:0060429~epithelium development	6	2	0.782099	SQV-5, IFC-2, PAR-5, PASH-1, SKR-1, VAB-10	152	336	7838	0.920818	1	0.999898	100
Annotation Cluster 43	Enrichment Score: 0.17246597910808895
Category	Term	Count	%	PValue	Genes	List Total	Pop Hits	Pop Total	Fold Enrichment	Bonferroni	Benjamini	FDR
SP_PIR_KEYWORDS	collagen	3	1	0.426661	COL-167, COL-101, EMB-9	295	97	19674	2.06262	1	0.864332	99.8772
INTERPRO	IPR008160:Collagen triple helix repeat	3	1	0.83889	COL-167, COL-101, EMB-9	244	182	13633	0.920983	1	1	100
GOTERM_MF_FAT	GO:0005198~structural molecule activity	8	2.66667	0.848818	IFA-4, F53B3.5, COL-167, LMN-1, IFC-2, COL-101, CYLD-1, EMB-9	137	468	6686	0.834238	1	0.99901	100
Annotation Cluster 44	Enrichment Score: 0.1659738155341743
Category	Term	Count	%	PValue	Genes	List Total	Pop Hits	Pop Total	Fold Enrichment	Bonferroni	Benjamini	FDR
GOTERM_BP_FAT	GO:0040014~regulation of multicellular organism growth	9	3	0.551455	LIN-3, PTR-20, IFC-2, ENOL-1, STN-1, UNC-44, SPC-1, RAS-1, OBR-3	152	415	7838	1.11829	1	0.998769	99.9992
GOTERM_BP_FAT	GO:0040018~positive regulation of multicellular organism growth	6	2	0.749659	PTR-20, IFC-2, ENOL-1, STN-1, UNC-44, SPC-1	152	322	7838	0.960853	1	0.999864	100
GOTERM_BP_FAT	GO:0051240~positive regulation of multicellular organismal process	6	2	0.768608	PTR-20, IFC-2, ENOL-1, STN-1, UNC-44, SPC-1	152	330	7838	0.93756	1	0.999889	100
Annotation Cluster 45	Enrichment Score: 0.15854493472658374
Category	Term	Count	%	PValue	Genes	List Total	Pop Hits	Pop Total	Fold Enrichment	Bonferroni	Benjamini	FDR
GOTERM_BP_FAT	GO:0007568~aging	5	1.66667	0.694153	MUP-4, MTM-3, IFC-2, PAT-6, EMB-9	152	243	7838	1.06102	1	0.99962	100
GOTERM_BP_FAT	GO:0010259~multicellular organismal aging	5	1.66667	0.694153	MUP-4, MTM-3, IFC-2, PAT-6, EMB-9	152	243	7838	1.06102	1	0.99962	100
GOTERM_BP_FAT	GO:0008340~determination of adult life span	5	1.66667	0.694153	MUP-4, MTM-3, IFC-2, PAT-6, EMB-9	152	243	7838	1.06102	1	0.99962	100
Annotation Cluster 46	Enrichment Score: 0.10155172249710205
Category	Term	Count	%	PValue	Genes	List Total	Pop Hits	Pop Total	Fold Enrichment	Bonferroni	Benjamini	FDR
GOTERM_BP_FAT	GO:0040010~positive regulation of growth rate	31	10.3333	0.765623	F53H2.1, GOB-1, LIN-3, PLC-1, BETA-TRANSDUCIN, ENOL-1, VAB-10, MUP-4, F10F2.4, SHN-1, MSI-1, Y71G12B.25, UNC-44, CDC-14, SKR-1, KETN-1, GEI-16, F53F1.2, F01F1.12, STN-1, EMB-9, T04A8.7, PYR-1, W02F12.5, COL-167, EPS-8, MTM-3, IFC-2, EGL-15, PAR-5, COL-101	152	1723	7838	0.927765	1	0.999901	100
GOTERM_BP_FAT	GO:0040009~regulation of growth rate	31	10.3333	0.76678	F53H2.1, GOB-1, LIN-3, PLC-1, BETA-TRANSDUCIN, ENOL-1, VAB-10, MUP-4, F10F2.4, SHN-1, MSI-1, Y71G12B.25, UNC-44, CDC-14, SKR-1, KETN-1, GEI-16, F53F1.2, F01F1.12, STN-1, EMB-9, T04A8.7, PYR-1, W02F12.5, COL-167, EPS-8, MTM-3, IFC-2, EGL-15, PAR-5, COL-101	152	1724	7838	0.927227	1	0.999895	100
GOTERM_BP_FAT	GO:0040008~regulation of growth	35	11.6667	0.796223	F53H2.1, GOB-1, LIN-3, PTR-20, PLC-1, BETA-TRANSDUCIN, ENOL-1, SPC-1, VAB-10, MUP-4, F10F2.4, SHN-1, MSI-1, UNC-44, Y71G12B.25, CDC-14, SKR-1, RAS-1, KETN-1, GEI-16, F53F1.2, F01F1.12, STN-1, EMB-9, T04A8.7, OBR-3, PYR-1, W02F12.5, COL-167, EPS-8, MTM-3, IFC-2, PAR-5, EGL-15, COL-101	152	1967	7838	0.917541	1	0.999909	100
GOTERM_BP_FAT	GO:0045927~positive regulation of growth	33	11	0.839601	F53H2.1, GOB-1, PTR-20, LIN-3, PLC-1, BETA-TRANSDUCIN, ENOL-1, SPC-1, VAB-10, MUP-4, F10F2.4, SHN-1, MSI-1, UNC-44, Y71G12B.25, CDC-14, SKR-1, KETN-1, GEI-16, F53F1.2, F01F1.12, STN-1, EMB-9, T04A8.7, PYR-1, W02F12.5, COL-167, EPS-8, MTM-3, IFC-2, PAR-5, EGL-15, COL-101	152	1904	7838	0.893735	1	0.999963	100
Annotation Cluster 47	Enrichment Score: 0.015230023847813792
Category	Term	Count	%	PValue	Genes	List Total	Pop Hits	Pop Total	Fold Enrichment	Bonferroni	Benjamini	FDR
GOTERM_BP_FAT	GO:0050890~cognition	4	1.33333	0.941189	SRA-12, GPA-12, SRE-12, OLRN-1	152	309	7838	0.667518	1	1	100
GOTERM_BP_FAT	GO:0050877~neurological system process	4	1.33333	0.976481	SRA-12, GPA-12, SRE-12, OLRN-1	152	370	7838	0.557468	1	1	100
GOTERM_BP_FAT	GO:0007600~sensory perception	3	1	0.979421	SRA-12, GPA-12, SRE-12	152	294	7838	0.526182	1	1	100
Annotation Cluster 48	Enrichment Score: 0.0012609208717235477
Category	Term	Count	%	PValue	Genes	List Total	Pop Hits	Pop Total	Fold Enrichment	Bonferroni	Benjamini	FDR
SP_PIR_KEYWORDS	Transcription	3	1	0.994224	NHR-48, SDC-1, MES-6, C09G4.4	295	478	19674	0.418566	1	1	100
SP_PIR_KEYWORDS	transcription regulation	3	1	0.994747	NHR-48, SDC-1, MES-6, C09G4.4	295	485	19674	0.412525	1	1	100
GOTERM_BP_FAT	GO:0006350~transcription	3	1	0.999456	NHR-48, SDC-1, MES-6, C09G4.4	152	495	7838	0.31252	1	1	100
GOTERM_BP_FAT	GO:0045449~regulation of transcription	4	1.33333	0.999991	NHR-48, SDC-1, MES-6, C09G4.4, MED-1	152	817	7838	0.252464	1	1	100
Annotation Cluster 49	Enrichment Score: 6.6154703792715366E-6
Category	Term	Count	%	PValue	Genes	List Total	Pop Hits	Pop Total	Fold Enrichment	Bonferroni	Benjamini	FDR
GOTERM_MF_FAT	GO:0003677~DNA binding	6	2	0.999973	NHR-48, SDC-1, HIL-3, TAG-347, CSB-1, MED-1	137	895	6686	0.32717	1	1	100
GOTERM_BP_FAT	GO:0006355~regulation of transcription, DNA-dependent	3	1	0.999983	NHR-48, SDC-1, MED-1	152	673	7838	0.229862	1	1	100
GOTERM_BP_FAT	GO:0051252~regulation of RNA metabolic process	3	1	0.999984	NHR-48, SDC-1, MED-1	152	676	7838	0.228842	1	1	100
GOTERM_BP_FAT	GO:0045449~regulation of transcription	4	1.33333	0.999991	NHR-48, SDC-1, MES-6, C09G4.4, MED-1	152	817	7838	0.252464	1	1	100
GOTERM_MF_FAT	GO:0030528~transcription regulator activity	3	1	0.999994	NHR-48, SDC-1, MED-1	137	685	6686	0.213735	1	1	100
