# Supplementary material for: MicroRNA mir-34 provides robustness to environmental stress response via the DAF-16 network in C. elegans
Source: Sci Rep. 2016 Dec 1;6:36766. doi: 10.1038/srep36766 (PMC5131338; doi:10.1038/srep36766)
Supplement: Supplementary Table 3 [file srep36766-s4.xls]

## Sheet: Supplementary Table S3
Supplementary Table S3. GO-term enrichment of genes differentially expressed upon mir-34 knockdown in male mouse hippocampus.
Please see multiple worksheets in this file.

## Sheet: RNASeq_mir34_shRNA
GeneID	Associated Gene Name	Description	logFC	logCPM	LR	PValue	FDR
ENSMUSG00000061808	Ttr	transthyretin [Source:MGI Symbol;Acc:MGI:98865]	-4.73347	9.118	4051.83	0	0
ENSMUSG00000022425	Enpp2	ectonucleotide pyrophosphatase/phosphodiesterase 2 [Source:MGI Symbol;Acc:MGI:1321390]	-2.02166	8.7227	899.798	1.08555e-197	7.715e-194
ENSMUSG00000026579	F5	coagulation factor V [Source:MGI Symbol;Acc:MGI:88382]	-3.61434	3.31602	714.092	2.57904e-157	1.22195e-153
ENSMUSG00000022949	Clic6	chloride intracellular channel 6 [Source:MGI Symbol;Acc:MGI:2146607]	-3.22257	3.62116	707.169	8.25622e-156	2.93385e-152
ENSMUSG00000005268	Prlr	prolactin receptor [Source:MGI Symbol;Acc:MGI:97763]	-2.3043	3.98724	489.21	2.11709e-108	6.01847e-105
ENSMUSG00000026051	1500015O10Rik	RIKEN cDNA 1500015O10 gene [Source:MGI Symbol;Acc:MGI:1926146]	-3.24659	2.84079	484.413	2.34159e-107	5.54722e-104
ENSMUSG00000048583	Igf2	insulin-like growth factor 2 [Source:MGI Symbol;Acc:MGI:96434]	-1.45706	6.36902	394.664	7.99064e-88	1.62256e-84
ENSMUSG00000058488	Kl	klotho [Source:MGI Symbol;Acc:MGI:1101771]	-1.44783	5.50677	332.557	2.66669e-74	4.73804e-71
ENSMUSG00000047230	Cldn2	claudin 2 [Source:MGI Symbol;Acc:MGI:1276110]	-3.39647	1.81336	283.54	1.27108e-63	2.00745e-60
ENSMUSG00000068196	Col8a1	collagen, type VIII, alpha 1 [Source:MGI Symbol;Acc:MGI:88463]	-2.74536	2.30334	281.711	3.18212e-63	4.52306e-60
ENSMUSG00000020681	Ace	angiotensin I converting enzyme (peptidyl-dipeptidase A) 1 [Source:MGI Symbol;Acc:MGI:87874]	-1.48514	4.50688	264.199	2.08532e-59	2.69461e-56
ENSMUSG00000001827	Folr1	folate receptor 1 (adult) [Source:MGI Symbol;Acc:MGI:95568]	-2.98153	1.86679	245.194	2.89884e-55	3.43367e-52
ENSMUSG00000036169	Sostdc1	sclerostin domain containing 1 [Source:MGI Symbol;Acc:MGI:1913292]	-2.18368	2.64332	235.374	4.01171e-53	4.38635e-50
ENSMUSG00000021848	Otx2	orthodenticle homeobox 2 [Source:MGI Symbol;Acc:MGI:97451]	-2.9537	1.78923	231.802	2.41224e-52	2.44911e-49
ENSMUSG00000016918	Sulf1	sulfatase 1 [Source:MGI Symbol;Acc:MGI:2138563]	-1.52597	3.98611	229.044	9.63434e-52	9.1295e-49
ENSMUSG00000056174	Col8a2	collagen, type VIII, alpha 2 [Source:MGI Symbol;Acc:MGI:88464]	-2.15578	2.53759	214.731	1.27572e-48	1.13332e-45
ENSMUSG00000076614	Ighg1	immunoglobulin heavy constant gamma 1 (G1m marker) [Source:MGI Symbol;Acc:MGI:96446]	2.60199	2.64485	213.723	2.11644e-48	1.76959e-45
ENSMUSG00000028125	Abca4	ATP-binding cassette, sub-family A (ABC1), member 4 [Source:MGI Symbol;Acc:MGI:109424]	-2.31558	2.08833	188.633	6.32105e-43	4.99152e-40
ENSMUSG00000029843	Slc13a4	solute carrier family 13 (sodium/sulfate symporters), member 4 [Source:MGI Symbol;Acc:MGI:2442367]	-1.44251	3.66392	180.14	4.51774e-41	3.37975e-38
ENSMUSG00000039323	Igfbp2	insulin-like growth factor binding protein 2 [Source:MGI Symbol;Acc:MGI:96437]	-1.04602	5.01569	155.282	1.21489e-35	8.63421e-33
ENSMUSG00000016024	Lbp	lipopolysaccharide binding protein [Source:MGI Symbol;Acc:MGI:1098776]	-1.73879	2.5248	144.385	2.92655e-33	1.98086e-30
ENSMUSG00000015090	Ptgds	prostaglandin D2 synthase (brain) [Source:MGI Symbol;Acc:MGI:99261]	-0.761286	8.41222	128.139	1.04633e-29	6.76023e-27
ENSMUSG00000046844	Vat1l	vesicle amine transport protein 1 like [Source:MGI Symbol;Acc:MGI:2142534]	-0.915174	5.10468	121.41	3.10762e-28	1.92051e-25
ENSMUSG00000031786	Drc7	dynein regulatory complex subunit 7 [Source:MGI Symbol;Acc:MGI:2685616]	-1.77917	2.11694	119.409	8.52188e-28	5.04709e-25
ENSMUSG00000014158	Trpv4	transient receptor potential cation channel, subfamily V, member 4 [Source:MGI Symbol;Acc:MGI:1926945]	-2.0602	1.66572	119.132	9.80034e-28	5.57208e-25
ENSMUSG00000032232	Cgnl1	cingulin-like 1 [Source:MGI Symbol;Acc:MGI:1915428]	-0.956003	4.37581	106.069	7.12174e-25	3.8934e-22
ENSMUSG00000029718	Pcolce	procollagen C-endopeptidase enhancer protein [Source:MGI Symbol;Acc:MGI:105099]	-1.39849	2.69289	105.873	7.85965e-25	4.13767e-22
ENSMUSG00000037490	Slc2a12	solute carrier family 2 (facilitated glucose transporter), member 12 [Source:MGI Symbol;Acc:MGI:3052471]	-1.32346	2.8649	103.692	2.36328e-24	1.1997e-21
ENSMUSG00000041559	Fmod	fibromodulin [Source:MGI Symbol;Acc:MGI:1328364]	-1.02978	3.84085	100.841	9.96668e-24	4.88505e-21
ENSMUSG00000010080	Epn3	epsin 3 [Source:MGI Symbol;Acc:MGI:1919139]	-1.7851	1.79681	100.437	1.22212e-23	5.79042e-21
ENSMUSG00000006154	Eps8l1	EPS8-like 1 [Source:MGI Symbol;Acc:MGI:1914675]	1.75402	2.37848	98.5528	3.16477e-23	1.4511e-20
ENSMUSG00000027570	Col9a3	collagen, type IX, alpha 3 [Source:MGI Symbol;Acc:MGI:894686]	-1.00676	3.89639	97.9639	4.26086e-23	1.89262e-20
ENSMUSG00000070780	Rbm47	RNA binding motif protein 47 [Source:MGI Symbol;Acc:MGI:2384294]	-2.1754	1.20613	97.5022	5.37972e-23	2.31719e-20
ENSMUSG00000057969	Sema3b	sema domain, immunoglobulin domain (Ig), short basic domain, secreted, (semaphorin) 3B [Source:MGI Symbol;Acc:MGI:107561]	-1.6285	1.9115	90.0872	2.27892e-21	9.52721e-19
ENSMUSG00000028962	Slc4a2	solute carrier family 4 (anion exchanger), member 2 [Source:MGI Symbol;Acc:MGI:109351]	-0.808704	4.88141	89.3295	3.3423e-21	1.35736e-18
ENSMUSG00000107881	Gm44250	predicted gene, 44250 [Source:MGI Symbol;Acc:MGI:5690642]	-1.3448	2.49929	87.6012	8.00754e-21	3.16164e-18
ENSMUSG00000032246	Calml4	calmodulin-like 4 [Source:MGI Symbol;Acc:MGI:1922850]	-2.17161	0.99218	84.8502	3.21844e-20	1.2364e-17
ENSMUSG00000030111	A2m	alpha-2-macroglobulin [Source:MGI Symbol;Acc:MGI:2449119]	-1.22037	2.59804	76.7664	1.92425e-18	7.19772e-16
ENSMUSG00000048450	Msx1	msh homeobox 1 [Source:MGI Symbol;Acc:MGI:97168]	-1.08389	2.89864	70.9175	3.72488e-17	1.35758e-14
ENSMUSG00000101609	Kcnq1ot1	KCNQ1 overlapping transcript 1 [Source:MGI Symbol;Acc:MGI:1926855]	0.725396	4.78896	62.1977	3.10657e-15	1.10392e-12
ENSMUSG00000029661	Col1a2	collagen, type I, alpha 2 [Source:MGI Symbol;Acc:MGI:88468]	-0.76098	4.11256	61.1701	5.23519e-15	1.81495e-12
ENSMUSG00000022150	Dab2	disabled 2, mitogen-responsive phosphoprotein [Source:MGI Symbol;Acc:MGI:109175]	-0.822761	3.59162	57.731	3.00523e-14	1.01706e-11
ENSMUSG00000061718	Ppp1r1b	protein phosphatase 1, regulatory (inhibitor) subunit 1B [Source:MGI Symbol;Acc:MGI:94860]	-0.611002	5.33155	57.1765	3.98404e-14	1.31696e-11
ENSMUSG00000025350	Rdh5	retinol dehydrogenase 5 [Source:MGI Symbol;Acc:MGI:1201412]	-1.54243	1.33815	56.9229	4.53231e-14	1.46414e-11
ENSMUSG00000076615	Ighg3	Immunoglobulin heavy constant gamma 3 [Source:MGI Symbol;Acc:MGI:2144790]	-1.09278	2.36275	54.4538	1.59147e-13	5.02692e-11
ENSMUSG00000021981	Cab39l	calcium binding protein 39-like [Source:MGI Symbol;Acc:MGI:1914081]	-0.606216	5.13394	53.5336	2.54213e-13	7.85517e-11
ENSMUSG00000092341	Malat1	metastasis associated lung adenocarcinoma transcript 1 (non-coding RNA) [Source:MGI Symbol;Acc:MGI:1919539]	0.491385	9.66986	52.4097	4.50495e-13	1.36241e-10
ENSMUSG00000057722	Lepr	leptin receptor [Source:MGI Symbol;Acc:MGI:104993]	-1.23485	1.88098	52.3116	4.73576e-13	1.40238e-10
ENSMUSG00000044177	Wfikkn2	WAP, follistatin/kazal, immunoglobulin, kunitz and netrin domain containing 2 [Source:MGI Symbol;Acc:MGI:2669209]	-1.63261	1.00693	51.9473	5.701e-13	1.65376e-10
ENSMUSG00000015653	Steap2	six transmembrane epithelial antigen of prostate 2 [Source:MGI Symbol;Acc:MGI:1921301]	-0.722997	3.94269	51.3457	7.74517e-13	2.2018e-10
ENSMUSG00000039004	Bmp6	bone morphogenetic protein 6 [Source:MGI Symbol;Acc:MGI:88182]	-0.918671	2.88649	50.8914	9.76221e-13	2.72079e-10
ENSMUSG00000037664	Cdkn1c	cyclin-dependent kinase inhibitor 1C (P57) [Source:MGI Symbol;Acc:MGI:104564]	-0.999584	2.56722	50.3938	1.25793e-12	3.43851e-10
ENSMUSG00000041390	Mdfic	MyoD family inhibitor domain containing [Source:MGI Symbol;Acc:MGI:104611]	-1.05048	2.34976	49.944	1.58193e-12	4.24257e-10
ENSMUSG00000038677	Scube3	signal peptide, CUB domain, EGF-like 3 [Source:MGI Symbol;Acc:MGI:3045253]	-1.39171	1.4161	48.9725	2.5957e-12	6.83247e-10
ENSMUSG00000036814	Slc6a20a	solute carrier family 6 (neurotransmitter transporter), member 20A [Source:MGI Symbol;Acc:MGI:2143217]	-0.722965	3.74986	47.6991	4.96909e-12	1.28419e-09
ENSMUSG00000062151	Unc13c	unc-13 homolog C (C. elegans) [Source:MGI Symbol;Acc:MGI:2149021]	-0.570151	5.13693	47.4207	5.72742e-12	1.45374e-09
ENSMUSG00000020178	Adora2a	adenosine A2a receptor [Source:MGI Symbol;Acc:MGI:99402]	-1.45525	1.20322	47.1846	6.46051e-12	1.61105e-09
ENSMUSG00000039629	Strip2	striatin interacting protein 2 [Source:MGI Symbol;Acc:MGI:2444363]	-0.534745	5.66154	46.9961	7.11271e-12	1.74311e-09
ENSMUSG00000046352	Gjb2	gap junction protein, beta 2 [Source:MGI Symbol;Acc:MGI:95720]	-0.791607	3.25649	45.632	1.42693e-11	3.43769e-09
ENSMUSG00000052387	Trpm3	transient receptor potential cation channel, subfamily M, member 3 [Source:MGI Symbol;Acc:MGI:2443101]	-0.487333	6.43614	44.4652	2.58924e-11	6.1339e-09
ENSMUSG00000030878	Cdr2	cerebellar degeneration-related 2 [Source:MGI Symbol;Acc:MGI:1100885]	-0.839271	2.95749	44.1397	3.05749e-11	7.12058e-09
ENSMUSG00000064352	mt-Ts1	mitochondrially encoded tRNA serine 1 [Source:MGI Symbol;Acc:MGI:102475]	1.08901	2.46326	44.109	3.10592e-11	7.12058e-09
ENSMUSG00000028270	Gbp2	guanylate binding protein 2 [Source:MGI Symbol;Acc:MGI:102772]	-0.974893	2.38126	43.6165	3.99461e-11	9.01259e-09
ENSMUSG00000020473	Aebp1	AE binding protein 1 [Source:MGI Symbol;Acc:MGI:1197012]	-0.6272	4.22291	43.1913	4.96402e-11	1.10248e-08
ENSMUSG00000066150	Slc31a1	solute carrier family 31, member 1 [Source:MGI Symbol;Acc:MGI:1333843]	-0.597056	4.50379	43.0846	5.24239e-11	1.14639e-08
ENSMUSG00000019851	Perp	PERP, TP53 apoptosis effector [Source:MGI Symbol;Acc:MGI:1929938]	-0.991584	2.28935	42.9358	5.6566e-11	1.21822e-08
ENSMUSG00000030218	Mgp	matrix Gla protein [Source:MGI Symbol;Acc:MGI:96976]	-0.720322	3.47123	41.5678	1.13851e-10	2.41534e-08
ENSMUSG00000021806	Nid2	nidogen 2 [Source:MGI Symbol;Acc:MGI:1298229]	-0.95696	2.29256	40.0392	2.48918e-10	5.20311e-08
ENSMUSG00000004105	Angptl2	angiopoietin-like 2 [Source:MGI Symbol;Acc:MGI:1347002]	-1.108	1.78586	39.555	3.18953e-10	6.57044e-08
ENSMUSG00000097767	Miat	myocardial infarction associated transcript (non-protein coding) [Source:MGI Symbol;Acc:MGI:2444886]	0.438148	8.01768	39.4997	3.2811e-10	6.66252e-08
ENSMUSG00000094114	Gm21967	predicted gene, 21967 [Source:MGI Symbol;Acc:MGI:5439436]	-0.633724	3.95489	39.3604	3.52368e-10	7.05431e-08
ENSMUSG00000030108	Slc6a13	solute carrier family 6 (neurotransmitter transporter, GABA), member 13 [Source:MGI Symbol;Acc:MGI:95629]	-0.758301	3.13358	39.2948	3.64417e-10	7.19421e-08
ENSMUSG00000037254	Itih2	inter-alpha trypsin inhibitor, heavy chain 2 [Source:MGI Symbol;Acc:MGI:96619]	-1.08242	1.83848	39.1842	3.85657e-10	7.50922e-08
ENSMUSG00000024985	Tcf7l2	transcription factor 7 like 2, T cell specific, HMG box [Source:MGI Symbol;Acc:MGI:1202879]	-0.731807	3.20626	38.2305	6.28614e-10	1.20157e-07
ENSMUSG00000035545	Leng8	leukocyte receptor cluster (LRC) member 8 [Source:MGI Symbol;Acc:MGI:2142195]	0.439828	7.41728	38.2139	6.34007e-10	1.20157e-07
ENSMUSG00000022512	Cldn1	claudin 1 [Source:MGI Symbol;Acc:MGI:1276109]	-0.943722	2.2298	37.7259	8.14152e-10	1.52268e-07
ENSMUSG00000050931	Sgms2	sphingomyelin synthase 2 [Source:MGI Symbol;Acc:MGI:1921692]	-0.941112	2.22838	37.2383	1.0454e-09	1.90504e-07
ENSMUSG00000003617	Cp	ceruloplasmin [Source:MGI Symbol;Acc:MGI:88476]	-0.588069	4.18184	37.247	1.04074e-09	1.90504e-07
ENSMUSG00000046402	Rbp1	retinol binding protein 1, cellular [Source:MGI Symbol;Acc:MGI:97876]	-0.701356	3.27307	35.9166	2.05947e-09	3.70548e-07
ENSMUSG00000032373	Car12	carbonic anhydrase 12 [Source:MGI Symbol;Acc:MGI:1923709]	-0.462479	5.68294	35.2473	2.90382e-09	5.15937e-07
ENSMUSG00000064179	Tnnt1	troponin T1, skeletal, slow [Source:MGI Symbol;Acc:MGI:1333868]	-1.38898	0.887956	35.0661	3.18697e-09	5.59255e-07
ENSMUSG00000009378	Slc16a12	solute carrier family 16 (monocarboxylic acid transporters), member 12 [Source:MGI Symbol;Acc:MGI:2147716]	-1.09111	1.63317	34.7254	3.79644e-09	6.50151e-07
ENSMUSG00000023224	Serping1	serine (or cysteine) peptidase inhibitor, clade G, member 1 [Source:MGI Symbol;Acc:MGI:894696]	-0.722521	3.07291	34.7276	3.79215e-09	6.50151e-07
ENSMUSG00000008999	Bmp7	bone morphogenetic protein 7 [Source:MGI Symbol;Acc:MGI:103302]	-0.697004	3.2227	34.6996	3.84709e-09	6.50982e-07
ENSMUSG00000013584	Aldh1a2	aldehyde dehydrogenase family 1, subfamily A2 [Source:MGI Symbol;Acc:MGI:107928]	-0.785557	2.74519	34.5614	4.13007e-09	6.90646e-07
ENSMUSG00000029304	Spp1	secreted phosphoprotein 1 [Source:MGI Symbol;Acc:MGI:98389]	-0.758104	2.87237	34.4856	4.29415e-09	7.09732e-07
ENSMUSG00000037762	Slc16a9	solute carrier family 16 (monocarboxylic acid transporters), member 9 [Source:MGI Symbol;Acc:MGI:1914109]	-0.86665	2.37571	34.4419	4.39177e-09	7.17524e-07
ENSMUSG00000021268	Meg3	maternally expressed 3 [Source:MGI Symbol;Acc:MGI:1202886]	0.388926	10.4981	33.4471	7.32305e-09	1.18284e-06
ENSMUSG00000021763	BC067074	cDNA sequence BC067074 [Source:MGI Symbol;Acc:MGI:3040697]	-0.994317	1.85433	33.1998	8.31573e-09	1.32809e-06
ENSMUSG00000059049	Frem1	Fras1 related extracellular matrix protein 1 [Source:MGI Symbol;Acc:MGI:2670972]	-0.791073	2.62802	32.8179	1.01208e-08	1.58085e-06
ENSMUSG00000089788			0.597176	4.04464	32.8345	1.00347e-08	1.58085e-06
ENSMUSG00000076613	Ighg2b	immunoglobulin heavy constant gamma 2B [Source:MGI Symbol;Acc:MGI:96445]	0.546867	4.46233	32.6578	1.09899e-08	1.69794e-06
ENSMUSG00000061859	Inadl	InaD-like (Drosophila) [Source:MGI Symbol;Acc:MGI:1277960]	-0.761462	2.73848	32.4678	1.21187e-08	1.85221e-06
ENSMUSG00000020953	Coch	cochlin [Source:MGI Symbol;Acc:MGI:1278313]	-0.830193	2.35008	30.9512	2.64593e-08	4.00098e-06
ENSMUSG00000031375	Bgn	biglycan [Source:MGI Symbol;Acc:MGI:88158]	-0.541776	4.11688	30.8604	2.77275e-08	4.14861e-06
ENSMUSG00000033685	Ucp2	uncoupling protein 2 (mitochondrial, proton carrier) [Source:MGI Symbol;Acc:MGI:109354]	-0.562904	3.90502	30.5372	3.27518e-08	4.84932e-06
ENSMUSG00000031351	Zfp185	zinc finger protein 185 [Source:MGI Symbol;Acc:MGI:108095]	-0.835934	2.29649	30.5062	3.32808e-08	4.87683e-06
ENSMUSG00000038370	Pcp4l1	Purkinje cell protein 4-like 1 [Source:MGI Symbol;Acc:MGI:1913675]	-0.426923	5.7147	30.2229	3.85137e-08	5.58606e-06
ENSMUSG00000036103	Colec12	collectin sub-family member 12 [Source:MGI Symbol;Acc:MGI:2152907]	-0.656442	3.09982	28.9978	7.24594e-08	1.04034e-05
ENSMUSG00000026043	Col3a1	collagen, type III, alpha 1 [Source:MGI Symbol;Acc:MGI:88453]	-0.83556	2.18807	28.9287	7.50906e-08	1.06734e-05
ENSMUSG00000041695	Kcnj2	potassium inwardly-rectifying channel, subfamily J, member 2 [Source:MGI Symbol;Acc:MGI:104744]	0.545903	4.12658	28.4796	9.46887e-08	1.33258e-05
ENSMUSG00000026674	Ddr2	discoidin domain receptor family, member 2 [Source:MGI Symbol;Acc:MGI:1345277]	-0.55832	3.76631	28.3438	1.01574e-07	1.41546e-05
ENSMUSG00000068696	Gpr88	G-protein coupled receptor 88 [Source:MGI Symbol;Acc:MGI:1927653]	-0.614763	3.32931	28.304	1.0368e-07	1.43078e-05
ENSMUSG00000094694	Ighv1-9	immunoglobulin heavy variable V1-9 [Source:MGI Symbol;Acc:MGI:4439621]	1.36318	0.971144	27.5295	1.54718e-07	2.11458e-05
ENSMUSG00000048612	Myof	myoferlin [Source:MGI Symbol;Acc:MGI:1919192]	-0.680023	2.84476	27.4807	1.58669e-07	2.14792e-05
ENSMUSG00000021760	Gpx8	glutathione peroxidase 8 (putative) [Source:MGI Symbol;Acc:MGI:1916840]	-0.842899	2.07677	27.2551	1.78304e-07	2.39096e-05
ENSMUSG00000076609	Igkc	immunoglobulin kappa constant [Source:MGI Symbol;Acc:MGI:96495]	0.392983	6.29414	26.9124	2.12892e-07	2.82808e-05
ENSMUSG00000044349	Snhg11	small nucleolar RNA host gene 11 [Source:MGI Symbol;Acc:MGI:2441845]	0.348514	9.56918	26.5549	2.56159e-07	3.37134e-05
ENSMUSG00000074825	Itpripl1	inositol 1,4,5-triphosphate receptor interacting protein-like 1 [Source:MGI Symbol;Acc:MGI:1920588]	-1.0311	1.35451	26.1374	3.17957e-07	4.14628e-05
ENSMUSG00000039110	Mycbpap	MYCBP associated protein [Source:MGI Symbol;Acc:MGI:2388726]	-1.16031	0.973881	25.8981	3.59931e-07	4.65097e-05
ENSMUSG00000041380	Htr2c	5-hydroxytryptamine (serotonin) receptor 2C [Source:MGI Symbol;Acc:MGI:96281]	-0.387624	5.83129	25.4118	4.6307e-07	5.9298e-05
ENSMUSG00000051043	Gprc5c	G protein-coupled receptor, family C, group 5, member C [Source:MGI Symbol;Acc:MGI:1917605]	-0.766487	2.2736	25.3489	4.78425e-07	6.07173e-05
ENSMUSG00000001435	Col18a1	collagen, type XVIII, alpha 1 [Source:MGI Symbol;Acc:MGI:88451]	-0.724032	2.47494	25.1831	5.21374e-07	6.55823e-05
ENSMUSG00000031980	Agt	angiotensinogen (serpin peptidase inhibitor, clade A, member 8) [Source:MGI Symbol;Acc:MGI:87963]	-0.4505	4.54519	24.7321	6.58777e-07	8.21391e-05
ENSMUSG00000090625	Gm20721	predicted gene, 20721 [Source:MGI Symbol;Acc:MGI:5313030]	0.552587	3.77989	24.6811	6.76439e-07	8.36078e-05
ENSMUSG00000062296	Trank1	tetratricopeptide repeat and ankyrin repeat containing 1 [Source:MGI Symbol;Acc:MGI:1341834]	0.339989	8.2633	24.252	8.45179e-07	0.000103564
ENSMUSG00000033880	Lgals3bp	lectin, galactoside-binding, soluble, 3 binding protein [Source:MGI Symbol;Acc:MGI:99554]	-0.483247	4.06825	23.9573	9.84957e-07	0.000118646
ENSMUSG00000069049	Eif2s3y	eukaryotic translation initiation factor 2, subunit 3, structural gene Y-linked [Source:MGI Symbol;Acc:MGI:1349430]	0.427463	5.00837	23.9622	9.82439e-07	0.000118646
ENSMUSG00000029759	Pon3	paraoxonase 3 [Source:MGI Symbol;Acc:MGI:106686]	-0.920004	1.58729	23.9227	1.00284e-06	0.000118786
ENSMUSG00000084890	A830036E02Rik	RIKEN cDNA A830036E02 gene [Source:MGI Symbol;Acc:MGI:3686876]	0.46383	4.49969	23.9367	9.95558e-07	0.000118786
ENSMUSG00000024650	Slc22a6	solute carrier family 22 (organic anion transporter), member 6 [Source:MGI Symbol;Acc:MGI:892001]	-0.697829	2.4913	23.8627	1.03458e-06	0.000121533
ENSMUSG00000041577	Prelp	proline arginine-rich end leucine-rich repeat [Source:MGI Symbol;Acc:MGI:2151110]	-0.411748	5.00974	23.7484	1.09785e-06	0.000127908
ENSMUSG00000026365	Cfh	complement component factor h [Source:MGI Symbol;Acc:MGI:88385]	-0.449284	4.42129	23.5707	1.20407e-06	0.000139143
ENSMUSG00000020695	Mrc2	mannose receptor, C type 2 [Source:MGI Symbol;Acc:MGI:107818]	-0.608748	2.96304	23.145	1.50232e-06	0.00017221
ENSMUSG00000074227	Spint2	serine protease inhibitor, Kunitz type 2 [Source:MGI Symbol;Acc:MGI:1338031]	-0.446573	4.38969	23.0081	1.6132e-06	0.00018344
ENSMUSG00000034459	Ifit1	interferon-induced protein with tetratricopeptide repeats 1 [Source:MGI Symbol;Acc:MGI:99450]	-0.908632	1.50851	22.7091	1.88469e-06	0.000211027
ENSMUSG00000031488	Rab11fip1	RAB11 family interacting protein 1 (class I) [Source:MGI Symbol;Acc:MGI:1923017]	-0.678692	2.50999	22.7083	1.88549e-06	0.000211027
ENSMUSG00000020377	Ltc4s	leukotriene C4 synthase [Source:MGI Symbol;Acc:MGI:107498]	-1.05054	1.06094	22.5325	2.06616e-06	0.000229441
ENSMUSG00000035493	Tgfbi	transforming growth factor, beta induced [Source:MGI Symbol;Acc:MGI:99959]	-0.795863	1.93018	22.2956	2.33746e-06	0.000257556
ENSMUSG00000045573	Penk	preproenkephalin [Source:MGI Symbol;Acc:MGI:104629]	-0.41219	4.79005	22.2515	2.39172e-06	0.000261507
ENSMUSG00000024940	Ltbp3	latent transforming growth factor beta binding protein 3 [Source:MGI Symbol;Acc:MGI:1101355]	-0.425072	4.53918	21.9924	2.73726e-06	0.000297003
ENSMUSG00000046480	Scn4b	sodium channel, type IV, beta [Source:MGI Symbol;Acc:MGI:2687406]	-0.416795	4.65995	21.9297	2.82822e-06	0.000304548
ENSMUSG00000019997	Ctgf	connective tissue growth factor [Source:MGI Symbol;Acc:MGI:95537]	0.512485	3.74964	21.762	3.08657e-06	0.000329868
ENSMUSG00000097156	Gm3764	predicted gene 3764 [Source:MGI Symbol;Acc:MGI:3781938]	0.375309	5.61436	21.6872	3.20924e-06	0.000340419
ENSMUSG00000089417	Gm22009	predicted gene, 22009 [Source:MGI Symbol;Acc:MGI:5451786]	0.793955	2.15467	21.6151	3.33223e-06	0.000350847
ENSMUSG00000021728	Emb	embigin [Source:MGI Symbol;Acc:MGI:95321]	-0.411358	4.68702	21.5616	3.4265e-06	0.000358119
ENSMUSG00000038859	Baiap2l1	BAI1-associated protein 2-like 1 [Source:MGI Symbol;Acc:MGI:1914148]	-1.20773	0.581799	21.4938	3.54967e-06	0.000368285
ENSMUSG00000050315	Synpo2	synaptopodin 2 [Source:MGI Symbol;Acc:MGI:2153070]	-0.531873	3.3588	21.4338	3.66253e-06	0.000374526
ENSMUSG00000021696	Elovl7	ELOVL family member 7, elongation of long chain fatty acids (yeast) [Source:MGI Symbol;Acc:MGI:1921809]	-0.436481	4.32013	21.4416	3.64779e-06	0.000374526
ENSMUSG00000030235	Slco1c1	solute carrier organic anion transporter family, member 1c1 [Source:MGI Symbol;Acc:MGI:1889679]	-0.353421	5.87683	21.2755	3.97793e-06	0.000403873
ENSMUSG00000005397	Nid1	nidogen 1 [Source:MGI Symbol;Acc:MGI:97342]	-0.532208	3.31434	21.115	4.32521e-06	0.000436018
ENSMUSG00000046794	Ppp1r3b	protein phosphatase 1, regulatory (inhibitor) subunit 3B [Source:MGI Symbol;Acc:MGI:2177268]	-0.979284	1.16734	21.0634	4.44333e-06	0.000444771
ENSMUSG00000027737	Slc7a11	solute carrier family 7 (cationic amino acid transporter, y+ system), member 11 [Source:MGI Symbol;Acc:MGI:1347355]	-0.341758	6.1942	21.027	4.52866e-06	0.000450142
ENSMUSG00000026712	Mrc1	mannose receptor, C type 1 [Source:MGI Symbol;Acc:MGI:97142]	-0.74778	2.01875	20.9476	4.72008e-06	0.000465911
ENSMUSG00000041548	Hspb8	heat shock protein 8 [Source:MGI Symbol;Acc:MGI:2135756]	-0.463733	3.90001	20.6062	5.64133e-06	0.000553006
ENSMUSG00000033420	Antxr1	anthrax toxin receptor 1 [Source:MGI Symbol;Acc:MGI:1916788]	-0.446414	4.08238	20.554	5.7973e-06	0.000564403
ENSMUSG00000026697	Myoc	myocilin [Source:MGI Symbol;Acc:MGI:1202864]	-0.418264	4.42958	20.5188	5.90477e-06	0.000570955
ENSMUSG00000032572	Col6a4	collagen, type VI, alpha 4 [Source:MGI Symbol;Acc:MGI:1915803]	0.743575	2.24821	20.4233	6.20707e-06	0.000596131
ENSMUSG00000034765	Dusp5	dual specificity phosphatase 5 [Source:MGI Symbol;Acc:MGI:2685183]	-0.447671	4.05622	20.3353	6.49889e-06	0.000619968
ENSMUSG00000029070	Mxra8	matrix-remodelling associated 8 [Source:MGI Symbol;Acc:MGI:1922011]	-0.613512	2.68473	20.2885	6.66001e-06	0.000631103
ENSMUSG00000021390	Ogn	osteoglycin [Source:MGI Symbol;Acc:MGI:109278]	-0.507246	3.4374	20.2361	6.84499e-06	0.000641887
ENSMUSG00000074743	Thbd	thrombomodulin [Source:MGI Symbol;Acc:MGI:98736]	-0.490948	3.57445	20.2307	6.86413e-06	0.000641887
ENSMUSG00000039007	Cpq	carboxypeptidase Q [Source:MGI Symbol;Acc:MGI:1889205]	-0.487994	3.60503	20.1683	7.09191e-06	0.000658852
ENSMUSG00000040569	Slc26a7	solute carrier family 26, member 7 [Source:MGI Symbol;Acc:MGI:2384791]	-1.11056	0.735016	20.0938	7.3734e-06	0.000680555
ENSMUSG00000019892	Lrriq1	leucine-rich repeats and IQ motif containing 1 [Source:MGI Symbol;Acc:MGI:1922228]	-0.869338	1.47396	19.9994	7.74649e-06	0.000710378
ENSMUSG00000038418	Egr1	early growth response 1 [Source:MGI Symbol;Acc:MGI:95295]	0.324167	6.89533	19.8773	8.25745e-06	0.000752381
ENSMUSG00000071398	2410004P03Rik	RIKEN cDNA 2410004P03 gene [Source:MGI Symbol;Acc:MGI:1920917]	-0.804617	1.70452	19.8588	8.33773e-06	0.000754856
ENSMUSG00000046192	Iqub	IQ motif and ubiquitin domain containing [Source:MGI Symbol;Acc:MGI:3041159]	-0.922596	1.26026	19.8196	8.51036e-06	0.000765609
ENSMUSG00000038583	Pln	phospholamban [Source:MGI Symbol;Acc:MGI:97622]	-1.01198	0.965678	19.7762	8.70601e-06	0.000778284
ENSMUSG00000078853	Igtp	interferon gamma induced GTPase [Source:MGI Symbol;Acc:MGI:107729]	-0.700066	2.14765	19.6315	9.39106e-06	0.000829096
ENSMUSG00000038526	Car14	carbonic anhydrase 14 [Source:MGI Symbol;Acc:MGI:1344341]	-0.534274	3.14833	19.6355	9.37135e-06	0.000829096
ENSMUSG00000063796	Slc22a8	solute carrier family 22 (organic anion transporter), member 8 [Source:MGI Symbol;Acc:MGI:1336187]	-0.445494	3.96197	19.537	9.86724e-06	0.000865759
ENSMUSG00000042353	Frem3	Fras1 related extracellular matrix protein 3 [Source:MGI Symbol;Acc:MGI:2685641]	-0.768498	1.79854	19.3838	1.06912e-05	0.000926756
ENSMUSG00000026879	Gsn	gelsolin [Source:MGI Symbol;Acc:MGI:95851]	-0.342689	5.71411	19.3835	1.06928e-05	0.000926756
ENSMUSG00000028082	Sh3d19	SH3 domain protein D19 [Source:MGI Symbol;Acc:MGI:1350923]	-0.383546	4.79343	19.3065	1.11329e-05	0.000959047
ENSMUSG00000021186	Fbln5	fibulin 5 [Source:MGI Symbol;Acc:MGI:1346091]	-0.632272	2.46001	19.1404	1.21449e-05	0.00103993
ENSMUSG00000001506	Col1a1	collagen, type I, alpha 1 [Source:MGI Symbol;Acc:MGI:88467]	-0.474721	3.56023	18.7708	1.47406e-05	0.00125463
ENSMUSG00000027677	Ttc14	tetratricopeptide repeat domain 14 [Source:MGI Symbol;Acc:MGI:1914370]	0.317532	6.71285	18.7286	1.50702e-05	0.00127505
ENSMUSG00000052087	Rgs14	regulator of G-protein signaling 14 [Source:MGI Symbol;Acc:MGI:1859709]	-0.323021	6.1382	18.5581	1.64802e-05	0.00138609
ENSMUSG00000026840	Lamc3	laminin gamma 3 [Source:MGI Symbol;Acc:MGI:1344394]	-0.544562	2.95122	18.4542	1.74038e-05	0.00145516
ENSMUSG00000038872	Zfhx3	zinc finger homeobox 3 [Source:MGI Symbol;Acc:MGI:99948]	-0.445552	3.81043	18.3588	1.8297e-05	0.0015209
ENSMUSG00000097545	Mir124a-1hg	Mir124-1 host gene (non-protein coding) [Source:MGI Symbol;Acc:MGI:2442197]	0.325234	6.23112	18.3448	1.84321e-05	0.00152322
ENSMUSG00000036198	Arhgap36	Rho GTPase activating protein 36 [Source:MGI Symbol;Acc:MGI:1922654]	-1.04911	0.763725	18.2602	1.92695e-05	0.00158322
ENSMUSG00000052837	Junb	jun B proto-oncogene [Source:MGI Symbol;Acc:MGI:96647]	0.342819	5.62741	18.0718	2.12724e-05	0.00173774
ENSMUSG00000051435	Fhad1	forkhead-associated (FHA) phosphopeptide binding domain 1 [Source:MGI Symbol;Acc:MGI:1920323]	-0.569152	2.75266	18.0347	2.16911e-05	0.00176181
ENSMUSG00000025429	Pstpip2	proline-serine-threonine phosphatase-interacting protein 2 [Source:MGI Symbol;Acc:MGI:1335088]	0.645561	2.5013	17.9799	2.23252e-05	0.00180302
ENSMUSG00000035299	Mid1	midline 1 [Source:MGI Symbol;Acc:MGI:1100537]	-0.3453	5.33637	17.9527	2.26468e-05	0.00181866
ENSMUSG00000034917	Tjp3	tight junction protein 3 [Source:MGI Symbol;Acc:MGI:1351650]	-1.092	0.615372	17.9419	2.27753e-05	0.0018187
ENSMUSG00000018459	Slc13a3	solute carrier family 13 (sodium-dependent dicarboxylate transporter), member 3 [Source:MGI Symbol;Acc:MGI:2149635]	-0.422834	4.00277	17.9232	2.29996e-05	0.00182635
ENSMUSG00000025780	Itih5	inter-alpha (globulin) inhibitor H5 [Source:MGI Symbol;Acc:MGI:1925751]	-0.33289	5.55146	17.6896	2.60039e-05	0.00205344
ENSMUSG00000006369	Fbln1	fibulin 1 [Source:MGI Symbol;Acc:MGI:95487]	-0.434233	3.825	17.5231	2.83839e-05	0.002229
ENSMUSG00000024610	Cd74	CD74 antigen (invariant polypeptide of major histocompatibility complex, class II antigen-associated) [Source:MGI Symbol;Acc:MGI:96534]	-0.605422	2.45194	17.3813	3.05819e-05	0.00238842
ENSMUSG00000032327	Stra6	stimulated by retinoic acid gene 6 [Source:MGI Symbol;Acc:MGI:107742]	-0.477018	3.37124	17.3395	3.12628e-05	0.00242824
ENSMUSG00000074634	Gm7120	predicted gene 7120 [Source:MGI Symbol;Acc:MGI:3648543]	-0.643325	2.2463	17.2708	3.2413e-05	0.0025039
ENSMUSG00000022548	Apod	apolipoprotein D [Source:MGI Symbol;Acc:MGI:88056]	-0.295971	6.82347	17.1057	3.53557e-05	0.00271646
ENSMUSG00000024538	Ppic	peptidylprolyl isomerase C [Source:MGI Symbol;Acc:MGI:97751]	-0.840832	1.31573	16.9637	3.81019e-05	0.00291172
ENSMUSG00000027962	Vcam1	vascular cell adhesion molecule 1 [Source:MGI Symbol;Acc:MGI:98926]	-0.340925	5.1587	16.8963	3.94781e-05	0.00300076
ENSMUSG00000025492	Ifitm3	interferon induced transmembrane protein 3 [Source:MGI Symbol;Acc:MGI:1913391]	-0.556974	2.69701	16.8695	4.00409e-05	0.00302735
ENSMUSG00000028248	Pnisr	PNN interacting serine/arginine-rich [Source:MGI Symbol;Acc:MGI:1913875]	0.291747	7.3022	16.8335	4.08074e-05	0.00306898
ENSMUSG00000039634	Zfp189	zinc finger protein 189 [Source:MGI Symbol;Acc:MGI:2444707]	-0.382181	4.38425	16.7255	4.31971e-05	0.00322946
ENSMUSG00000030592	Ryr1	ryanodine receptor 1, skeletal muscle [Source:MGI Symbol;Acc:MGI:99659]	0.392165	4.41145	16.7168	4.33957e-05	0.00322946
ENSMUSG00000013766	Ly6g6e	lymphocyte antigen 6 complex, locus G6E [Source:MGI Symbol;Acc:MGI:1917524]	1.01176	1.04729	16.7027	4.37196e-05	0.00323662
ENSMUSG00000032122	Slc37a2	solute carrier family 37 (glycerol-3-phosphate transporter), member 2 [Source:MGI Symbol;Acc:MGI:1929693]	-0.775088	1.53399	16.6682	4.45208e-05	0.00326195
ENSMUSG00000017765	Slc12a4	solute carrier family 12, member 4 [Source:MGI Symbol;Acc:MGI:1309465]	-0.387587	4.28938	16.6765	4.43272e-05	0.00326195
ENSMUSG00000025504	Eps8l2	EPS8-like 2 [Source:MGI Symbol;Acc:MGI:2138828]	-0.626807	2.23356	16.5563	4.72275e-05	0.00344252
ENSMUSG00000019767	Ccdc170	coiled-coil domain containing 170 [Source:MGI Symbol;Acc:MGI:2685067]	-1.02457	0.658911	16.3247	5.33626e-05	0.00386988
ENSMUSG00000092274	Neat1	nuclear paraspeckle assembly transcript 1 (non-protein coding) [Source:MGI Symbol;Acc:MGI:1914211]	0.305049	6.27461	16.2766	5.47363e-05	0.00394935
ENSMUSG00000027215	Cd82	CD82 antigen [Source:MGI Symbol;Acc:MGI:104651]	-0.393384	4.09641	15.9986	6.33905e-05	0.00455067
ENSMUSG00000020044	Timp3	tissue inhibitor of metalloproteinase 3 [Source:MGI Symbol;Acc:MGI:98754]	-0.285449	6.85319	15.9476	6.5122e-05	0.00465148
ENSMUSG00000070436	Serpinh1	serine (or cysteine) peptidase inhibitor, clade H, member 1 [Source:MGI Symbol;Acc:MGI:88283]	-0.401091	3.96667	15.833	6.91846e-05	0.00491695
ENSMUSG00000062980	Cped1	cadherin-like and PC-esterase domain containing 1 [Source:MGI Symbol;Acc:MGI:2444814]	-0.62681	2.14784	15.8079	7.01074e-05	0.00495774
ENSMUSG00000085396	Firre	functional intergenic repeating RNA element [Source:MGI Symbol;Acc:MGI:2147989]	0.320317	5.59382	15.7946	7.06026e-05	0.00496804
ENSMUSG00000028763	Hspg2	perlecan (heparan sulfate proteoglycan 2) [Source:MGI Symbol;Acc:MGI:96257]	-0.413839	3.8131	15.7572	7.20133e-05	0.00501763
ENSMUSG00000020836	Coro6	coronin 6 [Source:MGI Symbol;Acc:MGI:2183448]	0.442369	3.66354	15.759	7.19456e-05	0.00501763
ENSMUSG00000022602	Arc	activity regulated cytoskeletal-associated protein [Source:MGI Symbol;Acc:MGI:88067]	0.292314	6.65815	15.7295	7.30754e-05	0.0050668
ENSMUSG00000035783	Acta2	actin, alpha 2, smooth muscle, aorta [Source:MGI Symbol;Acc:MGI:87909]	-0.419364	3.67291	15.336	8.99864e-05	0.00620906
ENSMUSG00000000303	Cdh1	cadherin 1 [Source:MGI Symbol;Acc:MGI:88354]	-0.911606	0.876868	15.014	0.000106716	0.0073278
ENSMUSG00000096768	Erdr1	erythroid differentiation regulator 1 [Source:MGI Symbol;Acc:MGI:2384747]	-0.480526	3.04107	14.9318	0.000111471	0.00761751
ENSMUSG00000047496	Rnf152	ring finger protein 152 [Source:MGI Symbol;Acc:MGI:2443787]	-0.441047	3.38711	14.8934	0.000113759	0.00773672
ENSMUSG00000024856	Cdk2ap2	CDK2-associated protein 2 [Source:MGI Symbol;Acc:MGI:1098779]	-0.420612	3.59342	14.8425	0.000116875	0.00791075
ENSMUSG00000083863	Gm13341	predicted gene 13341 [Source:MGI Symbol;Acc:MGI:3650228]	-0.422327	3.58542	14.7567	0.00012231	0.00823937
ENSMUSG00000032128	Robo3	roundabout guidance receptor 3 [Source:MGI Symbol;Acc:MGI:1343102]	0.433387	3.60527	14.6685	0.000128171	0.00859349
ENSMUSG00000030048	Gkn3	gastrokine 3 [Source:MGI Symbol;Acc:MGI:1916138]	-0.897081	0.88051	14.6115	0.000132109	0.00881592
ENSMUSG00000043020	Wdr63	WD repeat domain 63 [Source:MGI Symbol;Acc:MGI:3045269]	-1.21123	0.0212218	14.575	0.000134688	0.00894603
ENSMUSG00000037266	Rsrp1	arginine/serine rich protein 1 [Source:MGI Symbol;Acc:MGI:106498]	0.267217	7.65715	14.5368	0.000137451	0.00908709
ENSMUSG00000024308	Tapbp	TAP binding protein [Source:MGI Symbol;Acc:MGI:1201689]	-0.331427	4.81797	14.4995	0.000140199	0.00922587
ENSMUSG00000007594	Hapln4	hyaluronan and proteoglycan link protein 4 [Source:MGI Symbol;Acc:MGI:2679531]	-0.277207	6.41193	14.2265	0.000162071	0.010616
ENSMUSG00000069516	Lyz2	lysozyme 2 [Source:MGI Symbol;Acc:MGI:96897]	-0.569805	2.30164	14.1624	0.000167684	0.0108392
ENSMUSG00000037206	Islr	immunoglobulin superfamily containing leucine-rich repeat [Source:MGI Symbol;Acc:MGI:1349645]	-0.403768	3.6694	14.1557	0.000168285	0.0108392
ENSMUSG00000020432	Tcn2	transcobalamin 2 [Source:MGI Symbol;Acc:MGI:98534]	-0.370363	4.10114	14.1726	0.00016678	0.0108392
ENSMUSG00000035967	Ddx26b	DEAD/H (Asp-Glu-Ala-Asp/His) box polypeptide 26B [Source:MGI Symbol;Acc:MGI:2442593]	0.299299	5.70772	14.153	0.000168529	0.0108392
ENSMUSG00000060429	Sntb1	syntrophin, basic 1 [Source:MGI Symbol;Acc:MGI:101781]	-0.595866	2.1493	14.1255	0.000171008	0.0109492
ENSMUSG00000029208	Guf1	GUF1 homolog, GTPase [Source:MGI Symbol;Acc:MGI:2140726]	0.318589	5.16914	14.1166	0.00017182	0.0109518
ENSMUSG00000064215	Ifi27	interferon, alpha-inducible protein 27 [Source:MGI Symbol;Acc:MGI:1277180]	-0.329051	4.76461	14.0525	0.000177775	0.0112808
ENSMUSG00000027875	Hmgcs2	3-hydroxy-3-methylglutaryl-Coenzyme A synthase 2 [Source:MGI Symbol;Acc:MGI:101939]	-0.458786	3.10288	14.0107	0.000181778	0.0114835
ENSMUSG00000032679	Cd59a	CD59a antigen [Source:MGI Symbol;Acc:MGI:109177]	-0.419397	3.47194	13.9977	0.000183033	0.0115116
ENSMUSG00000025823	Pdia4	protein disulfide isomerase associated 4 [Source:MGI Symbol;Acc:MGI:104864]	-0.297897	5.49142	13.9478	0.000187953	0.011769
ENSMUSG00000033149	Phldb2	pleckstrin homology like domain, family B, member 2 [Source:MGI Symbol;Acc:MGI:2444981]	-0.465746	3.02513	13.939	0.000188835	0.0117724
ENSMUSG00000038393	Txnip	thioredoxin interacting protein [Source:MGI Symbol;Acc:MGI:1889549]	-0.33585	4.60444	13.9195	0.00019081	0.0118436
ENSMUSG00000031548	Sfrp1	secreted frizzled-related protein 1 [Source:MGI Symbol;Acc:MGI:892014]	-0.52291	2.56121	13.8232	0.000200838	0.0124118
ENSMUSG00000094840	Muc3a	mucin 3A, cell surface associated [Source:MGI Symbol;Acc:MGI:3588263]	0.749957	1.60534	13.799	0.000203448	0.0125187
ENSMUSG00000037868	Egr2	early growth response 2 [Source:MGI Symbol;Acc:MGI:95296]	0.776761	1.53675	13.733	0.000210723	0.0129104
ENSMUSG00000039087	Rreb1	ras responsive element binding protein 1 [Source:MGI Symbol;Acc:MGI:2443664]	0.280949	6.22029	13.7208	0.000212093	0.0129386
ENSMUSG00000037820	Tgm2	transglutaminase 2, C polypeptide [Source:MGI Symbol;Acc:MGI:98731]	-0.384896	3.78905	13.4807	0.000241036	0.0146414
ENSMUSG00000024887	Asah2	N-acylsphingosine amidohydrolase 2 [Source:MGI Symbol;Acc:MGI:1859310]	-0.371765	3.93194	13.3771	0.000254709	0.0154061
ENSMUSG00000045903	Npas4	neuronal PAS domain protein 4 [Source:MGI Symbol;Acc:MGI:2664186]	0.487553	2.97847	13.3036	0.00026489	0.015954
ENSMUSG00000014444	Piezo1	piezo-type mechanosensitive ion channel component 1 [Source:MGI Symbol;Acc:MGI:3603204]	-0.472086	2.88629	13.2527	0.000272183	0.016191
ENSMUSG00000055322	Tns1	tensin 1 [Source:MGI Symbol;Acc:MGI:104552]	-0.292173	5.44095	13.2656	0.000270319	0.016191
ENSMUSG00000080316	Spaca6	sperm acrosome associated 6 [Source:MGI Symbol;Acc:MGI:1922452]	0.36077	4.21877	13.2523	0.000272242	0.016191
ENSMUSG00000035692	Isg15	ISG15 ubiquitin-like modifier [Source:MGI Symbol;Acc:MGI:1855694]	-0.972987	0.492512	13.2277	0.000275846	0.016337
ENSMUSG00000047507	Baiap3	BAI1-associated protein 3 [Source:MGI Symbol;Acc:MGI:2685783]	-0.400858	3.54627	13.1876	0.000281801	0.0166204
ENSMUSG00000044468	Fam46c	family with sequence similarity 46, member C [Source:MGI Symbol;Acc:MGI:1921895]	-0.556225	2.26596	13.1535	0.000286983	0.0168561
ENSMUSG00000021585	Cast	calpastatin [Source:MGI Symbol;Acc:MGI:1098236]	-0.481273	2.77898	13.0953	0.000296037	0.0173163
ENSMUSG00000037400	Atp11b	ATPase, class VI, type 11B [Source:MGI Symbol;Acc:MGI:1923545]	0.26613	6.62888	13.0688	0.000300254	0.0174196
ENSMUSG00000103651	Gm37206	predicted gene, 37206 [Source:MGI Symbol;Acc:MGI:5610434]	0.661827	1.88206	13.0753	0.000299219	0.0174196
ENSMUSG00000070348	Ccnd1	cyclin D1 [Source:MGI Symbol;Acc:MGI:88313]	-0.276684	5.90091	13.0538	0.00030267	0.0174884
ENSMUSG00000040310	Alx4	aristaless-like homeobox 4 [Source:MGI Symbol;Acc:MGI:108359]	-0.899529	0.698635	13.0461	0.000303921	0.0174896
ENSMUSG00000036570	Fxyd1	FXYD domain-containing ion transport regulator 1 [Source:MGI Symbol;Acc:MGI:1889273]	-0.340664	4.32633	13.0312	0.000306346	0.0175581
ENSMUSG00000028607	Cpt2	carnitine palmitoyltransferase 2 [Source:MGI Symbol;Acc:MGI:109176]	-0.533832	2.39589	13.0147	0.000309057	0.0176423
ENSMUSG00000021250	Fos	FBJ osteosarcoma oncogene [Source:MGI Symbol;Acc:MGI:95574]	0.416538	3.5753	12.9971	0.000311966	0.0177372
ENSMUSG00000022766	Serpind1	serine (or cysteine) peptidase inhibitor, clade D, member 1 [Source:MGI Symbol;Acc:MGI:96051]	-0.633804	1.78291	12.9622	0.000317839	0.0179991
ENSMUSG00000095041	AC149090.1		0.256111	7.21532	12.8845	0.000331308	0.0186208
ENSMUSG00000071753	C230004F18Rik	RIKEN cDNA C230004F18 gene [Source:MGI Symbol;Acc:MGI:3041217]	0.421257	3.45036	12.8838	0.000331438	0.0186208
ENSMUSG00000049791	Fzd4	frizzled class receptor 4 [Source:MGI Symbol;Acc:MGI:108520]	-0.451635	3.00223	12.8751	0.000332976	0.0186336
ENSMUSG00000073421	H2-Ab1	histocompatibility 2, class II antigen A, beta 1 [Source:MGI Symbol;Acc:MGI:103070]	-0.82636	0.944727	12.7816	0.000350052	0.0194902
ENSMUSG00000057706	Mex3b	mex3 RNA binding family member B [Source:MGI Symbol;Acc:MGI:1918252]	0.332342	4.58284	12.7764	0.000351026	0.0194902
ENSMUSG00000069874	Irgm2	immunity-related GTPase family M member 2 [Source:MGI Symbol;Acc:MGI:1926262]	-0.527984	2.37498	12.6894	0.000367726	0.020338
ENSMUSG00000062949	Atp11c	ATPase, class VI, type 11C [Source:MGI Symbol;Acc:MGI:1859661]	-0.33907	4.27882	12.6789	0.000369803	0.0203736
ENSMUSG00000046879	Irgm1	immunity-related GTPase family M member 1 [Source:MGI Symbol;Acc:MGI:107567]	-0.417301	3.29085	12.6605	0.000373467	0.020496
ENSMUSG00000057137	Tmem140	transmembrane protein 140 [Source:MGI Symbol;Acc:MGI:1915737]	-0.814353	0.956271	12.602	0.000385339	0.0210662
ENSMUSG00000036606	Plxnb2	plexin B2 [Source:MGI Symbol;Acc:MGI:2154239]	-0.266107	6.13606	12.5768	0.000390573	0.0212705
ENSMUSG00000057440	Mpp7	membrane protein, palmitoylated 7 (MAGUK p55 subfamily member 7) [Source:MGI Symbol;Acc:MGI:1922989]	-0.573043	2.09066	12.5437	0.000397552	0.0215679
ENSMUSG00000027082	Tfpi	tissue factor pathway inhibitor [Source:MGI Symbol;Acc:MGI:1095418]	-0.59496	1.92855	12.4193	0.00042492	0.0229651
ENSMUSG00000026471	Mr1	major histocompatibility complex, class I-related [Source:MGI Symbol;Acc:MGI:1195463]	-0.465099	2.82042	12.3941	0.000430694	0.0231889
ENSMUSG00000050822	Slc29a4	solute carrier family 29 (nucleoside transporters), member 4 [Source:MGI Symbol;Acc:MGI:2385330]	-0.297289	5.02813	12.3704	0.000436191	0.0233083
ENSMUSG00000017754	Pltp	phospholipid transfer protein [Source:MGI Symbol;Acc:MGI:103151]	-0.265673	6.06138	12.3743	0.000435272	0.0233083
ENSMUSG00000066613	Zfp932	zinc finger protein 932 [Source:MGI Symbol;Acc:MGI:1916754]	0.402169	3.55561	12.3564	0.000439467	0.0233955
ENSMUSG00000058396	Gpr182	G protein-coupled receptor 182 [Source:MGI Symbol;Acc:MGI:109545]	-0.794314	1.0045	12.2985	0.000453332	0.0240435
ENSMUSG00000030043	Tacr1	tachykinin receptor 1 [Source:MGI Symbol;Acc:MGI:98475]	-0.639495	1.68175	12.2313	0.000469948	0.0247402
ENSMUSG00000038587	Akap12	A kinase (PRKA) anchor protein (gravin) 12 [Source:MGI Symbol;Acc:MGI:1932576]	-0.301417	4.88978	12.233	0.000469518	0.0247402
ENSMUSG00000022098	Bmp1	bone morphogenetic protein 1 [Source:MGI Symbol;Acc:MGI:88176]	0.28646	5.43179	12.204	0.000476861	0.0250114
ENSMUSG00000008540	Mgst1	microsomal glutathione S-transferase 1 [Source:MGI Symbol;Acc:MGI:1913850]	-0.466436	2.76759	12.1633	0.000487391	0.0254698
ENSMUSG00000004044	Ptrf	polymerase I and transcript release factor [Source:MGI Symbol;Acc:MGI:1277968]	-0.31092	4.64756	12.0981	0.000504729	0.0261833
ENSMUSG00000094614	Gm21769	predicted gene, 21769 [Source:MGI Symbol;Acc:MGI:5433933]	0.372414	3.84155	12.1014	0.000503833	0.0261833
ENSMUSG00000020799	Tekt1	tektin 1 [Source:MGI Symbol;Acc:MGI:1333819]	-0.710766	1.31947	12.055	0.000516544	0.026602
ENSMUSG00000031709	Tbc1d9	TBC1 domain family, member 9 [Source:MGI Symbol;Acc:MGI:1918560]	-0.246617	6.99883	12.0562	0.000516217	0.026602
ENSMUSG00000035910	Dcdc2a	doublecortin domain containing 2a [Source:MGI Symbol;Acc:MGI:2652818]	-0.350653	3.95266	11.9919	0.000534327	0.0274185
ENSMUSG00000034009	Rxfp1	relaxin/insulin-like family peptide receptor 1 [Source:MGI Symbol;Acc:MGI:2682211]	0.391405	3.57858	11.9617	0.000543046	0.0277657
ENSMUSG00000090086	AI480526	expressed sequence AI480526 [Source:MGI Symbol;Acc:MGI:2140910]	0.34229	4.21712	11.9523	0.000545802	0.0278066
ENSMUSG00000001507	Itga3	integrin alpha 3 [Source:MGI Symbol;Acc:MGI:96602]	-0.338868	4.11408	11.9356	0.000550723	0.0279571
ENSMUSG00000051855	Mest	mesoderm specific transcript [Source:MGI Symbol;Acc:MGI:96968]	-0.319403	4.44718	11.9043	0.000560033	0.0283285
ENSMUSG00000027555	Car13	carbonic anhydrase 13 [Source:MGI Symbol;Acc:MGI:1931322]	-0.876566	0.647393	11.8283	0.000583381	0.0294049
ENSMUSG00000035649	Zcchc7	zinc finger, CCHC domain containing 7 [Source:MGI Symbol;Acc:MGI:2442912]	0.290708	5.1758	11.7889	0.000595861	0.0299278
ENSMUSG00000032702	Kank1	KN motif and ankyrin repeat domains 1 [Source:MGI Symbol;Acc:MGI:2147707]	-0.31331	4.51753	11.7645	0.000603717	0.0302156
ENSMUSG00000063415	Cyp26b1	cytochrome P450, family 26, subfamily b, polypeptide 1 [Source:MGI Symbol;Acc:MGI:2176159]	-0.36029	3.77432	11.7549	0.000606821	0.0302644
ENSMUSG00000027977	Ndst3	N-deacetylase/N-sulfotransferase (heparan glucosaminyl) 3 [Source:MGI Symbol;Acc:MGI:1932544]	0.297358	4.99556	11.714	0.000620312	0.0308291
ENSMUSG00000036446	Lum	lumican [Source:MGI Symbol;Acc:MGI:109347]	-0.535595	2.18218	11.7046	0.000623446	0.0308769
ENSMUSG00000033792	Atp7a	ATPase, Cu++ transporting, alpha polypeptide [Source:MGI Symbol;Acc:MGI:99400]	-0.43065	2.99501	11.6623	0.00063778	0.0313682
ENSMUSG00000026452	Syt2	synaptotagmin II [Source:MGI Symbol;Acc:MGI:99666]	-0.287718	5.05117	11.663	0.000637569	0.0313682
ENSMUSG00000021136	Smoc1	SPARC related modular calcium binding 1 [Source:MGI Symbol;Acc:MGI:1929878]	-0.337069	4.08022	11.5892	0.000663348	0.0325132
ENSMUSG00000038079	Tmem237	transmembrane protein 237 [Source:MGI Symbol;Acc:MGI:2138365]	-0.317584	4.39306	11.582	0.000665926	0.0325274
ENSMUSG00000032006	Pdgfd	platelet-derived growth factor, D polypeptide [Source:MGI Symbol;Acc:MGI:1919035]	-0.480962	2.56068	11.5574	0.000674795	0.0327356
ENSMUSG00000085609	1700016P03Rik	RIKEN cDNA 1700016P03 gene [Source:MGI Symbol;Acc:MGI:1922792]	0.929125	0.775386	11.5604	0.000673723	0.0327356
ENSMUSG00000038319	Kcnh2	potassium voltage-gated channel, subfamily H (eag-related), member 2 [Source:MGI Symbol;Acc:MGI:1341722]	-0.309488	4.52493	11.5293	0.000685093	0.0331221
ENSMUSG00000027171	Prrg4	proline rich Gla (G-carboxyglutamic acid) 4 (transmembrane) [Source:MGI Symbol;Acc:MGI:2442211]	-0.824482	0.77625	11.4851	0.000701545	0.0336884
ENSMUSG00000097023	Mir9-3hg	Mir9-3 host gene [Source:MGI Symbol;Acc:MGI:2142071]	0.326242	4.3677	11.4866	0.000700993	0.0336884
ENSMUSG00000015377	Dennd6b	DENN/MADD domain containing 6B [Source:MGI Symbol;Acc:MGI:1916690]	0.285769	5.19712	11.4578	0.000711955	0.0340464
ENSMUSG00000022194	Pabpn1	poly(A) binding protein, nuclear 1 [Source:MGI Symbol;Acc:MGI:1859158]	0.300013	4.85118	11.453	0.000713791	0.0340464
ENSMUSG00000023473	Celsr3	cadherin, EGF LAG seven-pass G-type receptor 3 [Source:MGI Symbol;Acc:MGI:1858236]	0.248463	6.64694	11.4295	0.000722882	0.0343647
ENSMUSG00000017344	Vtn	vitronectin [Source:MGI Symbol;Acc:MGI:98940]	-0.257322	5.96176	11.4159	0.000728179	0.0345011
ENSMUSG00000067158	Col4a4	collagen, type IV, alpha 4 [Source:MGI Symbol;Acc:MGI:104687]	-0.858162	0.651634	11.4038	0.000732931	0.0346109
ENSMUSG00000036995	Asap3	ArfGAP with SH3 domain, ankyrin repeat and PH domain 3 [Source:MGI Symbol;Acc:MGI:2684986]	-0.546311	2.07812	11.3775	0.000743386	0.0349884
ENSMUSG00000032194	Kank2	KN motif and ankyrin repeat domains 2 [Source:MGI Symbol;Acc:MGI:2384568]	-0.353075	3.79139	11.3655	0.000748205	0.035099
ENSMUSG00000028753	Vwa5b1	von Willebrand factor A domain containing 5B1 [Source:MGI Symbol;Acc:MGI:1922968]	-0.529974	2.15427	11.2145	0.000811611	0.0378488
ENSMUSG00000041920	Slc16a6	solute carrier family 16 (monocarboxylic acid transporters), member 6 [Source:MGI Symbol;Acc:MGI:2144585]	-0.350208	3.79503	11.2133	0.000812149	0.0378488
ENSMUSG00000000120	Ngfr	nerve growth factor receptor (TNFR superfamily, member 16) [Source:MGI Symbol;Acc:MGI:97323]	-0.692017	1.28694	11.1909	0.000821974	0.0381815
ENSMUSG00000049811	Fam161a	family with sequence similarity 161, member A [Source:MGI Symbol;Acc:MGI:1921123]	-0.575431	1.86689	11.1805	0.000826617	0.0382721
ENSMUSG00000039286	Fndc3b	fibronectin type III domain containing 3B [Source:MGI Symbol;Acc:MGI:1919257]	-0.309015	4.44511	11.1636	0.000834191	0.0384974
ENSMUSG00000024998	Plce1	phospholipase C, epsilon 1 [Source:MGI Symbol;Acc:MGI:1921305]	-0.322114	4.21431	11.1504	0.000840132	0.038646
ENSMUSG00000028047	Thbs3	thrombospondin 3 [Source:MGI Symbol;Acc:MGI:98739]	0.341538	4.03706	11.0845	0.000870506	0.0399141
ENSMUSG00000051236	Msrb3	methionine sulfoxide reductase B3 [Source:MGI Symbol;Acc:MGI:2443538]	-0.411472	3.06307	11.0649	0.000879758	0.0400798
ENSMUSG00000027878	Notch2	notch 2 [Source:MGI Symbol;Acc:MGI:97364]	-0.262545	5.59999	11.07	0.000877351	0.0400798
ENSMUSG00000032334	Loxl1	lysyl oxidase-like 1 [Source:MGI Symbol;Acc:MGI:106096]	-0.503031	2.30649	11.0455	0.000889015	0.0402435
ENSMUSG00000063511	Snrnp70	small nuclear ribonucleoprotein 70 (U1) [Source:MGI Symbol;Acc:MGI:98341]	0.233595	7.55317	11.0508	0.000886502	0.0402435
ENSMUSG00000013076	Amotl1	angiomotin-like 1 [Source:MGI Symbol;Acc:MGI:1922973]	-0.274285	5.19485	11.0035	0.000909377	0.0410345
ENSMUSG00000040212	Emp3	epithelial membrane protein 3 [Source:MGI Symbol;Acc:MGI:1098729]	-0.930573	0.350945	10.9918	0.000915184	0.0411659
ENSMUSG00000038181	Chpf2	chondroitin polymerizing factor 2 [Source:MGI Symbol;Acc:MGI:1917522]	0.263524	5.69138	10.9736	0.000924198	0.0414402
ENSMUSG00000064280	Ccdc146	coiled-coil domain containing 146 [Source:MGI Symbol;Acc:MGI:1922422]	-0.857205	0.59443	10.922	0.000950304	0.0424768
ENSMUSG00000029328	Hnrnpdl	heterogeneous nuclear ribonucleoprotein D-like [Source:MGI Symbol;Acc:MGI:1355299]	0.234238	7.28505	10.8757	0.000974349	0.0434151
ENSMUSG00000040253	Gbp7	guanylate binding protein 7 [Source:MGI Symbol;Acc:MGI:2444421]	-0.423235	2.92528	10.8589	0.000983213	0.0436731
ENSMUSG00000074971	Fibin	fin bud initiation factor homolog (zebrafish) [Source:MGI Symbol;Acc:MGI:1914856]	-0.590257	1.73588	10.844	0.000991183	0.0438899
ENSMUSG00000032796	Lama1	laminin, alpha 1 [Source:MGI Symbol;Acc:MGI:99892]	-0.61144	1.62095	10.8287	0.000999414	0.044117
ENSMUSG00000031451	Gas6	growth arrest specific 6 [Source:MGI Symbol;Acc:MGI:95660]	-0.243175	6.3385	10.8204	0.00100387	0.0441766
ENSMUSG00000040943	Tet2	tet methylcytosine dioxygenase 2 [Source:MGI Symbol;Acc:MGI:2443298]	0.262789	5.63886	10.7788	0.00102667	0.0450406
ENSMUSG00000066043	Phactr4	phosphatase and actin regulator 4 [Source:MGI Symbol;Acc:MGI:2140327]	-0.370079	3.45578	10.7672	0.00103317	0.0451861
ENSMUSG00000059898	Dsc3	desmocollin 3 [Source:MGI Symbol;Acc:MGI:1194993]	0.579093	1.95707	10.7359	0.0010508	0.045816
ENSMUSG00000040857	Erf	Ets2 repressor factor [Source:MGI Symbol;Acc:MGI:109637]	0.275687	5.22694	10.7182	0.00106084	0.0461126
ENSMUSG00000025742	Prps2	phosphoribosyl pyrophosphate synthetase 2 [Source:MGI Symbol;Acc:MGI:97776]	-0.267977	5.26684	10.6878	0.00107842	0.0467337
ENSMUSG00000061762	Tac1	tachykinin 1 [Source:MGI Symbol;Acc:MGI:98474]	-0.419822	2.91441	10.669	0.00108948	0.0470695
ENSMUSG00000086370	Ftx	Ftx transcript, Xist regulator (non-protein coding) [Source:MGI Symbol;Acc:MGI:1926128]	0.329259	4.10406	10.58	0.0011432	0.0492406
ENSMUSG00000028011	Tdo2	tryptophan 2,3-dioxygenase [Source:MGI Symbol;Acc:MGI:1928486]	0.416959	3.06427	10.5455	0.00116472	0.0500161
ENSMUSG00000020732	Rab37	RAB37, member RAS oncogene family [Source:MGI Symbol;Acc:MGI:1929945]	-0.671775	1.26128	10.5283	0.00117563	0.0503326
ENSMUSG00000072663	Spef2	sperm flagellar 2 [Source:MGI Symbol;Acc:MGI:2443727]	-0.568874	1.80471	10.508	0.00118861	0.0506618
ENSMUSG00000027524	Edn3	endothelin 3 [Source:MGI Symbol;Acc:MGI:95285]	-0.492015	2.29654	10.5051	0.00119045	0.0506618
ENSMUSG00000011171	Vipr2	vasoactive intestinal peptide receptor 2 [Source:MGI Symbol;Acc:MGI:107166]	-0.880597	0.431465	10.4812	0.00120594	0.0511678
ENSMUSG00000074264	Amy1	amylase 1, salivary [Source:MGI Symbol;Acc:MGI:88019]	0.434521	2.90338	10.4729	0.0012114	0.0512464
ENSMUSG00000092035	Peg10	paternally expressed 10 [Source:MGI Symbol;Acc:MGI:2157785]	-0.282654	4.80384	10.4537	0.00122406	0.0516283
ENSMUSG00000019232	Etnppl	ethanolamine phosphate phospholyase [Source:MGI Symbol;Acc:MGI:1919010]	-0.351989	3.60955	10.4374	0.00123487	0.0519302
ENSMUSG00000052397	Ezr	ezrin [Source:MGI Symbol;Acc:MGI:98931]	-0.250052	5.77044	10.3966	0.00126248	0.0529346
ENSMUSG00000030761	Myo7a	myosin VIIA [Source:MGI Symbol;Acc:MGI:104510]	-0.291208	4.57009	10.3027	0.00132838	0.055534
ENSMUSG00000020475	Pgam2	phosphoglycerate mutase 2 [Source:MGI Symbol;Acc:MGI:1933118]	0.491185	2.44754	10.2623	0.0013578	0.0565975
ENSMUSG00000062210	Tnfaip8	tumor necrosis factor, alpha-induced protein 8 [Source:MGI Symbol;Acc:MGI:2147191]	-0.423425	2.80567	10.2458	0.00136996	0.056783
ENSMUSG00000084799	Ino80dos	INO80 complex subunit D, opposite strand [Source:MGI Symbol;Acc:MGI:3651861]	0.536504	2.14382	10.2454	0.00137024	0.056783
ENSMUSG00000016493	Cd46	CD46 antigen, complement regulatory protein [Source:MGI Symbol;Acc:MGI:1203290]	0.532782	2.16484	10.2358	0.00137744	0.0569155
ENSMUSG00000034684	Sema3f	sema domain, immunoglobulin domain (Ig), short basic domain, secreted, (semaphorin) 3F [Source:MGI Symbol;Acc:MGI:1096347]	-0.517817	2.05896	10.2147	0.00139323	0.0574009
ENSMUSG00000039103	Nexn	nexilin [Source:MGI Symbol;Acc:MGI:1916060]	-0.671629	1.20082	10.053	0.00152103	0.0624853
ENSMUSG00000037808	Fam76b	family with sequence similarity 76, member B [Source:MGI Symbol;Acc:MGI:1920076]	0.321611	4.07129	9.98069	0.00158191	0.0647989
ENSMUSG00000033249	Hsf4	heat shock transcription factor 4 [Source:MGI Symbol;Acc:MGI:1347058]	-0.413589	2.84906	9.97253	0.00158893	0.0648996
ENSMUSG00000029287	Tgfbr3	transforming growth factor, beta receptor III [Source:MGI Symbol;Acc:MGI:104637]	-0.280356	4.68722	9.95752	0.00160194	0.0652433
ENSMUSG00000044337	Ackr3	atypical chemokine receptor 3 [Source:MGI Symbol;Acc:MGI:109562]	-0.329183	3.81736	9.95071	0.00160787	0.065298
ENSMUSG00000060586	H2-Eb1	histocompatibility 2, class II antigen E beta [Source:MGI Symbol;Acc:MGI:95901]	-0.781988	0.729722	9.94075	0.0016166	0.0654654
ENSMUSG00000040152	Thbs1	thrombospondin 1 [Source:MGI Symbol;Acc:MGI:98737]	-0.504848	2.11259	9.85738	0.00169152	0.0683048
ENSMUSG00000001930	Vwf	Von Willebrand factor [Source:MGI Symbol;Acc:MGI:98941]	-0.316675	3.96531	9.83021	0.00171668	0.0691245
ENSMUSG00000036949	Slc39a12	solute carrier family 39 (zinc transporter), member 12 [Source:MGI Symbol;Acc:MGI:2139274]	-0.244888	5.68468	9.80206	0.00174316	0.0699925
ENSMUSG00000042604	Kcna4	potassium voltage-gated channel, shaker-related subfamily, member 4 [Source:MGI Symbol;Acc:MGI:96661]	0.260668	5.29962	9.7864	0.00175808	0.0701947
ENSMUSG00000045282	Tmem86b	transmembrane protein 86B [Source:MGI Symbol;Acc:MGI:1915505]	0.544262	2.01706	9.78945	0.00175516	0.0701947
ENSMUSG00000032231	Anxa2	annexin A2 [Source:MGI Symbol;Acc:MGI:88246]	-0.380091	3.131	9.76553	0.00177815	0.0704027
ENSMUSG00000026956	Uap1l1	UDP-N-acteylglucosamine pyrophosphorylase 1-like 1 [Source:MGI Symbol;Acc:MGI:2443318]	-0.362335	3.33067	9.76675	0.00177696	0.0704027
ENSMUSG00000030560	Ctsc	cathepsin C [Source:MGI Symbol;Acc:MGI:109553]	-0.328463	3.77474	9.76631	0.00177739	0.0704027
ENSMUSG00000019789	Hey2	hairy/enhancer-of-split related with YRPW motif 2 [Source:MGI Symbol;Acc:MGI:1341884]	-0.540576	1.85345	9.72379	0.00181898	0.0716205
ENSMUSG00000031538	Plat	plasminogen activator, tissue [Source:MGI Symbol;Acc:MGI:97610]	-0.25813	5.19247	9.7242	0.00181858	0.0716205
ENSMUSG00000006641	Slc5a6	solute carrier family 5 (sodium-dependent vitamin transporter), member 6 [Source:MGI Symbol;Acc:MGI:2660847]	-0.321135	3.87315	9.71681	0.00182591	0.0716945
ENSMUSG00000047021	Ccdc108	coiled-coil domain containing 108 [Source:MGI Symbol;Acc:MGI:2444274]	-0.406359	2.86792	9.69545	0.00184725	0.0723326
ENSMUSG00000029119	Man2b2	mannosidase 2, alpha B2 [Source:MGI Symbol;Acc:MGI:1195262]	-0.277505	4.67185	9.67766	0.00186522	0.0724379
ENSMUSG00000030307	Slc6a11	solute carrier family 6 (neurotransmitter transporter, GABA), member 11 [Source:MGI Symbol;Acc:MGI:95630]	-0.215721	7.57922	9.67949	0.00186337	0.0724379
ENSMUSG00000085782	Gm15624	predicted gene 15624 [Source:MGI Symbol;Acc:MGI:3783068]	0.597908	1.71252	9.68227	0.00186055	0.0724379
ENSMUSG00000044505	Lingo4	leucine rich repeat and Ig domain containing 4 [Source:MGI Symbol;Acc:MGI:2444651]	-0.937729	0.155905	9.66071	0.00188251	0.0727877
ENSMUSG00000030231	Plekha5	pleckstrin homology domain containing, family A member 5 [Source:MGI Symbol;Acc:MGI:1923802]	0.245633	5.74988	9.65381	0.00188959	0.0727877
ENSMUSG00000026837	Col5a1	collagen, type V, alpha 1 [Source:MGI Symbol;Acc:MGI:88457]	0.339877	3.71396	9.65428	0.00188911	0.0727877
ENSMUSG00000022371	Col14a1	collagen, type XIV, alpha 1 [Source:MGI Symbol;Acc:MGI:1341272]	-0.676818	1.10666	9.63314	0.00191098	0.0732192
ENSMUSG00000042190	Cmklr1	chemokine-like receptor 1 [Source:MGI Symbol;Acc:MGI:109603]	-0.575676	1.62748	9.63303	0.0019111	0.0732192
ENSMUSG00000021756	Il6st	interleukin 6 signal transducer [Source:MGI Symbol;Acc:MGI:96560]	-0.22493	6.62655	9.61696	0.00192788	0.0736639
ENSMUSG00000098051	Gm27032	predicted gene, 27032 [Source:MGI Symbol;Acc:MGI:5504147]	0.406762	2.97738	9.58068	0.00196635	0.0749323
ENSMUSG00000046618	Olfml2a	olfactomedin-like 2A [Source:MGI Symbol;Acc:MGI:2444741]	-0.465561	2.33635	9.57394	0.00197359	0.0750069
ENSMUSG00000097872	Gm26702	predicted gene, 26702 [Source:MGI Symbol;Acc:MGI:5477196]	0.874709	0.658959	9.53885	0.00201168	0.0762507
ENSMUSG00000039646	Vasn	vasorin [Source:MGI Symbol;Acc:MGI:2177651]	-0.390368	2.98003	9.51434	0.00203872	0.0768658
ENSMUSG00000001436	Slc19a1	solute carrier family 19 (folate transporter), member 1 [Source:MGI Symbol;Acc:MGI:103182]	-0.331908	3.66891	9.51589	0.002037	0.0768658
ENSMUSG00000030494	Rhpn2	rhophilin, Rho GTPase binding protein 2 [Source:MGI Symbol;Acc:MGI:1289234]	-0.409438	2.77899	9.45751	0.00210286	0.0790743
ENSMUSG00000032667	Pon2	paraoxonase 2 [Source:MGI Symbol;Acc:MGI:106687]	-0.237475	5.81193	9.44283	0.00211977	0.0794193
ENSMUSG00000097877	Gm26703	predicted gene, 26703 [Source:MGI Symbol;Acc:MGI:5477197]	0.700983	1.21287	9.43985	0.00212321	0.0794193
ENSMUSG00000024033	Rsph1	radial spoke head 1 homolog (Chlamydomonas) [Source:MGI Symbol;Acc:MGI:1194909]	-0.498947	2.07083	9.41925	0.00214719	0.0801054
ENSMUSG00000078612	1700024P16Rik	RIKEN cDNA 1700024P16 gene [Source:MGI Symbol;Acc:MGI:2685466]	-0.577162	1.58573	9.41425	0.00215305	0.0801139
ENSMUSG00000037143	Cfap61	cilia and flagella associated protein 61 [Source:MGI Symbol;Acc:MGI:1926024]	-0.599918	1.46792	9.37177	0.00220353	0.081778
ENSMUSG00000079177	Fam228a	family with sequence similarity 228, member A [Source:MGI Symbol;Acc:MGI:1922105]	0.845628	0.678725	9.36681	0.0022095	0.081786
ENSMUSG00000042408	Zmym6	zinc finger, MYM-type 6 [Source:MGI Symbol;Acc:MGI:106505]	0.258295	5.1687	9.31694	0.00227045	0.083824
ENSMUSG00000035403	Crb2	crumbs family member 2 [Source:MGI Symbol;Acc:MGI:2679260]	-0.42567	2.61327	9.29548	0.0022972	0.0845916
ENSMUSG00000022136	Dnajc3	DnaJ heat shock protein family (Hsp40) member C3 [Source:MGI Symbol;Acc:MGI:107373]	-0.225929	6.30042	9.28602	0.0023091	0.0848101
ENSMUSG00000017446	C1qtnf1	C1q and tumor necrosis factor related protein 1 [Source:MGI Symbol;Acc:MGI:1919254]	-0.60583	1.40063	9.2512	0.00235341	0.0853351
ENSMUSG00000026097	Ormdl1	ORM1-like 1 (S. cerevisiae) [Source:MGI Symbol;Acc:MGI:2181669]	-0.410526	2.7362	9.2561	0.00234712	0.0853351
ENSMUSG00000024526	Cidea	cell death-inducing DNA fragmentation factor, alpha subunit-like effector A [Source:MGI Symbol;Acc:MGI:1270845]	-0.406785	2.7738	9.25169	0.00235278	0.0853351
ENSMUSG00000050295	Foxc1	forkhead box C1 [Source:MGI Symbol;Acc:MGI:1347466]	-0.380134	3.01895	9.25186	0.00235257	0.0853351
ENSMUSG00000024792	Zfpl1	zinc finger like protein 1 [Source:MGI Symbol;Acc:MGI:1891017]	0.331181	3.7528	9.25938	0.00234292	0.0853351
ENSMUSG00000037225	Fgf2	fibroblast growth factor 2 [Source:MGI Symbol;Acc:MGI:95516]	-0.347771	3.39242	9.20768	0.00241002	0.0870071
ENSMUSG00000022912	Pros1	protein S (alpha) [Source:MGI Symbol;Acc:MGI:1095733]	-0.307951	3.9578	9.20636	0.00241176	0.0870071
ENSMUSG00000027981	Rnpc3	RNA-binding region (RNP1, RRM) containing 3 [Source:MGI Symbol;Acc:MGI:1914475]	0.303824	4.14018	9.1864	0.0024382	0.0877381
ENSMUSG00000027966	Col11a1	collagen, type XI, alpha 1 [Source:MGI Symbol;Acc:MGI:88446]	0.361421	3.35284	9.16592	0.00246564	0.0885014
ENSMUSG00000104033	Gm37773	predicted gene, 37773 [Source:MGI Symbol;Acc:MGI:5611001]	0.782939	0.858854	9.16064	0.00247276	0.0885336
ENSMUSG00000034165	Ccnd3	cyclin D3 [Source:MGI Symbol;Acc:MGI:88315]	-0.293879	4.17606	9.14687	0.00249144	0.088846
ENSMUSG00000027297	Ltk	leukocyte tyrosine kinase [Source:MGI Symbol;Acc:MGI:96840]	0.337793	3.63359	9.145	0.00249399	0.088846
ENSMUSG00000053153	Spag16	sperm associated antigen 16 [Source:MGI Symbol;Acc:MGI:1913972]	-0.773092	0.632099	9.10069	0.00255514	0.0907968
ENSMUSG00000015970	Chdh	choline dehydrogenase [Source:MGI Symbol;Acc:MGI:1860776]	-0.418593	2.61519	9.07512	0.0025911	0.0918453
ENSMUSG00000041921	Metap1d	methionyl aminopeptidase type 1D (mitochondrial) [Source:MGI Symbol;Acc:MGI:1913809]	0.317352	3.90497	9.06403	0.00260687	0.0921742
ENSMUSG00000002980	Bcam	basal cell adhesion molecule [Source:MGI Symbol;Acc:MGI:1929940]	-0.322777	3.67931	9.04768	0.00263028	0.0927713
ENSMUSG00000060591	Ifitm2	interferon induced transmembrane protein 2 [Source:MGI Symbol;Acc:MGI:1933382]	-0.484301	2.10141	9.03667	0.00264617	0.0930017
ENSMUSG00000086822	5330413P13Rik	RIKEN cDNA 5330413P13 gene [Source:MGI Symbol;Acc:MGI:3041161]	0.591147	1.65233	9.0341	0.0026499	0.0930017
ENSMUSG00000078234	Klhdc7a	kelch domain containing 7A [Source:MGI Symbol;Acc:MGI:2444612]	-0.27982	4.39824	8.98839	0.00271701	0.0948883
ENSMUSG00000046719	Nxph3	neurexophilin 3 [Source:MGI Symbol;Acc:MGI:1336188]	0.285324	4.41637	8.9921	0.00271149	0.0948883
ENSMUSG00000032577	Mapkapk3	mitogen-activated protein kinase-activated protein kinase 3 [Source:MGI Symbol;Acc:MGI:2143163]	-0.686145	0.955237	8.98311	0.00272487	0.0949297
ENSMUSG00000030847	Bag3	BCL2-associated athanogene 3 [Source:MGI Symbol;Acc:MGI:1352493]	-0.343911	3.36582	8.9051	0.00284376	0.0988293
ENSMUSG00000045312	Lhfpl2	lipoma HMGIC fusion partner-like 2 [Source:MGI Symbol;Acc:MGI:2145236]	-0.235907	5.58304	8.89614	0.00285775	0.0990733
ENSMUSG00000019945	1700040L02Rik	RIKEN cDNA 1700040L02 gene [Source:MGI Symbol;Acc:MGI:1920537]	-0.756293	0.660551	8.8779	0.00288644	0.0998245
ENSMUSG00000106944	Gm43843	predicted gene 43843 [Source:MGI Symbol;Acc:MGI:5663980]	0.396547	2.93307	8.85529	0.0029224	0.100823
ENSMUSG00000103983	Gm20045	predicted gene, 20045 [Source:MGI Symbol;Acc:MGI:5012230]	0.517338	2.02722	8.84396	0.00294061	0.101205
ENSMUSG00000006014	Prg4	proteoglycan 4 (megakaryocyte stimulating factor, articular superficial zone protein) [Source:MGI Symbol;Acc:MGI:1891344]	-0.568767	1.52236	8.82222	0.00297585	0.102171
ENSMUSG00000010122	Slc47a1	solute carrier family 47, member 1 [Source:MGI Symbol;Acc:MGI:1914723]	-0.643585	1.13196	8.77933	0.00304663	0.104349
ENSMUSG00000034825	Nrip3	nuclear receptor interacting protein 3 [Source:MGI Symbol;Acc:MGI:1925843]	-0.202252	8.10143	8.77213	0.00305869	0.10451
ENSMUSG00000086859	Snhg20	small nucleolar RNA host gene 20 [Source:MGI Symbol;Acc:MGI:1924222]	0.400699	2.87596	8.76451	0.00307148	0.104696
ENSMUSG00000048126	Col6a3	collagen, type VI, alpha 3 [Source:MGI Symbol;Acc:MGI:88461]	0.556068	1.74735	8.73154	0.00312752	0.106351
ENSMUSG00000029381	Shroom3	shroom family member 3 [Source:MGI Symbol;Acc:MGI:1351655]	-0.432642	2.4281	8.70457	0.00317413	0.107565
ENSMUSG00000004626	Stxbp2	syntaxin binding protein 2 [Source:MGI Symbol;Acc:MGI:107370]	0.279015	4.45311	8.70213	0.00317838	0.107565
ENSMUSG00000023067	Cdkn1a	cyclin-dependent kinase inhibitor 1A (P21) [Source:MGI Symbol;Acc:MGI:104556]	-0.439699	2.37067	8.69777	0.00318599	0.107567
ENSMUSG00000020484	Xbp1	X-box binding protein 1 [Source:MGI Symbol;Acc:MGI:98970]	-0.225518	5.91635	8.68713	0.00320465	0.107941
ENSMUSG00000036916	Zfp280c	zinc finger protein 280C [Source:MGI Symbol;Acc:MGI:2387585]	0.283123	4.36054	8.65068	0.0032694	0.109495
ENSMUSG00000026475	Rgs16	regulator of G-protein signaling 16 [Source:MGI Symbol;Acc:MGI:108407]	-0.379042	2.90515	8.64926	0.00327193	0.109495
ENSMUSG00000024232	Bambi	BMP and activin membrane-bound inhibitor [Source:MGI Symbol;Acc:MGI:1915260]	-0.467268	2.15809	8.64816	0.00327391	0.109495
ENSMUSG00000027931	Npr1	natriuretic peptide receptor 1 [Source:MGI Symbol;Acc:MGI:97371]	-0.404983	2.65604	8.62419	0.00331728	0.110685
ENSMUSG00000032289	Thsd4	thrombospondin, type I, domain containing 4 [Source:MGI Symbol;Acc:MGI:2672033]	-0.222255	6.02917	8.59434	0.0033721	0.112214
ENSMUSG00000105218	Gm43248	predicted gene 43248 [Source:MGI Symbol;Acc:MGI:5663385]	0.845429	0.566519	8.59066	0.00337891	0.112214
ENSMUSG00000020186	Csrp2	cysteine and glycine-rich protein 2 [Source:MGI Symbol;Acc:MGI:1202907]	-0.486549	1.99441	8.5405	0.00347331	0.115081
ENSMUSG00000024725	Ostf1	osteoclast stimulating factor 1 [Source:MGI Symbol;Acc:MGI:700012]	-0.294288	3.98713	8.53106	0.00349136	0.11541
ENSMUSG00000011257	Pabpc4	poly(A) binding protein, cytoplasmic 4 [Source:MGI Symbol;Acc:MGI:2385206]	0.289391	4.18864	8.50758	0.00353671	0.116394
ENSMUSG00000024420	Zfp521	zinc finger protein 521 [Source:MGI Symbol;Acc:MGI:95459]	-0.325704	3.50015	8.50345	0.00354474	0.116394
ENSMUSG00000045193	Cirbp	cold inducible RNA binding protein [Source:MGI Symbol;Acc:MGI:893588]	0.230966	5.72207	8.5012	0.00354913	0.116394
ENSMUSG00000074221	Zfp568	zinc finger protein 568 [Source:MGI Symbol;Acc:MGI:2142347]	-0.506008	1.84835	8.49876	0.00355388	0.116394
ENSMUSG00000036594	H2-Aa	histocompatibility 2, class II antigen A, alpha [Source:MGI Symbol;Acc:MGI:95895]	-0.677211	0.922402	8.47528	0.00360005	0.117635
ENSMUSG00000029154	Cwh43	cell wall biogenesis 43 C-terminal homolog [Source:MGI Symbol;Acc:MGI:2444131]	0.876139	0.450088	8.46338	0.00362368	0.118094
ENSMUSG00000026088	Mitd1	MIT, microtubule interacting and transport, domain containing 1 [Source:MGI Symbol;Acc:MGI:1916278]	0.448071	2.40748	8.45985	0.00363072	0.118094
ENSMUSG00000066687	Zbtb16	zinc finger and BTB domain containing 16 [Source:MGI Symbol;Acc:MGI:103222]	0.218351	6.29823	8.43525	0.00368017	0.119429
ENSMUSG00000040441	Slc26a10	solute carrier family 26, member 10 [Source:MGI Symbol;Acc:MGI:2143920]	0.401114	2.79732	8.42691	0.00369708	0.119704
ENSMUSG00000062960	Kdr	kinase insert domain protein receptor [Source:MGI Symbol;Acc:MGI:96683]	-0.266383	4.48839	8.39816	0.00375601	0.121279
ENSMUSG00000029055	Plch2	phospholipase C, eta 2 [Source:MGI Symbol;Acc:MGI:2443078]	-0.20693	6.90548	8.39489	0.00376278	0.121279
ENSMUSG00000062866	Phactr2	phosphatase and actin regulator 2 [Source:MGI Symbol;Acc:MGI:2446138]	-0.22907	5.58907	8.38818	0.00377668	0.121452
ENSMUSG00000029185	Fam114a1	family with sequence similarity 114, member A1 [Source:MGI Symbol;Acc:MGI:1915553]	-0.401501	2.62146	8.38214	0.00378926	0.121581
ENSMUSG00000052331	Ankrd44	ankyrin repeat domain 44 [Source:MGI Symbol;Acc:MGI:3045243]	-0.327532	3.45675	8.3741	0.00380606	0.121845
ENSMUSG00000026864	Hspa5	heat shock protein 5 [Source:MGI Symbol;Acc:MGI:95835]	-0.197526	8.10207	8.36673	0.00382153	0.122066
ENSMUSG00000104362	Gm37928	predicted gene, 37928 [Source:MGI Symbol;Acc:MGI:5611156]	0.516151	1.93532	8.30091	0.00396252	0.126054
ENSMUSG00000041660	Bbox1	butyrobetaine (gamma), 2-oxoglutarate dioxygenase 1 (gamma-butyrobetaine hydroxylase) [Source:MGI Symbol;Acc:MGI:1891372]	-0.490473	1.912	8.30017	0.00396414	0.126054
ENSMUSG00000068220	Lgals1	lectin, galactose binding, soluble 1 [Source:MGI Symbol;Acc:MGI:96777]	-0.363526	2.98672	8.28078	0.00400669	0.127123
ENSMUSG00000032514	Ttc21a	tetratricopeptide repeat domain 21A [Source:MGI Symbol;Acc:MGI:1921302]	-0.54606	1.55491	8.25076	0.0040735	0.128751
ENSMUSG00000041075	Fzd7	frizzled class receptor 7 [Source:MGI Symbol;Acc:MGI:108570]	-0.313423	3.61087	8.2496	0.0040761	0.128751
ENSMUSG00000020604	Arsg	arylsulfatase G [Source:MGI Symbol;Acc:MGI:1921258]	-0.265783	4.45119	8.24301	0.00409092	0.128932
ENSMUSG00000043993	2900052L18Rik	RIKEN cDNA 2900052L18 gene [Source:MGI Symbol;Acc:MGI:1924085]	0.526795	1.82946	8.23584	0.00410711	0.129156
ENSMUSG00000047161	Chst9	carbohydrate (N-acetylgalactosamine 4-0) sulfotransferase 9 [Source:MGI Symbol;Acc:MGI:1918617]	-0.43259	2.33709	8.23165	0.0041166	0.129169
ENSMUSG00000024347	Psd2	pleckstrin and Sec7 domain containing 2 [Source:MGI Symbol;Acc:MGI:1921252]	-0.222221	5.78463	8.21735	0.00414916	0.129675
ENSMUSG00000025353	Ormdl2	ORM1-like 2 (S. cerevisiae) [Source:MGI Symbol;Acc:MGI:1914094]	-0.441248	2.24544	8.21656	0.00415098	0.129675
ENSMUSG00000009687	Fxyd5	FXYD domain-containing ion transport regulator 5 [Source:MGI Symbol;Acc:MGI:1201785]	-0.382961	2.77151	8.19553	0.00419937	0.130899
ENSMUSG00000034227	Foxj1	forkhead box J1 [Source:MGI Symbol;Acc:MGI:1347474]	-0.328459	3.39334	8.17639	0.00424392	0.131998
ENSMUSG00000020863	Luc7l3	LUC7-like 3 (S. cerevisiae) [Source:MGI Symbol;Acc:MGI:1914934]	0.204265	7.11218	8.15844	0.00428612	0.13302
ENSMUSG00000026946	Nmi	N-myc (and STAT) interactor [Source:MGI Symbol;Acc:MGI:1928368]	-0.505548	1.78182	8.13223	0.00434852	0.134662
ENSMUSG00000070803	Cited4	Cbp/p300-interacting transactivator, with Glu/Asp-rich carboxy-terminal domain, 4 [Source:MGI Symbol;Acc:MGI:1861694]	0.813949	0.575292	8.1273	0.00436036	0.134735
ENSMUSG00000024799	Tm7sf2	transmembrane 7 superfamily member 2 [Source:MGI Symbol;Acc:MGI:1920416]	0.32856	3.48815	8.09195	0.00444622	0.13709
ENSMUSG00000026814	Eng	endoglin [Source:MGI Symbol;Acc:MGI:95392]	-0.26124	4.49374	8.07974	0.0044763	0.137719
ENSMUSG00000036528	Ppfibp2	PTPRF interacting protein, binding protein 2 (liprin beta 2) [Source:MGI Symbol;Acc:MGI:894649]	-0.340545	3.20268	8.06095	0.00452295	0.138853
ENSMUSG00000002055	Spag5	sperm associated antigen 5 [Source:MGI Symbol;Acc:MGI:1927470]	0.437218	2.39735	8.03885	0.00457846	0.140115
ENSMUSG00000032431	Crtap	cartilage associated protein [Source:MGI Symbol;Acc:MGI:1891221]	-0.40913	2.48014	8.03575	0.00458631	0.140115
ENSMUSG00000001025	S100a6	S100 calcium binding protein A6 (calcyclin) [Source:MGI Symbol;Acc:MGI:1339467]	-0.366582	2.89051	8.03092	0.00459854	0.140115
ENSMUSG00000086606	Gm13205	predicted gene 13205 [Source:MGI Symbol;Acc:MGI:3700976]	0.581313	1.50121	8.02899	0.00460345	0.140115
ENSMUSG00000097277	2900076A07Rik	RIKEN cDNA 2900076A07 gene [Source:MGI Symbol;Acc:MGI:1920242]	0.498532	1.9686	7.98023	0.0047291	0.143631
ENSMUSG00000042613	Pbxip1	pre B cell leukemia transcription factor interacting protein 1 [Source:MGI Symbol;Acc:MGI:2441670]	-0.214971	5.97793	7.96952	0.00475715	0.144175
ENSMUSG00000039497	Dse	dermatan sulfate epimerase [Source:MGI Symbol;Acc:MGI:2443455]	-0.36337	2.90913	7.95571	0.00479358	0.14497
ENSMUSG00000022594	Lynx1	Ly6/neurotoxin 1 [Source:MGI Symbol;Acc:MGI:1345180]	-0.190754	8.51492	7.94256	0.00482854	0.145717
ENSMUSG00000064353	mt-Td	mitochondrially encoded tRNA aspartic acid [Source:MGI Symbol;Acc:MGI:102489]	-0.31577	3.50236	7.93051	0.00486082	0.146125
ENSMUSG00000027765	P2ry1	purinergic receptor P2Y, G-protein coupled 1 [Source:MGI Symbol;Acc:MGI:105049]	-0.526343	1.60838	7.92984	0.00486262	0.146125
ENSMUSG00000100213	Gm28151	predicted gene 28151 [Source:MGI Symbol;Acc:MGI:5578857]	0.619008	1.30223	7.914	0.00490537	0.146622
ENSMUSG00000020932	Gfap	glial fibrillary acidic protein [Source:MGI Symbol;Acc:MGI:95697]	-0.190442	8.49875	7.91265	0.00490904	0.146622
ENSMUSG00000024132	Eci1	enoyl-Coenzyme A delta isomerase 1 [Source:MGI Symbol;Acc:MGI:94871]	-0.290997	3.86117	7.91225	0.00491011	0.146622
ENSMUSG00000015053	Gata2	GATA binding protein 2 [Source:MGI Symbol;Acc:MGI:95662]	-0.468955	1.98306	7.8865	0.0049805	0.148163
ENSMUSG00000038463	Olfml2b	olfactomedin-like 2B [Source:MGI Symbol;Acc:MGI:2443310]	-0.228255	5.34275	7.88576	0.00498256	0.148163
ENSMUSG00000015354	Pcolce2	procollagen C-endopeptidase enhancer 2 [Source:MGI Symbol;Acc:MGI:1923727]	-0.393687	2.58215	7.86269	0.00504653	0.149702
ENSMUSG00000072941	Sod3	superoxide dismutase 3, extracellular [Source:MGI Symbol;Acc:MGI:103181]	-0.316037	3.46436	7.85953	0.00505535	0.149702
ENSMUSG00000019846	Lama4	laminin, alpha 4 [Source:MGI Symbol;Acc:MGI:109321]	-0.399083	2.53379	7.84926	0.00508415	0.150241
ENSMUSG00000038855	Itpkb	inositol 1,4,5-trisphosphate 3-kinase B [Source:MGI Symbol;Acc:MGI:109235]	-0.215918	5.83939	7.83967	0.0051112	0.150727
ENSMUSG00000047648	Fbxo30	F-box protein 30 [Source:MGI Symbol;Acc:MGI:1919115]	-0.326146	3.32137	7.82971	0.00513944	0.15082
ENSMUSG00000039109	F13a1	coagulation factor XIII, A1 subunit [Source:MGI Symbol;Acc:MGI:1921395]	-0.727771	0.575047	7.82836	0.00514329	0.15082
ENSMUSG00000026676	Ccdc3	coiled-coil domain containing 3 [Source:MGI Symbol;Acc:MGI:1921436]	-0.287594	3.8992	7.82734	0.00514617	0.15082
ENSMUSG00000016534	Lamp2	lysosomal-associated membrane protein 2 [Source:MGI Symbol;Acc:MGI:96748]	-0.206038	6.39507	7.81629	0.00517775	0.151045
ENSMUSG00000050545	Fam228b	family with sequence similarity 228, member B [Source:MGI Symbol;Acc:MGI:2442121]	0.538633	1.69474	7.81453	0.00518279	0.151045
ENSMUSG00000078868	Gm14412	predicted gene 14412 [Source:MGI Symbol;Acc:MGI:3652251]	0.761103	0.686028	7.8135	0.00518574	0.151045
ENSMUSG00000106321	Gm43674	predicted gene 43674 [Source:MGI Symbol;Acc:MGI:5663811]	0.900582	0.248834	7.7986	0.00522868	0.151985
ENSMUSG00000019890	Nts	neurotensin [Source:MGI Symbol;Acc:MGI:1328351]	0.416059	2.51448	7.79221	0.0052472	0.152212
ENSMUSG00000039899	Fgl2	fibrinogen-like protein 2 [Source:MGI Symbol;Acc:MGI:103266]	-0.453989	2.05188	7.78284	0.0052745	0.152426
ENSMUSG00000020325	Fstl3	follistatin-like 3 [Source:MGI Symbol;Acc:MGI:1890391]	0.798034	0.557756	7.78014	0.00528238	0.152426
ENSMUSG00000046637	Ttc34	tetratricopeptide repeat domain 34 [Source:MGI Symbol;Acc:MGI:2445205]	0.583089	1.44674	7.77863	0.00528678	0.152426
ENSMUSG00000070469	Adamtsl3	ADAMTS-like 3 [Source:MGI Symbol;Acc:MGI:3028499]	-0.579504	1.24828	7.7575	0.005349	0.153908
ENSMUSG00000040055	Gjb6	gap junction protein, beta 6 [Source:MGI Symbol;Acc:MGI:107588]	-0.222539	5.45408	7.68807	0.00555869	0.159357
ENSMUSG00000051439	Cd14	CD14 antigen [Source:MGI Symbol;Acc:MGI:88318]	-0.633673	0.976234	7.68151	0.00557895	0.159357
ENSMUSG00000022799	Arhgap31	Rho GTPase activating protein 31 [Source:MGI Symbol;Acc:MGI:1333857]	-0.226643	5.29286	7.67801	0.00558978	0.159357
ENSMUSG00000042842	Serpinb6b	serine (or cysteine) peptidase inhibitor, clade B, member 6b [Source:MGI Symbol;Acc:MGI:894688]	-0.79637	0.298521	7.67767	0.00559085	0.159357
ENSMUSG00000021280	Exoc3l4	exocyst complex component 3-like 4 [Source:MGI Symbol;Acc:MGI:1921363]	-0.653749	0.872048	7.67466	0.00560017	0.159357
ENSMUSG00000031303	Map3k15	mitogen-activated protein kinase kinase kinase 15 [Source:MGI Symbol;Acc:MGI:2448588]	-0.554617	1.38946	7.67025	0.00561387	0.159357
ENSMUSG00000074340	Ovgp1	oviductal glycoprotein 1 [Source:MGI Symbol;Acc:MGI:106661]	0.63213	1.17019	7.6684	0.00561962	0.159357
ENSMUSG00000027985	Lef1	lymphoid enhancer binding factor 1 [Source:MGI Symbol;Acc:MGI:96770]	-0.346936	3.01127	7.6657	0.00562805	0.159357
ENSMUSG00000106106	Rn18s-rs5	18s RNA, related sequence 5 [Source:MGI Symbol;Acc:MGI:107222]	0.515991	1.82528	7.63001	0.00574051	0.161768
ENSMUSG00000021638	Ocln	occludin [Source:MGI Symbol;Acc:MGI:106183]	-0.285662	3.85407	7.62514	0.00575604	0.161768
ENSMUSG00000026728	Vim	vimentin [Source:MGI Symbol;Acc:MGI:98932]	-0.222467	5.42154	7.62475	0.00575726	0.161768
ENSMUSG00000031274	Col4a5	collagen, type IV, alpha 5 [Source:MGI Symbol;Acc:MGI:88456]	-0.386722	2.59421	7.62429	0.00575874	0.161768
ENSMUSG00000029455	Aldh2	aldehyde dehydrogenase 2, mitochondrial [Source:MGI Symbol;Acc:MGI:99600]	-0.20498	6.26641	7.59079	0.00586673	0.164477
ENSMUSG00000041323	Ak7	adenylate kinase 7 [Source:MGI Symbol;Acc:MGI:1926051]	-0.441244	2.12661	7.58536	0.00588442	0.164648
ENSMUSG00000029298	Gbp9	guanylate-binding protein 9 [Source:MGI Symbol;Acc:MGI:3605620]	-0.443077	2.10912	7.5708	0.00593214	0.165657
ENSMUSG00000028776	Tinagl1	tubulointerstitial nephritis antigen-like 1 [Source:MGI Symbol;Acc:MGI:2137617]	-0.388352	2.56041	7.56105	0.00596431	0.165878
ENSMUSG00000003476	Crhr2	corticotropin releasing hormone receptor 2 [Source:MGI Symbol;Acc:MGI:894312]	-0.580223	1.22439	7.55604	0.00598091	0.165878
ENSMUSG00000057130	Txnl4a	thioredoxin-like 4A [Source:MGI Symbol;Acc:MGI:1351613]	-0.277391	3.98299	7.55488	0.00598478	0.165878
ENSMUSG00000045064	Zc2hc1c	zinc finger, C2HC-type containing 1C [Source:MGI Symbol;Acc:MGI:1919600]	-0.609083	1.05585	7.55429	0.00598673	0.165878
ENSMUSG00000045827	Serpinb9	serine (or cysteine) peptidase inhibitor, clade B, member 9 [Source:MGI Symbol;Acc:MGI:106603]	-0.30376	3.5558	7.54393	0.00602126	0.16651
ENSMUSG00000029994	Anxa4	annexin A4 [Source:MGI Symbol;Acc:MGI:88030]	-0.430594	2.18935	7.52364	0.00608944	0.167734
ENSMUSG00000009376	Met	met proto-oncogene [Source:MGI Symbol;Acc:MGI:96969]	0.38056	2.77595	7.51759	0.00610992	0.167734
ENSMUSG00000001901	Kcnh6	potassium voltage-gated channel, subfamily H (eag-related), member 6 [Source:MGI Symbol;Acc:MGI:2684139]	-0.590955	1.16056	7.51236	0.00612771	0.167734
ENSMUSG00000050105	Grrp1	glycine/arginine rich protein 1 [Source:MGI Symbol;Acc:MGI:1919940]	-0.650425	0.85375	7.5113	0.0061313	0.167734
ENSMUSG00000086600	C030005K06Rik	RIKEN cDNA C030005K06 gene [Source:MGI Symbol;Acc:MGI:1925945]	0.765777	0.619016	7.50946	0.00613758	0.167734
ENSMUSG00000085998	AW822252	expressed sequence AW822252 [Source:MGI Symbol;Acc:MGI:2148030]	0.668702	0.99155	7.50589	0.00614976	0.167734
ENSMUSG00000022335	Zfat	zinc finger and AT hook domain containing [Source:MGI Symbol;Acc:MGI:2681865]	0.389009	2.67691	7.49999	0.00616995	0.167734
ENSMUSG00000031207	Msn	moesin [Source:MGI Symbol;Acc:MGI:97167]	-0.227478	5.17093	7.49962	0.0061712	0.167734
ENSMUSG00000047878	A4galt	alpha 1,4-galactosyltransferase [Source:MGI Symbol;Acc:MGI:3512453]	-0.60684	1.05559	7.49947	0.00617173	0.167734
ENSMUSG00000031792	Usb1	U6 snRNA biogenesis 1 [Source:MGI Symbol;Acc:MGI:2142454]	-0.37386	2.69606	7.48744	0.00621307	0.168535
ENSMUSG00000036256	Igfbp7	insulin-like growth factor binding protein 7 [Source:MGI Symbol;Acc:MGI:1352480]	-0.285602	3.82047	7.47842	0.00624428	0.168597
ENSMUSG00000026354	Lct	lactase [Source:MGI Symbol;Acc:MGI:104576]	0.225781	5.35736	7.47818	0.00624511	0.168597
ENSMUSG00000027030	Stk39	serine/threonine kinase 39 [Source:MGI Symbol;Acc:MGI:1858416]	-0.203579	6.25475	7.47519	0.00625549	0.168597
ENSMUSG00000034422	Parp14	poly (ADP-ribose) polymerase family, member 14 [Source:MGI Symbol;Acc:MGI:1919489]	-0.415179	2.30209	7.47309	0.00626278	0.168597
ENSMUSG00000032085	Tagln	transgelin [Source:MGI Symbol;Acc:MGI:106012]	-0.395567	2.47493	7.44273	0.00636932	0.171141
ENSMUSG00000038457	Tmem255b	transmembrane protein 255B [Source:MGI Symbol;Acc:MGI:2685533]	-0.647123	0.868992	7.43635	0.00639193	0.171424
ENSMUSG00000057615	Ldoc1	leucine zipper, down-regulated in cancer 1 [Source:MGI Symbol;Acc:MGI:2685212]	0.642978	1.08636	7.42146	0.00644505	0.172523
ENSMUSG00000030351	Tspan11	tetraspanin 11 [Source:MGI Symbol;Acc:MGI:1915748]	-0.772674	0.339676	7.40935	0.00648857	0.173362
ENSMUSG00000020961	Ston2	stonin 2 [Source:MGI Symbol;Acc:MGI:1918272]	-0.26175	4.22266	7.38127	0.00659065	0.175759
ENSMUSG00000027601	Mtfr1	mitochondrial fission regulator 1 [Source:MGI Symbol;Acc:MGI:1914722]	-0.346834	2.94712	7.36576	0.00664774	0.176949
ENSMUSG00000044017	Adgrd1	adhesion G protein-coupled receptor D1 [Source:MGI Symbol;Acc:MGI:3041203]	0.832908	0.364441	7.30276	0.00688489	0.182692
ENSMUSG00000103047	Gm37310	predicted gene, 37310 [Source:MGI Symbol;Acc:MGI:5610538]	0.72165	0.730417	7.30164	0.00688918	0.182692
ENSMUSG00000022114	Spry2	sprouty homolog 2 (Drosophila) [Source:MGI Symbol;Acc:MGI:1345138]	0.220397	5.45153	7.2932	0.0069216	0.18321
ENSMUSG00000023873	1700010I14Rik	RIKEN cDNA 1700010I14 gene [Source:MGI Symbol;Acc:MGI:1914181]	0.772938	0.557739	7.2411	0.00712534	0.188252
ENSMUSG00000041120	Nbl1	neuroblastoma, suppression of tumorigenicity 1 [Source:MGI Symbol;Acc:MGI:104591]	-0.209565	5.73508	7.23325	0.00715655	0.188579
ENSMUSG00000037010	Apln	apelin [Source:MGI Symbol;Acc:MGI:1353624]	-0.260508	4.19215	7.23132	0.00716425	0.188579
ENSMUSG00000103041	Gm37305	predicted gene, 37305 [Source:MGI Symbol;Acc:MGI:5610533]	-0.34531	2.93071	7.22782	0.00717822	0.188597
ENSMUSG00000051235	Gen1	GEN1, Holliday junction 5' flap endonuclease [Source:MGI Symbol;Acc:MGI:2443149]	0.771289	0.54515	7.20926	0.00725285	0.190207
ENSMUSG00000026678	Rgs5	regulator of G-protein signaling 5 [Source:MGI Symbol;Acc:MGI:1098434]	-0.191355	6.94742	7.20498	0.00727016	0.190309
ENSMUSG00000036598	Ccdc113	coiled-coil domain containing 113 [Source:MGI Symbol;Acc:MGI:3606076]	-0.6438	0.831986	7.19084	0.00732767	0.191462
ENSMUSG00000051703	Tmem198	transmembrane protein 198 [Source:MGI Symbol;Acc:MGI:2443133]	0.218177	5.46755	7.17318	0.00740016	0.192726
ENSMUSG00000071341	Egr4	early growth response 4 [Source:MGI Symbol;Acc:MGI:99252]	0.256517	4.39206	7.17245	0.00740315	0.192726
ENSMUSG00000024143	Rhoq	ras homolog family member Q [Source:MGI Symbol;Acc:MGI:1931553]	-0.215851	5.4144	7.1689	0.00741784	0.192755
ENSMUSG00000036376	Abt1	activator of basal transcription 1 [Source:MGI Symbol;Acc:MGI:1353636]	-0.297332	3.53163	7.15039	0.00749476	0.194399
ENSMUSG00000022974	Paxbp1	PAX3 and PAX7 binding protein 1 [Source:MGI Symbol;Acc:MGI:1914617]	0.217911	5.44754	7.12824	0.00758791	0.196456
ENSMUSG00000021098	4930447C04Rik	RIKEN cDNA 4930447C04 gene [Source:MGI Symbol;Acc:MGI:1923051]	0.397109	2.51002	7.11564	0.00764145	0.197483
ENSMUSG00000054150	Syne3	spectrin repeat containing, nuclear envelope family member 3 [Source:MGI Symbol;Acc:MGI:2442408]	-0.589362	1.08217	7.10241	0.00769803	0.198584
ENSMUSG00000047953	Gp5	glycoprotein 5 (platelet) [Source:MGI Symbol;Acc:MGI:1096363]	0.77564	0.515757	7.08384	0.0077782	0.200289
ENSMUSG00000044033	Ccdc141	coiled-coil domain containing 141 [Source:MGI Symbol;Acc:MGI:1919735]	-0.258158	4.19125	7.07879	0.00780015	0.200491
ENSMUSG00000020155	Kcnmb1	potassium large conductance calcium-activated channel, subfamily M, beta member 1 [Source:MGI Symbol;Acc:MGI:1334203]	-0.731414	0.428242	7.07542	0.00781486	0.200506
ENSMUSG00000068617	Efcab1	EF hand calcium binding domain 1 [Source:MGI Symbol;Acc:MGI:1914043]	-0.303885	3.41566	7.05542	0.00790256	0.202091
ENSMUSG00000038168	P3h2	prolyl 3-hydroxylase 2 [Source:MGI Symbol;Acc:MGI:2146663]	-0.412194	2.23309	7.05485	0.00790508	0.202091
ENSMUSG00000021217	Tshz3	teashirt zinc finger family member 3 [Source:MGI Symbol;Acc:MGI:2442819]	0.256785	4.32388	7.04468	0.00795012	0.202878
ENSMUSG00000024190	Dusp1	dual specificity phosphatase 1 [Source:MGI Symbol;Acc:MGI:105120]	0.275125	3.99803	7.03958	0.00797276	0.203091
ENSMUSG00000028167	Bdh2	3-hydroxybutyrate dehydrogenase, type 2 [Source:MGI Symbol;Acc:MGI:1917022]	-0.631232	0.849159	7.02645	0.00803142	0.204219
ENSMUSG00000022805	Maats1	MYCBP-associated, testis expressed 1 [Source:MGI Symbol;Acc:MGI:2443598]	-0.562637	1.19864	7.00575	0.00812485	0.205994
ENSMUSG00000028173	Wls	wntless homolog (Drosophila) [Source:MGI Symbol;Acc:MGI:1915401]	-0.220703	5.14088	7.00432	0.00813134	0.205994
ENSMUSG00000029915	Clec5a	C-type lectin domain family 5, member a [Source:MGI Symbol;Acc:MGI:1345151]	-0.556632	1.23349	7.00125	0.00814528	0.205994
ENSMUSG00000019772	Vip	vasoactive intestinal polypeptide [Source:MGI Symbol;Acc:MGI:98933]	0.275194	3.95248	6.9982	0.00815919	0.205994
ENSMUSG00000048997	Atxn7l2	ataxin 7-like 2 [Source:MGI Symbol;Acc:MGI:1919772]	0.275059	3.95102	6.99141	0.00819019	0.20641
ENSMUSG00000029823	Luc7l2	LUC7-like 2 (S. cerevisiae) [Source:MGI Symbol;Acc:MGI:2183260]	0.187138	7.29679	6.97074	0.00828532	0.208438
ENSMUSG00000100826	Snhg14	small nucleolar RNA host gene 14 [Source:MGI Symbol;Acc:MGI:1289201]	0.195883	6.46812	6.96463	0.00831366	0.208782
ENSMUSG00000021948	Prkcd	protein kinase C, delta [Source:MGI Symbol;Acc:MGI:97598]	-0.234008	4.69272	6.95663	0.0083509	0.209017
ENSMUSG00000030823	9130019O22Rik	RIKEN cDNA 9130019O22 gene [Source:MGI Symbol;Acc:MGI:1926171]	0.591619	1.23357	6.95631	0.00835243	0.209017
ENSMUSG00000028042	Zbtb7b	zinc finger and BTB domain containing 7B [Source:MGI Symbol;Acc:MGI:102755]	-0.284199	3.66434	6.95149	0.00837493	0.209211
ENSMUSG00000022206	Npr3	natriuretic peptide receptor 3 [Source:MGI Symbol;Acc:MGI:97373]	-0.222854	5.03939	6.94237	0.00841777	0.209913
ENSMUSG00000025239	Limd1	LIM domains containing 1 [Source:MGI Symbol;Acc:MGI:1352502]	-0.272308	3.85891	6.9386	0.0084355	0.209986
ENSMUSG00000029687	Ezh2	enhancer of zeste 2 polycomb repressive complex 2 subunit [Source:MGI Symbol;Acc:MGI:107940]	0.439934	2.12369	6.92125	0.00851776	0.211663
ENSMUSG00000054555	Adam12	a disintegrin and metallopeptidase domain 12 (meltrin alpha) [Source:MGI Symbol;Acc:MGI:105378]	-0.338906	2.90464	6.90599	0.00859076	0.212944
ENSMUSG00000040749	Siah1b	seven in absentia 1B [Source:MGI Symbol;Acc:MGI:108063]	0.456864	2.00749	6.90402	0.00860021	0.212944
ENSMUSG00000054404	Slfn5	schlafen 5 [Source:MGI Symbol;Acc:MGI:1329004]	-0.360886	2.67509	6.90111	0.00861423	0.212944
ENSMUSG00000087022	9130024F11Rik	RIKEN cDNA 9130024F11 gene [Source:MGI Symbol;Acc:MGI:1926150]	0.358106	2.81524	6.86846	0.00877302	0.216321
ENSMUSG00000006218	Fam131c	family with sequence similarity 131, member C [Source:MGI Symbol;Acc:MGI:2685539]	-0.542545	1.27743	6.86678	0.00878129	0.216321
ENSMUSG00000039676	Capsl	calcyphosine-like [Source:MGI Symbol;Acc:MGI:1922818]	-0.606973	0.953243	6.85645	0.0088322	0.217199
ENSMUSG00000040258	Nxph4	neurexophilin 4 [Source:MGI Symbol;Acc:MGI:1336197]	0.686142	0.783945	6.84933	0.00886744	0.217689
ENSMUSG00000031837	Necab2	N-terminal EF-hand calcium binding protein 2 [Source:MGI Symbol;Acc:MGI:2152211]	-0.19398	6.28566	6.81558	0.00903658	0.221243
ENSMUSG00000090394	4930523C07Rik	RIKEN cDNA 4930523C07 gene [Source:MGI Symbol;Acc:MGI:1914897]	-0.515815	1.43535	6.81425	0.00904334	0.221243
ENSMUSG00000103697	Gm38020	predicted gene, 38020 [Source:MGI Symbol;Acc:MGI:5611248]	0.295845	3.5538	6.80012	0.00911516	0.222617
ENSMUSG00000024900	Cpt1a	carnitine palmitoyltransferase 1a, liver [Source:MGI Symbol;Acc:MGI:1098296]	-0.222766	4.95695	6.78853	0.00917453	0.223108
ENSMUSG00000008393	Carhsp1	calcium regulated heat stable protein 1 [Source:MGI Symbol;Acc:MGI:1196368]	-0.212489	5.32037	6.78779	0.00917836	0.223108
ENSMUSG00000047793	Sned1	sushi, nidogen and EGF-like domains 1 [Source:MGI Symbol;Acc:MGI:3045960]	-0.259702	4.04306	6.78701	0.00918238	0.223108
ENSMUSG00000034361	Cpne2	copine II [Source:MGI Symbol;Acc:MGI:2387578]	-0.207014	5.54213	6.78196	0.00920838	0.223358
ENSMUSG00000035021	Baz1a	bromodomain adjacent to zinc finger domain 1A [Source:MGI Symbol;Acc:MGI:1309478]	-0.63623	0.761912	6.77421	0.00924842	0.223755
ENSMUSG00000060675	Pla2g16	phospholipase A2, group XVI [Source:MGI Symbol;Acc:MGI:2179715]	-0.214598	5.22746	6.77163	0.00926184	0.223755
ENSMUSG00000029716	Tfr2	transferrin receptor 2 [Source:MGI Symbol;Acc:MGI:1354956]	0.356527	2.81753	6.7689	0.009276	0.223755
ENSMUSG00000033207	Mamdc2	MAM domain containing 2 [Source:MGI Symbol;Acc:MGI:1918988]	-0.598407	0.957553	6.76414	0.00930079	0.223755
ENSMUSG00000101335	Gm28229	predicted gene 28229 [Source:MGI Symbol;Acc:MGI:5578935]	0.759503	0.501224	6.76255	0.00930906	0.223755
ENSMUSG00000074415	2610203C20Rik	RIKEN cDNA 2610203C20 gene [Source:MGI Symbol;Acc:MGI:1917705]	0.22235	5.08026	6.76061	0.00931921	0.223755
ENSMUSG00000050732	Vamp8	vesicle-associated membrane protein 8 [Source:MGI Symbol;Acc:MGI:1336882]	-0.356027	2.67056	6.72317	0.00951685	0.228116
ENSMUSG00000071234	Syndig1l	synapse differentiation inducing 1 like [Source:MGI Symbol;Acc:MGI:2685107]	-0.351376	2.7267	6.70939	0.00959065	0.229497
ENSMUSG00000017778	Cox7c	cytochrome c oxidase subunit VIIc [Source:MGI Symbol;Acc:MGI:103226]	0.298857	3.51555	6.70213	0.0096298	0.230047
ENSMUSG00000044461	Shisa2	shisa family member 2 [Source:MGI Symbol;Acc:MGI:2444716]	-0.351332	2.71871	6.69503	0.0096682	0.230577
ENSMUSG00000034532	Fbxo16	F-box protein 16 [Source:MGI Symbol;Acc:MGI:1354706]	0.418756	2.24255	6.657	0.0098767	0.235155
ENSMUSG00000040848	Sft2d2	SFT2 domain containing 2 [Source:MGI Symbol;Acc:MGI:1917362]	-0.213493	5.19993	6.64796	0.00992694	0.235956
ENSMUSG00000022614	Lmf2	lipase maturation factor 2 [Source:MGI Symbol;Acc:MGI:2146015]	-0.277273	3.67712	6.64119	0.00996471	0.236238
ENSMUSG00000041734	Kirrel	kin of IRRE like (Drosophila) [Source:MGI Symbol;Acc:MGI:1891396]	-0.333962	2.89573	6.63742	0.00998586	0.236238
ENSMUSG00000021125	Arg2	arginase type II [Source:MGI Symbol;Acc:MGI:1330806]	-0.65351	0.66494	6.63691	0.00998869	0.236238
ENSMUSG00000043421	Hilpda	hypoxia inducible lipid droplet associated [Source:MGI Symbol;Acc:MGI:1916823]	0.454993	1.9461	6.63189	0.0100169	0.236512
ENSMUSG00000030166	Rad52	RAD52 homolog, DNA repair protein [Source:MGI Symbol;Acc:MGI:101949]	0.289831	3.58732	6.62834	0.0100369	0.236591
ENSMUSG00000024087	Cyp1b1	cytochrome P450, family 1, subfamily b, polypeptide 1 [Source:MGI Symbol;Acc:MGI:88590]	-0.363609	2.56609	6.61747	0.0100983	0.237644
ENSMUSG00000033910	Gucy1a3	guanylate cyclase 1, soluble, alpha 3 [Source:MGI Symbol;Acc:MGI:1926562]	-0.201712	5.65995	6.59918	0.0102026	0.239701
ENSMUSG00000073481	2016-03-02	mitochondrial amidoxime reducing component 2 [Source:MGI Symbol;Acc:MGI:1914497]	-0.216392	5.05938	6.58193	0.0103019	0.241635
ENSMUSG00000040158	Tax1bp3	Tax1 (human T cell leukemia virus type I) binding protein 3 [Source:MGI Symbol;Acc:MGI:1923531]	-0.383186	2.37257	6.56523	0.010399	0.243452
ENSMUSG00000021758	Ddx4	DEAD (Asp-Glu-Ala-Asp) box polypeptide 4 [Source:MGI Symbol;Acc:MGI:102670]	0.438952	2.02295	6.55828	0.0104397	0.243452
ENSMUSG00000021903	Galnt15	UDP-N-acetyl-alpha-D-galactosamine:polypeptide N-acetylgalactosaminyltransferase 15 [Source:MGI Symbol;Acc:MGI:1926004]	-0.482477	1.57499	6.55573	0.0104547	0.243452
ENSMUSG00000018593	Sparc	secreted acidic cysteine rich glycoprotein [Source:MGI Symbol;Acc:MGI:98373]	-0.17499	8.09126	6.55484	0.0104599	0.243452
ENSMUSG00000023034	Nr4a1	nuclear receptor subfamily 4, group A, member 1 [Source:MGI Symbol;Acc:MGI:1352454]	0.208336	5.50015	6.55323	0.0104694	0.243452
ENSMUSG00000040189	Ccdc114	coiled-coil domain containing 114 [Source:MGI Symbol;Acc:MGI:2446120]	-0.414774	2.08663	6.55107	0.0104821	0.243452
ENSMUSG00000038648	Creb3l2	cAMP responsive element binding protein 3-like 2 [Source:MGI Symbol;Acc:MGI:2442695]	-0.242677	4.31454	6.53627	0.0105697	0.245086
ENSMUSG00000030083	Abtb1	ankyrin repeat and BTB (POZ) domain containing 1 [Source:MGI Symbol;Acc:MGI:1933148]	0.241735	4.44009	6.52922	0.0106117	0.245658
ENSMUSG00000017677	Wsb1	WD repeat and SOCS box-containing 1 [Source:MGI Symbol;Acc:MGI:1926139]	0.191108	6.33397	6.50741	0.0107426	0.247875
ENSMUSG00000085213	Gm13091	predicted gene 13091 [Source:MGI Symbol;Acc:MGI:3649653]	-0.585718	0.958972	6.50705	0.0107448	0.247875
ENSMUSG00000086155	9430041J12Rik	RIKEN cDNA 9430041J12 gene [Source:MGI Symbol;Acc:MGI:1924573]	0.557801	1.30937	6.50457	0.0107597	0.247875
ENSMUSG00000027314	Dll4	delta-like 4 (Drosophila) [Source:MGI Symbol;Acc:MGI:1859388]	-0.479332	1.58907	6.4715	0.0109618	0.252121
ENSMUSG00000023007	Prpf40b	pre-mRNA processing factor 40B [Source:MGI Symbol;Acc:MGI:1925583]	0.201334	5.70286	6.45083	0.0110901	0.25466
ENSMUSG00000022383	Ppara	peroxisome proliferator activated receptor alpha [Source:MGI Symbol;Acc:MGI:104740]	-0.486975	1.52323	6.42486	0.0112534	0.257993
ENSMUSG00000039410	Prdm16	PR domain containing 16 [Source:MGI Symbol;Acc:MGI:1917923]	-0.239585	4.3268	6.40894	0.0113547	0.259898
ENSMUSG00000018819	Lsp1	lymphocyte specific 1 [Source:MGI Symbol;Acc:MGI:96832]	-0.502767	1.40352	6.39522	0.0114428	0.261492
ENSMUSG00000021959	Lats2	large tumor suppressor 2 [Source:MGI Symbol;Acc:MGI:1354386]	-0.188004	6.27751	6.39069	0.0114721	0.26174
ENSMUSG00000079487	Med12	mediator complex subunit 12 [Source:MGI Symbol;Acc:MGI:1926212]	0.216794	5.0532	6.3836	0.0115179	0.262365
ENSMUSG00000028967	Errfi1	ERBB receptor feedback inhibitor 1 [Source:MGI Symbol;Acc:MGI:1921405]	-0.208442	5.2264	6.36401	0.0116458	0.263962
ENSMUSG00000040997	Abhd4	abhydrolase domain containing 4 [Source:MGI Symbol;Acc:MGI:1915938]	-0.193405	5.90881	6.36317	0.0116513	0.263962
ENSMUSG00000046157	Tmem229b	transmembrane protein 229B [Source:MGI Symbol;Acc:MGI:2444389]	-0.218085	4.88446	6.36279	0.0116538	0.263962
ENSMUSG00000037362	Nov	nephroblastoma overexpressed gene [Source:MGI Symbol;Acc:MGI:109185]	0.178551	7.32028	6.3615	0.0116623	0.263962
ENSMUSG00000049686	Orai1	ORAI calcium release-activated calcium modulator 1 [Source:MGI Symbol;Acc:MGI:1925542]	-0.326385	2.89892	6.35396	0.011712	0.264664
ENSMUSG00000078866	Gm14420	predicted gene 14420 [Source:MGI Symbol;Acc:MGI:3652255]	-0.340978	2.72385	6.34463	0.0117737	0.265638
ENSMUSG00000027860	Vangl1	vang-like 1 (van gogh, Drosophila) [Source:MGI Symbol;Acc:MGI:2159344]	-0.372086	2.40446	6.33591	0.0118318	0.266524
ENSMUSG00000034947	Tmem106a	transmembrane protein 106A [Source:MGI Symbol;Acc:MGI:1922056]	-0.737009	0.255261	6.32747	0.0118881	0.266988
ENSMUSG00000031790	Mmp15	matrix metallopeptidase 15 [Source:MGI Symbol;Acc:MGI:109320]	-0.242769	4.21709	6.32721	0.0118899	0.266988
ENSMUSG00000033722	BC034090	cDNA sequence BC034090 [Source:MGI Symbol;Acc:MGI:2672904]	-0.328691	2.86478	6.31378	0.0119803	0.268052
ENSMUSG00000058586	Serhl	serine hydrolase-like [Source:MGI Symbol;Acc:MGI:1890404]	-0.396427	2.18543	6.31149	0.0119958	0.268052
ENSMUSG00000085241	Snhg3	small nucleolar RNA host gene 3 [Source:MGI Symbol;Acc:MGI:2684817]	0.447844	1.9097	6.31043	0.012003	0.268052
ENSMUSG00000054667	Irs4	insulin receptor substrate 4 [Source:MGI Symbol;Acc:MGI:1338009]	-0.656743	0.590745	6.30848	0.0120162	0.268052
ENSMUSG00000022885	St6gal1	beta galactoside alpha 2,6 sialyltransferase 1 [Source:MGI Symbol;Acc:MGI:108470]	-0.21755	4.87079	6.30603	0.0120328	0.268052
ENSMUSG00000051726	Kcnf1	potassium voltage-gated channel, subfamily F, member 1 [Source:MGI Symbol;Acc:MGI:2687399]	0.186868	6.42287	6.30077	0.0120685	0.268052
ENSMUSG00000047735	Samd9l	sterile alpha motif domain containing 9-like [Source:MGI Symbol;Acc:MGI:1343184]	-0.353049	2.58694	6.30066	0.0120693	0.268052
ENSMUSG00000060244	Alyref2	Aly/REF export factor 2 [Source:MGI Symbol;Acc:MGI:1913144]	-0.435005	1.84421	6.29174	0.0121302	0.268829
ENSMUSG00000032419	Tbx18	T-box18 [Source:MGI Symbol;Acc:MGI:1923615]	-0.47193	1.58423	6.28809	0.0121552	0.268829
ENSMUSG00000028294	Cfap206	cilia and flagella associated protein 206 [Source:MGI Symbol;Acc:MGI:1916579]	-0.624518	0.717948	6.28724	0.012161	0.268829
ENSMUSG00000032338	Hcn4	hyperpolarization-activated, cyclic nucleotide-gated K+ 4 [Source:MGI Symbol;Acc:MGI:1298209]	-0.57857	0.95987	6.28299	0.0121902	0.269055
ENSMUSG00000027864	Ptgfrn	prostaglandin F2 receptor negative regulator [Source:MGI Symbol;Acc:MGI:1277114]	-0.252427	3.99144	6.27785	0.0122256	0.269419
ENSMUSG00000024411	Aqp4	aquaporin 4 [Source:MGI Symbol;Acc:MGI:107387]	-0.173122	7.69326	6.27019	0.0122786	0.269687
ENSMUSG00000017491	Rarb	retinoic acid receptor, beta [Source:MGI Symbol;Acc:MGI:97857]	-0.354849	2.56572	6.26594	0.0123081	0.269687
ENSMUSG00000066026	Dhrs3	dehydrogenase/reductase (SDR family) member 3 [Source:MGI Symbol;Acc:MGI:1315215]	-0.248545	4.06444	6.26572	0.0123096	0.269687
ENSMUSG00000000823	Zfp512b	zinc finger protein 512B [Source:MGI Symbol;Acc:MGI:2685478]	0.187664	6.31555	6.25566	0.0123797	0.269687
ENSMUSG00000035033	Tbr1	T-box brain gene 1 [Source:MGI Symbol;Acc:MGI:107404]	0.190215	6.14083	6.2552	0.0123829	0.269687
ENSMUSG00000020656	Grhl1	grainyhead-like 1 (Drosophila) [Source:MGI Symbol;Acc:MGI:2182540]	0.217033	4.97739	6.25454	0.0123875	0.269687
ENSMUSG00000038760	Trhr	thyrotropin releasing hormone receptor [Source:MGI Symbol;Acc:MGI:98824]	0.271213	3.75808	6.25436	0.0123888	0.269687
ENSMUSG00000026880	Stom	stomatin [Source:MGI Symbol;Acc:MGI:95403]	-0.249677	4.04297	6.25232	0.0124031	0.269687
ENSMUSG00000021835	Bmp4	bone morphogenetic protein 4 [Source:MGI Symbol;Acc:MGI:88180]	-0.523254	1.2395	6.2478	0.0124348	0.269687
ENSMUSG00000028033	Kcnq5	potassium voltage-gated channel, subfamily Q, member 5 [Source:MGI Symbol;Acc:MGI:1924937]	-0.178108	6.95917	6.24691	0.012441	0.269687
ENSMUSG00000029781	Fkbp9	FK506 binding protein 9 [Source:MGI Symbol;Acc:MGI:1350921]	-0.203539	5.33511	6.24595	0.0124477	0.269687
ENSMUSG00000039774	Galnt12	UDP-N-acetyl-alpha-D-galactosamine:polypeptide N-acetylgalactosaminyltransferase 12 [Source:MGI Symbol;Acc:MGI:2444664]	-0.716357	0.324284	6.24343	0.0124655	0.269687
ENSMUSG00000027712	Anxa5	annexin A5 [Source:MGI Symbol;Acc:MGI:106008]	-0.207226	5.18169	6.23178	0.0125477	0.270365
ENSMUSG00000054717	Hmgb2	high mobility group box 2 [Source:MGI Symbol;Acc:MGI:96157]	0.570647	1.18434	6.23118	0.012552	0.270365
ENSMUSG00000028339	Col15a1	collagen, type XV, alpha 1 [Source:MGI Symbol;Acc:MGI:88449]	-0.391496	2.18641	6.23092	0.0125539	0.270365
ENSMUSG00000050288	Fzd2	frizzled class receptor 2 [Source:MGI Symbol;Acc:MGI:1888513]	-0.296234	3.24051	6.21946	0.0126353	0.271708
ENSMUSG00000033855	Ston1	stonin 1 [Source:MGI Symbol;Acc:MGI:1924307]	-0.357775	2.52013	6.21457	0.0126703	0.271779
ENSMUSG00000045658	Pid1	phosphotyrosine interaction domain containing 1 [Source:MGI Symbol;Acc:MGI:2138391]	-0.207376	5.16551	6.21365	0.0126769	0.271779
ENSMUSG00000052229	Gpr17	G protein-coupled receptor 17 [Source:MGI Symbol;Acc:MGI:3584514]	-0.194759	5.70332	6.19617	0.0128027	0.274053
ENSMUSG00000009075	Cabp7	calcium binding protein 7 [Source:MGI Symbol;Acc:MGI:2183437]	-0.169795	8.16793	6.19357	0.0128215	0.274053
ENSMUSG00000027487	Cdk5rap1	CDK5 regulatory subunit associated protein 1 [Source:MGI Symbol;Acc:MGI:1914221]	-0.300102	3.1813	6.17321	0.0129699	0.276809
ENSMUSG00000067369	Trmt2b	TRM2 tRNA methyltransferase 2B [Source:MGI Symbol;Acc:MGI:2442530]	-0.26763	3.67029	6.16589	0.0130237	0.277539
ENSMUSG00000106864	Gtf3c2	general transcription factor IIIC, polypeptide 2, beta [Source:MGI Symbol;Acc:MGI:1919002]	0.228322	4.59632	6.15449	0.0131079	0.278915
ENSMUSG00000032578	Cish	cytokine inducible SH2-containing protein [Source:MGI Symbol;Acc:MGI:103159]	-0.469907	1.55737	6.15139	0.0131309	0.278987
ENSMUSG00000020514	Mrpl22	mitochondrial ribosomal protein L22 [Source:MGI Symbol;Acc:MGI:1333794]	0.280365	3.56695	6.14561	0.0131739	0.279483
ENSMUSG00000017897	Eya2	EYA transcriptional coactivator and phosphatase 2 [Source:MGI Symbol;Acc:MGI:109341]	-0.495851	1.37921	6.12712	0.0133124	0.282
ENSMUSG00000050211	Pla2g4e	phospholipase A2, group IVE [Source:MGI Symbol;Acc:MGI:1919144]	0.365642	2.55033	6.11405	0.0134112	0.283595
ENSMUSG00000049744	Arhgap15	Rho GTPase activating protein 15 [Source:MGI Symbol;Acc:MGI:1923367]	0.263316	3.83349	6.11109	0.0134337	0.283595
ENSMUSG00000024079	Eif2ak2	eukaryotic translation initiation factor 2-alpha kinase 2 [Source:MGI Symbol;Acc:MGI:1353449]	-0.2969	3.20142	6.10926	0.0134475	0.283595
ENSMUSG00000032648	Pygm	muscle glycogen phosphorylase [Source:MGI Symbol;Acc:MGI:97830]	-0.223311	4.59277	6.10599	0.0134725	0.2837
ENSMUSG00000031871	Cdh5	cadherin 5 [Source:MGI Symbol;Acc:MGI:105057]	-0.243698	4.09379	6.08656	0.0136214	0.286037
ENSMUSG00000040420	Cdh18	cadherin 18 [Source:MGI Symbol;Acc:MGI:1344366]	0.303354	3.21633	6.08626	0.0136237	0.286037
ENSMUSG00000075592	Nynrin	NYN domain and retroviral integrase containing [Source:MGI Symbol;Acc:MGI:2652872]	-0.257741	3.81226	6.07099	0.013742	0.287523
ENSMUSG00000097055	Gm4419	predicted gene 4419 [Source:MGI Symbol;Acc:MGI:3782604]	-0.523352	1.20167	6.07005	0.0137493	0.287523
ENSMUSG00000072893	4933439C10Rik	RIKEN cDNA 4933439C10 gene [Source:MGI Symbol;Acc:MGI:1921726]	0.270917	3.68713	6.0693	0.0137551	0.287523
ENSMUSG00000085069	Gm13111	predicted gene 13111 [Source:MGI Symbol;Acc:MGI:3651882]	-0.22408	4.54898	6.05479	0.0138686	0.28947
ENSMUSG00000022003	Slc25a30	solute carrier family 25, member 30 [Source:MGI Symbol;Acc:MGI:1914804]	-0.344204	2.60029	6.042	0.0139695	0.291146
ENSMUSG00000020672	Sntg2	syntrophin, gamma 2 [Source:MGI Symbol;Acc:MGI:1919541]	0.640691	0.798088	6.0285	0.0140767	0.292952
ENSMUSG00000104586	4921539H07Rik	RIKEN cDNA 4921539H07 gene [Source:MGI Symbol;Acc:MGI:1925506]	-0.356203	2.49412	6.0191	0.0141519	0.294086
ENSMUSG00000039851	4932438H23Rik	RIKEN cDNA 4932438H23 gene [Source:MGI Symbol;Acc:MGI:1921637]	-0.572245	0.921249	6.01399	0.0141929	0.294264
ENSMUSG00000030747	Dgat2	diacylglycerol O-acyltransferase 2 [Source:MGI Symbol;Acc:MGI:1915050]	0.184127	6.3028	6.01177	0.0142107	0.294264
ENSMUSG00000022587	Ly6e	lymphocyte antigen 6 complex, locus E [Source:MGI Symbol;Acc:MGI:106651]	-0.172056	7.29283	6.01031	0.0142225	0.294264
ENSMUSG00000007041	Clic1	chloride intracellular channel 1 [Source:MGI Symbol;Acc:MGI:2148924]	-0.306005	3.04333	6.0053	0.014263	0.294672
ENSMUSG00000038402	Foxf2	forkhead box F2 [Source:MGI Symbol;Acc:MGI:1347479]	-0.367755	2.35929	5.9977	0.0143246	0.2952
ENSMUSG00000028626	Col9a2	collagen, type IX, alpha 2 [Source:MGI Symbol;Acc:MGI:88466]	-0.382993	2.20214	5.99702	0.0143301	0.2952
ENSMUSG00000028800	Hdac1	histone deacetylase 1 [Source:MGI Symbol;Acc:MGI:108086]	0.345738	2.69637	5.98954	0.0143909	0.295833
ENSMUSG00000022123	Scel	sciellin [Source:MGI Symbol;Acc:MGI:1891228]	-0.59891	0.764257	5.98813	0.0144024	0.295833
ENSMUSG00000018677	Slc25a39	solute carrier family 25, member 39 [Source:MGI Symbol;Acc:MGI:1196386]	-0.192628	5.63931	5.98547	0.0144242	0.295852
ENSMUSG00000043441	Gpr149	G protein-coupled receptor 149 [Source:MGI Symbol;Acc:MGI:2443628]	-0.616963	0.676011	5.97896	0.0144775	0.296155
ENSMUSG00000032298	Neil1	nei endonuclease VIII-like 1 (E. coli) [Source:MGI Symbol;Acc:MGI:1920024]	0.382769	2.33841	5.97859	0.0144806	0.296155
ENSMUSG00000000753	Serpinf1	serine (or cysteine) peptidase inhibitor, clade F, member 1 [Source:MGI Symbol;Acc:MGI:108080]	-0.300247	3.09722	5.96226	0.0146153	0.29848
ENSMUSG00000024713	Pcsk5	proprotein convertase subtilisin/kexin type 5 [Source:MGI Symbol;Acc:MGI:97515]	0.239191	4.2367	5.95192	0.0147013	0.29953
ENSMUSG00000030109	Slc6a12	solute carrier family 6 (neurotransmitter transporter, betaine/GABA), member 12 [Source:MGI Symbol;Acc:MGI:95628]	-0.664208	0.444595	5.95101	0.0147089	0.29953
ENSMUSG00000032220	Myo1e	myosin IE [Source:MGI Symbol;Acc:MGI:106621]	-0.255066	3.81545	5.94736	0.0147394	0.299721
ENSMUSG00000030339	Ltbr	lymphotoxin B receptor [Source:MGI Symbol;Acc:MGI:104875]	-0.31968	2.8529	5.9435	0.0147716	0.299949
ENSMUSG00000052911	Lamb2	laminin, beta 2 [Source:MGI Symbol;Acc:MGI:99916]	-0.210046	4.90446	5.93293	0.0148605	0.300945
ENSMUSG00000007603	Dus3l	dihydrouridine synthase 3-like (S. cerevisiae) [Source:MGI Symbol;Acc:MGI:2147092]	0.196491	5.53698	5.93263	0.0148631	0.300945
ENSMUSG00000059555	Tor4a	torsin family 4, member A [Source:MGI Symbol;Acc:MGI:2442720]	-0.428245	1.79517	5.92349	0.0149403	0.30208
ENSMUSG00000032265	Fam46a	family with sequence similarity 46, member A [Source:MGI Symbol;Acc:MGI:2670964]	-0.305641	3.02858	5.92006	0.0149695	0.302239
ENSMUSG00000031486	Adgra2	adhesion G protein-coupled receptor A2 [Source:MGI Symbol;Acc:MGI:1925810]	-0.254683	3.80466	5.91351	0.0150252	0.302639
ENSMUSG00000022175	Lrp10	low-density lipoprotein receptor-related protein 10 [Source:MGI Symbol;Acc:MGI:1929480]	-0.203043	5.13981	5.91246	0.0150341	0.302639
ENSMUSG00000100147	1700047M11Rik	RIKEN cDNA 1700047M11 gene [Source:MGI Symbol;Acc:MGI:1914580]	0.345013	2.68646	5.91024	0.0150532	0.302639
ENSMUSG00000025950	Idh1	isocitrate dehydrogenase 1 (NADP+), soluble [Source:MGI Symbol;Acc:MGI:96413]	-0.195325	5.44919	5.9022	0.015122	0.303593
ENSMUSG00000023963	Cyp39a1	cytochrome P450, family 39, subfamily a, polypeptide 1 [Source:MGI Symbol;Acc:MGI:1927096]	-0.626969	0.601333	5.89623	0.0151734	0.304195
ENSMUSG00000028383	Hsdl2	hydroxysteroid dehydrogenase like 2 [Source:MGI Symbol;Acc:MGI:1919729]	-0.20293	5.12735	5.89179	0.0152116	0.304408
ENSMUSG00000036264	Fstl4	follistatin-like 4 [Source:MGI Symbol;Acc:MGI:2443199]	0.250534	3.97794	5.89003	0.0152268	0.304408
ENSMUSG00000039648	Ccbl1	cysteine conjugate-beta lyase 1 [Source:MGI Symbol;Acc:MGI:1917516]	0.304685	3.13793	5.88258	0.0152914	0.30527
ENSMUSG00000002803	Btbd6	BTB (POZ) domain containing 6 [Source:MGI Symbol;Acc:MGI:3026623]	-0.199536	5.24798	5.86941	0.0154062	0.306747
ENSMUSG00000016496	Cd274	CD274 antigen [Source:MGI Symbol;Acc:MGI:1926446]	-0.4043	1.98389	5.86914	0.0154086	0.306747
ENSMUSG00000030002	Dusp11	dual specificity phosphatase 11 (RNA/RNP complex 1-interacting) [Source:MGI Symbol;Acc:MGI:1919352]	0.191727	5.70468	5.86078	0.0154819	0.3077
ENSMUSG00000049928	Glp2r	glucagon-like peptide 2 receptor [Source:MGI Symbol;Acc:MGI:2136733]	0.432438	1.9006	5.85876	0.0154997	0.3077
ENSMUSG00000067653	Ankrd23	ankyrin repeat domain 23 [Source:MGI Symbol;Acc:MGI:1925571]	0.329733	2.82147	5.85068	0.015571	0.308684
ENSMUSG00000019960	Dusp6	dual specificity phosphatase 6 [Source:MGI Symbol;Acc:MGI:1914853]	0.188037	5.90427	5.84798	0.015595	0.308728
ENSMUSG00000097636	Mirt1	myocardial infarction associated transcript 1 [Source:MGI Symbol;Acc:MGI:1922001]	0.387207	2.25751	5.84218	0.0156464	0.309317
ENSMUSG00000063236	1110038F14Rik	RIKEN cDNA 1110038F14 gene [Source:MGI Symbol;Acc:MGI:2152337]	0.263717	3.71966	5.83857	0.0156786	0.309522
ENSMUSG00000004665	Cnn2	calponin 2 [Source:MGI Symbol;Acc:MGI:105093]	-0.338551	2.59653	5.829	0.0157641	0.310457
ENSMUSG00000019320	Noxo1	NADPH oxidase organizer 1 [Source:MGI Symbol;Acc:MGI:1919143]	-0.613199	0.668978	5.82838	0.0157697	0.310457
ENSMUSG00000055320	Tead1	TEA domain family member 1 [Source:MGI Symbol;Acc:MGI:101876]	-0.19409	5.43734	5.81501	0.01589	0.312192
ENSMUSG00000026932	Nacc2	nucleus accumbens associated 2, BEN and BTB (POZ) domain containing [Source:MGI Symbol;Acc:MGI:1915241]	-0.169837	7.20756	5.81371	0.0159017	0.312192
ENSMUSG00000039813	Tbc1d2	TBC1 domain family, member 2 [Source:MGI Symbol;Acc:MGI:2652885]	-0.42797	1.76766	5.80564	0.0159749	0.313004
ENSMUSG00000045871	Slitrk6	SLIT and NTRK-like family, member 6 [Source:MGI Symbol;Acc:MGI:2443198]	-0.648918	0.473949	5.80429	0.0159871	0.313004
ENSMUSG00000049630	C1ql3	C1q-like 3 [Source:MGI Symbol;Acc:MGI:2387350]	0.171054	7.20878	5.78406	0.0161721	0.315995
ENSMUSG00000005686	Ampd3	adenosine monophosphate deaminase 3 [Source:MGI Symbol;Acc:MGI:1096344]	-0.223536	4.42371	5.78135	0.0161971	0.315995
ENSMUSG00000061878	Sphk1	sphingosine kinase 1 [Source:MGI Symbol;Acc:MGI:1316649]	-0.539197	1.01904	5.78032	0.0162066	0.315995
ENSMUSG00000032251	Irak1bp1	interleukin-1 receptor-associated kinase 1 binding protein 1 [Source:MGI Symbol;Acc:MGI:1929475]	0.22606	4.45698	5.76064	0.0163891	0.319116
ENSMUSG00000043631	Ecm2	extracellular matrix protein 2, female organ and adipocyte specific [Source:MGI Symbol;Acc:MGI:3039578]	-0.279789	3.31761	5.75253	0.0164649	0.320153
ENSMUSG00000051166	Eml5	echinoderm microtubule associated protein like 5 [Source:MGI Symbol;Acc:MGI:2442513]	0.181304	6.20626	5.74136	0.01657	0.321756
ENSMUSG00000033965	Slc16a2	solute carrier family 16 (monocarboxylic acid transporters), member 2 [Source:MGI Symbol;Acc:MGI:1203732]	-0.180221	6.13004	5.7375	0.0166064	0.321906
ENSMUSG00000022672	Prkdc	protein kinase, DNA activated, catalytic polypeptide [Source:MGI Symbol;Acc:MGI:104779]	0.199531	5.2703	5.73507	0.0166295	0.321906
ENSMUSG00000004951	Hspb1	heat shock protein 1 [Source:MGI Symbol;Acc:MGI:96240]	-0.539569	0.999973	5.72893	0.0166877	0.321906
ENSMUSG00000079427	Mthfsl	5, 10-methenyltetrahydrofolate synthetase-like [Source:MGI Symbol;Acc:MGI:3780550]	0.561637	1.10232	5.72856	0.0166911	0.321906
ENSMUSG00000030342	Cd9	CD9 antigen [Source:MGI Symbol;Acc:MGI:88348]	-0.19203	5.46603	5.72787	0.0166977	0.321906
ENSMUSG00000050666	Vstm4	V-set and transmembrane domain containing 4 [Source:MGI Symbol;Acc:MGI:2444633]	-0.369324	2.25072	5.7262	0.0167136	0.321906
ENSMUSG00000097479	Gm26582	predicted gene, 26582 [Source:MGI Symbol;Acc:MGI:5477076]	0.613047	0.866533	5.71646	0.0168065	0.323259
ENSMUSG00000050944	Efcab5	EF-hand calcium binding domain 5 [Source:MGI Symbol;Acc:MGI:2442440]	0.342228	2.65325	5.71334	0.0168365	0.323397
ENSMUSG00000071604	Fam189a2	family with sequence similarity 189, member A2 [Source:MGI Symbol;Acc:MGI:2685813]	-0.280923	3.28871	5.70362	0.0169299	0.324753
ENSMUSG00000074505	Fat3	FAT atypical cadherin 3 [Source:MGI Symbol;Acc:MGI:2444314]	0.177345	6.44012	5.69331	0.0170297	0.32544
ENSMUSG00000028222	Calb1	calbindin 1 [Source:MGI Symbol;Acc:MGI:88248]	0.169146	7.28313	5.69299	0.0170328	0.32544
ENSMUSG00000053931	Cnn3	calponin 3, acidic [Source:MGI Symbol;Acc:MGI:1919244]	-0.176889	6.32092	5.69283	0.0170344	0.32544
ENSMUSG00000034768	Asb16	ankyrin repeat and SOCS box-containing 16 [Source:MGI Symbol;Acc:MGI:2654437]	-0.426226	1.75826	5.6822	0.0171379	0.326976
ENSMUSG00000052613	Pcdh15	protocadherin 15 [Source:MGI Symbol;Acc:MGI:1891428]	0.254993	3.80985	5.67907	0.0171684	0.327121
ENSMUSG00000031969	Acad8	acyl-Coenzyme A dehydrogenase family, member 8 [Source:MGI Symbol;Acc:MGI:1914198]	-0.210376	4.74387	5.67389	0.0172193	0.32765
ENSMUSG00000074916	Chst14	carbohydrate (N-acetylgalactosamine 4-0) sulfotransferase 14 [Source:MGI Symbol;Acc:MGI:1919386]	-0.589524	0.729721	5.65955	0.0173606	0.329898
ENSMUSG00000060924	Csmd1	CUB and Sushi multiple domains 1 [Source:MGI Symbol;Acc:MGI:2137383]	0.177828	6.35844	5.65262	0.0174293	0.330762
ENSMUSG00000062470	Fbxl12os	F-box and leucine-rich repeat protein 12, opposite strand [Source:MGI Symbol;Acc:MGI:1913912]	-0.474661	1.39472	5.64705	0.0174848	0.331372
ENSMUSG00000030970	Ctbp2	C-terminal binding protein 2 [Source:MGI Symbol;Acc:MGI:1201686]	-0.19661	5.20247	5.63372	0.0176182	0.332062
ENSMUSG00000032637	Atxn2l	ataxin 2-like [Source:MGI Symbol;Acc:MGI:2446242]	0.171072	6.93173	5.63291	0.0176264	0.332062
ENSMUSG00000049225	Pdp1	pyruvate dehyrogenase phosphatase catalytic subunit 1 [Source:MGI Symbol;Acc:MGI:2685870]	-0.177893	6.17354	5.63171	0.0176384	0.332062
ENSMUSG00000025572	Tmc6	transmembrane channel-like gene family 6 [Source:MGI Symbol;Acc:MGI:1098686]	-0.34247	2.50154	5.62986	0.017657	0.332062
ENSMUSG00000054072	Iigp1	interferon inducible GTPase 1 [Source:MGI Symbol;Acc:MGI:1926259]	-0.40483	1.90785	5.62623	0.0176936	0.332062
ENSMUSG00000035208	Slfn8	schlafen 8 [Source:MGI Symbol;Acc:MGI:2672859]	-0.643703	0.461493	5.62455	0.0177106	0.332062
ENSMUSG00000028804	Csmd2	CUB and Sushi multiple domains 2 [Source:MGI Symbol;Acc:MGI:2386401]	0.184644	5.87512	5.62377	0.0177185	0.332062
ENSMUSG00000018042	Cyb5r3	cytochrome b5 reductase 3 [Source:MGI Symbol;Acc:MGI:94893]	-0.185382	5.71262	5.62364	0.0177198	0.332062
ENSMUSG00000086844	B230206H07Rik	RIKEN cDNA B230206H07 gene [Source:MGI Symbol;Acc:MGI:2444929]	0.473288	1.55417	5.62101	0.0177464	0.332062
ENSMUSG00000019820	Utrn	utrophin [Source:MGI Symbol;Acc:MGI:104631]	-0.17801	6.15195	5.62018	0.0177548	0.332062
ENSMUSG00000040016	Ptger3	prostaglandin E receptor 3 (subtype EP3) [Source:MGI Symbol;Acc:MGI:97795]	0.485862	1.46738	5.60687	0.0178902	0.334153
ENSMUSG00000017868	Sgk2	serum/glucocorticoid regulated kinase 2 [Source:MGI Symbol;Acc:MGI:1351318]	0.569279	1.00532	5.59834	0.0179775	0.335345
ENSMUSG00000020098	Pcbd1	pterin 4 alpha carbinolamine dehydratase/dimerization cofactor of hepatocyte nuclear factor 1 alpha (TCF1) 1 [Source:MGI Symbol;Acc:MGI:94873]	-0.394072	1.98778	5.5864	0.0181005	0.336765
ENSMUSG00000079065	BC005561	cDNA sequence BC005561 [Source:MGI Symbol;Acc:MGI:3040669]	0.230752	4.26524	5.58634	0.018101	0.336765
ENSMUSG00000068966	Zbtb34	zinc finger and BTB domain containing 34 [Source:MGI Symbol;Acc:MGI:2685195]	0.238378	4.09847	5.57801	0.0181874	0.337929
ENSMUSG00000044715	Gskip	GSK3B interacting protein [Source:MGI Symbol;Acc:MGI:1914037]	0.206754	4.90369	5.56948	0.0182761	0.339134
ENSMUSG00000020546	Stxbp4	syntaxin binding protein 4 [Source:MGI Symbol;Acc:MGI:1342296]	-0.204925	4.84781	5.55903	0.0183856	0.340572
ENSMUSG00000084880	Tomm6os	translocase of outer mitochondrial membrane 6, opposite strand [Source:MGI Symbol;Acc:MGI:3705171]	0.396376	2.09941	5.55752	0.0184015	0.340572
ENSMUSG00000027210	Meis2	Meis homeobox 2 [Source:MGI Symbol;Acc:MGI:108564]	-0.18021	5.94077	5.55469	0.0184312	0.340678
ENSMUSG00000070471	Erich6	glutamate rich 6 [Source:MGI Symbol;Acc:MGI:3588212]	0.667432	0.545028	5.5467	0.0185155	0.341792
ENSMUSG00000105572	Gm43300	predicted gene 43300 [Source:MGI Symbol;Acc:MGI:5663437]	0.580958	0.933634	5.5297	0.0186964	0.343787
ENSMUSG00000021242	Npc2	Niemann-Pick type C2 [Source:MGI Symbol;Acc:MGI:1915213]	-0.184956	5.64705	5.52812	0.0187132	0.343787
ENSMUSG00000056763	Cspp1	centrosome and spindle pole associated protein 1 [Source:MGI Symbol;Acc:MGI:2681832]	0.22355	4.40509	5.52743	0.0187205	0.343787
ENSMUSG00000042116	Vwa1	von Willebrand factor A domain containing 1 [Source:MGI Symbol;Acc:MGI:2179729]	-0.212727	4.58975	5.526	0.0187359	0.343787
ENSMUSG00000034616	Ssh3	slingshot homolog 3 (Drosophila) [Source:MGI Symbol;Acc:MGI:2683546]	0.215617	4.6052	5.52519	0.0187445	0.343787
ENSMUSG00000020385	Clk4	CDC like kinase 4 [Source:MGI Symbol;Acc:MGI:1098551]	0.19551	5.26887	5.50921	0.0189166	0.346116
ENSMUSG00000032942	Ucp3	uncoupling protein 3 (mitochondrial, proton carrier) [Source:MGI Symbol;Acc:MGI:1099787]	-0.502152	1.1819	5.50887	0.0189202	0.346116
ENSMUSG00000025473	Adam8	a disintegrin and metallopeptidase domain 8 [Source:MGI Symbol;Acc:MGI:107825]	0.466142	1.58264	5.49899	0.0190275	0.347298
ENSMUSG00000026017	Carf	calcium response factor [Source:MGI Symbol;Acc:MGI:2182269]	0.211496	4.71419	5.49543	0.0190663	0.347298
ENSMUSG00000027358	Bmp2	bone morphogenetic protein 2 [Source:MGI Symbol;Acc:MGI:88177]	-0.440969	1.59298	5.49449	0.0190765	0.347298
ENSMUSG00000019303	Psmc3ip	proteasome (prosome, macropain) 26S subunit, ATPase 3, interacting protein [Source:MGI Symbol;Acc:MGI:1098610]	-0.512608	1.1204	5.49393	0.0190826	0.347298
ENSMUSG00000000594	Gm2a	GM2 ganglioside activator protein [Source:MGI Symbol;Acc:MGI:95762]	-0.175757	6.16902	5.48919	0.0191344	0.347353
ENSMUSG00000036820	Amdhd2	amidohydrolase domain containing 2 [Source:MGI Symbol;Acc:MGI:2443978]	0.262	3.61003	5.48918	0.0191345	0.347353
ENSMUSG00000004791	Pgf	placental growth factor [Source:MGI Symbol;Acc:MGI:105095]	0.425879	1.8501	5.48226	0.0192104	0.347884
ENSMUSG00000061028	Clasrp	CLK4-associating serine/arginine rich protein [Source:MGI Symbol;Acc:MGI:1855695]	0.199431	5.09807	5.47969	0.0192386	0.347884
ENSMUSG00000086095	Gm15328	predicted gene 15328 [Source:MGI Symbol;Acc:MGI:3705182]	0.5111	1.28773	5.47725	0.0192656	0.347884
ENSMUSG00000033542	Arhgef5	Rho guanine nucleotide exchange factor (GEF) 5 [Source:MGI Symbol;Acc:MGI:1858952]	-0.436879	1.6271	5.47693	0.0192691	0.347884
ENSMUSG00000024018	Ccdc167	coiled-coil domain containing 167 [Source:MGI Symbol;Acc:MGI:1915847]	-0.256783	3.58681	5.47539	0.0192861	0.347884
ENSMUSG00000004885	Crabp2	cellular retinoic acid binding protein II [Source:MGI Symbol;Acc:MGI:88491]	-0.601998	0.630376	5.46784	0.0193696	0.348714
ENSMUSG00000019917	2016-09-10	septin 10 [Source:MGI Symbol;Acc:MGI:1918110]	-0.325186	2.63363	5.46679	0.0193812	0.348714
ENSMUSG00000023175	Bsg	basigin [Source:MGI Symbol;Acc:MGI:88208]	-0.15829	8.47584	5.45335	0.0195308	0.350962
ENSMUSG00000051351	Zfp46	zinc finger protein 46 [Source:MGI Symbol;Acc:MGI:99192]	0.188673	5.53104	5.45028	0.0195652	0.351136
ENSMUSG00000058638	Zfp110	zinc finger protein 110 [Source:MGI Symbol;Acc:MGI:1890378]	-0.230328	4.10433	5.44248	0.0196527	0.352262
ENSMUSG00000018470	Kcnab3	potassium voltage-gated channel, shaker-related subfamily, beta member 3 [Source:MGI Symbol;Acc:MGI:1336208]	-0.209548	4.63424	5.4372	0.0197123	0.352884
ENSMUSG00000030757	Zkscan2	zinc finger with KRAB and SCAN domains 2 [Source:MGI Symbol;Acc:MGI:2444060]	0.205017	4.87187	5.41825	0.0199273	0.356285
ENSMUSG00000025608	Podxl	podocalyxin-like [Source:MGI Symbol;Acc:MGI:1351317]	-0.190892	5.27488	5.41384	0.0199777	0.356738
ENSMUSG00000028334	Nans	N-acetylneuraminic acid synthase (sialic acid synthase) [Source:MGI Symbol;Acc:MGI:2149820]	-0.255502	3.58886	5.40882	0.0200352	0.356921
ENSMUSG00000028876	Epha10	Eph receptor A10 [Source:MGI Symbol;Acc:MGI:3586824]	0.203407	4.91569	5.40857	0.0200382	0.356921
ENSMUSG00000026427	Eif2d	eukaryotic translation initiation factor 2D [Source:MGI Symbol;Acc:MGI:109342]	0.211853	4.64879	5.40173	0.0201168	0.357872
ENSMUSG00000064368	mt-Nd6	mitochondrially encoded NADH dehydrogenase 6 [Source:MGI Symbol;Acc:MGI:102495]	0.16186	7.7125	5.39029	0.0202491	0.359566
ENSMUSG00000033669	Zfp7	zinc finger protein 7 [Source:MGI Symbol;Acc:MGI:99208]	0.362311	2.34552	5.38739	0.0202828	0.359566
ENSMUSG00000097451	Rian	RNA imprinted and accumulated in nucleus [Source:MGI Symbol;Acc:MGI:1922995]	0.156831	9.15314	5.38695	0.0202879	0.359566
ENSMUSG00000034731	Dgkh	diacylglycerol kinase, eta [Source:MGI Symbol;Acc:MGI:2444188]	0.190917	5.36231	5.37738	0.0203994	0.361093
ENSMUSG00000028413	B4galt1	UDP-Gal:betaGlcNAc beta 1,4- galactosyltransferase, polypeptide 1 [Source:MGI Symbol;Acc:MGI:95705]	-0.299131	2.9128	5.36901	0.0204977	0.361892
ENSMUSG00000076569	Igkv5-39	immunoglobulin kappa variable 5-39 [Source:MGI Symbol;Acc:MGI:2686255]	-0.213538	4.48225	5.3662	0.0205306	0.361892
ENSMUSG00000020821	Kif1c	kinesin family member 1C [Source:MGI Symbol;Acc:MGI:1098260]	-0.164449	7.04161	5.36619	0.0205308	0.361892
ENSMUSG00000000486	2016-09-01	septin 1 [Source:MGI Symbol;Acc:MGI:1858916]	0.683834	0.447451	5.36287	0.0205699	0.361892
ENSMUSG00000048271	Rbm33	RNA binding motif protein 33 [Source:MGI Symbol;Acc:MGI:1919670]	0.175877	6.15575	5.3627	0.0205719	0.361892
ENSMUSG00000031255	Sytl4	synaptotagmin-like 4 [Source:MGI Symbol;Acc:MGI:1351606]	-0.547244	0.867607	5.34101	0.0208294	0.365969
ENSMUSG00000015202	Cnksr3	Cnksr family member 3 [Source:MGI Symbol;Acc:MGI:2674130]	-0.351447	2.30509	5.32019	0.0210797	0.369911
ENSMUSG00000097292	A230107N01Rik	RIKEN cDNA A230107N01 gene [Source:MGI Symbol;Acc:MGI:2445042]	0.733566	0.25123	5.31142	0.021186	0.370453
ENSMUSG00000004891	Nes	nestin [Source:MGI Symbol;Acc:MGI:101784]	-0.245515	3.72824	5.31126	0.0211881	0.370453
ENSMUSG00000028476	Reck	reversion-inducing-cysteine-rich protein with kazal motifs [Source:MGI Symbol;Acc:MGI:1855698]	-0.254844	3.55953	5.31119	0.0211888	0.370453
ENSMUSG00000030795	Fus	fused in sarcoma [Source:MGI Symbol;Acc:MGI:1353633]	0.163057	7.30523	5.30336	0.0212843	0.371665
ENSMUSG00000048827	Pkd1l3	polycystic kidney disease 1 like 3 [Source:MGI Symbol;Acc:MGI:2664670]	0.502763	1.27746	5.28755	0.0214784	0.374594
ENSMUSG00000028901	Gmeb1	glucocorticoid modulatory element binding protein 1 [Source:MGI Symbol;Acc:MGI:2135604]	0.210366	4.6214	5.27912	0.0215826	0.375951
ENSMUSG00000089989	Flt3l	FMS-like tyrosine kinase 3 ligand [Source:MGI Symbol;Acc:MGI:95560]	0.584621	0.846073	5.27559	0.0216265	0.376254
ENSMUSG00000097195	Snhg5	small nucleolar RNA host gene 5 [Source:MGI Symbol;Acc:MGI:1919905]	0.324899	2.67791	5.26544	0.0217529	0.377804
ENSMUSG00000031958	Ldhd	lactate dehydrogenase D [Source:MGI Symbol;Acc:MGI:106428]	-0.277773	3.1842	5.26417	0.0217688	0.377804
ENSMUSG00000004366	Sst	somatostatin [Source:MGI Symbol;Acc:MGI:98326]	0.163302	7.16005	5.25113	0.0219325	0.380181
ENSMUSG00000036461	Elf1	E74-like factor 1 [Source:MGI Symbol;Acc:MGI:107180]	-0.279518	3.13668	5.24739	0.0219798	0.380537
ENSMUSG00000068876	Cgn	cingulin [Source:MGI Symbol;Acc:MGI:1927237]	-0.401654	1.82869	5.24275	0.0220384	0.381088
ENSMUSG00000062729	Ppox	protoporphyrinogen oxidase [Source:MGI Symbol;Acc:MGI:104968]	0.234341	4.01116	5.22771	0.0222298	0.383929
ENSMUSG00000031239	Itm2a	integral membrane protein 2A [Source:MGI Symbol;Acc:MGI:107706]	-0.182482	5.50696	5.21998	0.0223288	0.385171
ENSMUSG00000019080	Mfsd3	major facilitator superfamily domain containing 3 [Source:MGI Symbol;Acc:MGI:1916822]	0.398446	1.97469	5.21749	0.0223608	0.385256
ENSMUSG00000034639	Setmar	SET domain without mariner transposase fusion [Source:MGI Symbol;Acc:MGI:1921979]	0.379426	2.13584	5.21185	0.0224335	0.385258
ENSMUSG00000097801	Gm26777	predicted gene, 26777 [Source:MGI Symbol;Acc:MGI:5477271]	0.347195	2.42573	5.20888	0.0224718	0.385258
ENSMUSG00000108616	Gm35040	predicted gene, 35040 [Source:MGI Symbol;Acc:MGI:5594199]	-0.199617	4.81103	5.20646	0.0225032	0.385258
ENSMUSG00000048200	Cracr2b	calcium release activated channel regulator 2B [Source:MGI Symbol;Acc:MGI:2446129]	-0.57637	0.68178	5.20414	0.0225331	0.385258
ENSMUSG00000030882	Dnhd1	dynein heavy chain domain 1 [Source:MGI Symbol;Acc:MGI:1924755]	0.312851	2.80508	5.20345	0.0225421	0.385258
ENSMUSG00000031377	Bmx	BMX non-receptor tyrosine kinase [Source:MGI Symbol;Acc:MGI:1101778]	-0.567433	0.720154	5.20334	0.0225435	0.385258
ENSMUSG00000027792	Bche	butyrylcholinesterase [Source:MGI Symbol;Acc:MGI:894278]	-0.285206	3.04268	5.20279	0.0225506	0.385258
ENSMUSG00000040782	Rfwd2	ring finger and WD repeat domain 2 [Source:MGI Symbol;Acc:MGI:1347046]	-0.209443	4.50425	5.19988	0.0225885	0.385441
ENSMUSG00000000739	Sult5a1	sulfotransferase family 5A, member 1 [Source:MGI Symbol;Acc:MGI:1931463]	-0.646425	0.336815	5.19346	0.022672	0.386403
ENSMUSG00000062488	Ifit3b	interferon-induced protein with tetratricopeptide repeats 3B [Source:MGI Symbol;Acc:MGI:3698419]	-0.449667	1.44506	5.18823	0.0227404	0.386907
ENSMUSG00000040562	Gstm2	glutathione S-transferase, mu 2 [Source:MGI Symbol;Acc:MGI:95861]	-0.575407	0.677506	5.18703	0.022756	0.386907
ENSMUSG00000074873	AI606181	expressed sequence AI606181 [Source:MGI Symbol;Acc:MGI:2147586]	0.345798	2.44836	5.18455	0.0227886	0.386983
ENSMUSG00000051346	Spryd4	SPRY domain containing 4 [Source:MGI Symbol;Acc:MGI:1913951]	-0.312422	2.67888	5.18254	0.022815	0.386983
ENSMUSG00000024597	Slc12a2	solute carrier family 12, member 2 [Source:MGI Symbol;Acc:MGI:101924]	-0.165353	6.61591	5.1764	0.0228958	0.387586
ENSMUSG00000053617	Sh3pxd2a	SH3 and PX domains 2A [Source:MGI Symbol;Acc:MGI:1298393]	-0.171758	6.09317	5.17527	0.0229106	0.387586
ENSMUSG00000056211	R3hdm1	R3H domain containing 1 [Source:MGI Symbol;Acc:MGI:2448514]	0.159784	7.49617	5.17363	0.0229323	0.387586
ENSMUSG00000018830	Myh11	myosin, heavy polypeptide 11, smooth muscle [Source:MGI Symbol;Acc:MGI:102643]	-0.253224	3.5173	5.16619	0.0230307	0.388787
ENSMUSG00000031740	Mmp2	matrix metallopeptidase 2 [Source:MGI Symbol;Acc:MGI:97009]	-0.456506	1.38117	5.15878	0.0231292	0.389986
ENSMUSG00000030898	Cckbr	cholecystokinin B receptor [Source:MGI Symbol;Acc:MGI:99479]	0.260957	3.49252	5.15425	0.0231895	0.39054
ENSMUSG00000053110	Yap1	yes-associated protein 1 [Source:MGI Symbol;Acc:MGI:103262]	-0.202754	4.67064	5.14642	0.0232943	0.391841
ENSMUSG00000056919	Cep162	centrosomal protein 162 [Source:MGI Symbol;Acc:MGI:1925343]	-0.229042	3.98866	5.14055	0.0233732	0.392675
ENSMUSG00000029068	Ccnl2	cyclin L2 [Source:MGI Symbol;Acc:MGI:1927119]	0.173156	6.0824	5.13862	0.0233992	0.392675
ENSMUSG00000060550	H2-Q7	histocompatibility 2, Q region locus 7 [Source:MGI Symbol;Acc:MGI:95936]	0.679595	0.389324	5.13431	0.0234574	0.392913
ENSMUSG00000020788	Atp2a3	ATPase, Ca++ transporting, ubiquitous [Source:MGI Symbol;Acc:MGI:1194503]	-0.258421	3.42831	5.13264	0.02348	0.392913
ENSMUSG00000054716	Zfp771	zinc finger protein 771 [Source:MGI Symbol;Acc:MGI:2442050]	0.204155	4.71754	5.13036	0.0235109	0.392913
ENSMUSG00000021379	Id4	inhibitor of DNA binding 4 [Source:MGI Symbol;Acc:MGI:99414]	-0.17243	5.99804	5.1294	0.0235239	0.392913
ENSMUSG00000026796	Fam129b	family with sequence similarity 129, member B [Source:MGI Symbol;Acc:MGI:2442910]	-0.204107	4.6175	5.12664	0.0235614	0.393076
ENSMUSG00000037405	Icam1	intercellular adhesion molecule 1 [Source:MGI Symbol;Acc:MGI:96392]	-0.458881	1.35858	5.11708	0.0236915	0.394767
ENSMUSG00000035024	Ncapd3	non-SMC condensin II complex, subunit D3 [Source:MGI Symbol;Acc:MGI:2142989]	0.210516	4.52599	5.11512	0.0237182	0.394767
ENSMUSG00000018339	Gpx3	glutathione peroxidase 3 [Source:MGI Symbol;Acc:MGI:105102]	-0.355559	2.18852	5.10763	0.0238208	0.396011
ENSMUSG00000020680	Taf15	TATA-box binding protein associated factor 15 [Source:MGI Symbol;Acc:MGI:1917689]	0.182126	5.54064	5.09898	0.0239399	0.397229
ENSMUSG00000030796	Tead2	TEA domain family member 2 [Source:MGI Symbol;Acc:MGI:104904]	-0.513181	0.992563	5.09825	0.02395	0.397229
ENSMUSG00000064065	Ipcef1	interaction protein for cytohesin exchange factors 1 [Source:MGI Symbol;Acc:MGI:2444159]	0.191392	5.12862	5.09028	0.0240602	0.398592
ENSMUSG00000032221	Mns1	meiosis-specific nuclear structural protein 1 [Source:MGI Symbol;Acc:MGI:107933]	-0.388917	1.88105	5.08746	0.0240995	0.398778
ENSMUSG00000102559	Gm37570	predicted gene, 37570 [Source:MGI Symbol;Acc:MGI:5610798]	0.641016	0.537844	5.07462	0.0242787	0.401275
ENSMUSG00000062393	Dgkk	diacylglycerol kinase kappa [Source:MGI Symbol;Acc:MGI:3580254]	-0.493647	1.10281	5.06573	0.0244034	0.402314
ENSMUSG00000105504	Gbp5	guanylate binding protein 5 [Source:MGI Symbol;Acc:MGI:2429943]	-0.40925	1.68237	5.06553	0.0244063	0.402314
ENSMUSG00000048482	Bdnf	brain derived neurotrophic factor [Source:MGI Symbol;Acc:MGI:88145]	0.183202	5.46433	5.0641	0.0244264	0.402314
ENSMUSG00000041650	Pcca	propionyl-Coenzyme A carboxylase, alpha polypeptide [Source:MGI Symbol;Acc:MGI:97499]	-0.198704	4.74773	5.05481	0.0245577	0.404008
ENSMUSG00000027313	Chac1	ChaC, cation transport regulator 1 [Source:MGI Symbol;Acc:MGI:1916315]	0.377616	2.10071	5.05251	0.0245903	0.404077
ENSMUSG00000004110	Cacna1e	calcium channel, voltage-dependent, R type, alpha 1E subunit [Source:MGI Symbol;Acc:MGI:106217]	0.15228	8.91151	5.04535	0.0246922	0.405282
ENSMUSG00000048385	Scrt1	scratch family zinc finger 1 [Source:MGI Symbol;Acc:MGI:2176606]	-0.162498	6.68457	5.03993	0.0247694	0.405362
ENSMUSG00000104348	Gm37691	predicted gene, 37691 [Source:MGI Symbol;Acc:MGI:5610919]	0.754396	0.0940967	5.03961	0.0247741	0.405362
ENSMUSG00000046806	3110062M04Rik	RIKEN cDNA 3110062M04 gene [Source:MGI Symbol;Acc:MGI:1925662]	-0.384379	1.8905	5.03902	0.0247826	0.405362
ENSMUSG00000056501	Cebpb	CCAAT/enhancer binding protein (C/EBP), beta [Source:MGI Symbol;Acc:MGI:88373]	0.237233	3.86928	5.03554	0.0248323	0.40547
ENSMUSG00000037242	Clic4	chloride intracellular channel 4 (mitochondrial) [Source:MGI Symbol;Acc:MGI:1352754]	-0.164022	6.52829	5.03457	0.0248462	0.40547
ENSMUSG00000018849	Wwc1	WW, C2 and coiled-coil domain containing 1 [Source:MGI Symbol;Acc:MGI:2388637]	-0.162512	6.67182	5.03218	0.0248806	0.405565
ENSMUSG00000097493	9930014A18Rik	RIKEN cDNA 9930014A18 gene [Source:MGI Symbol;Acc:MGI:2444091]	0.33905	2.45688	5.02783	0.0249431	0.405793
ENSMUSG00000040147	Maob	monoamine oxidase B [Source:MGI Symbol;Acc:MGI:96916]	-0.195159	4.83855	5.02724	0.0249517	0.405793
ENSMUSG00000021990	Spata13	spermatogenesis associated 13 [Source:MGI Symbol;Acc:MGI:104838]	-0.206735	4.47823	5.01758	0.0250913	0.407597
ENSMUSG00000020183	Cpm	carboxypeptidase M [Source:MGI Symbol;Acc:MGI:1917824]	-0.225621	3.99277	5.00787	0.0252324	0.409069
ENSMUSG00000105987	AI506816	expressed sequence AI506816 [Source:MGI Symbol;Acc:MGI:2140929]	-0.365798	2.05745	5.00738	0.0252395	0.409069
ENSMUSG00000039474	Wfs1	Wolfram syndrome 1 homolog (human) [Source:MGI Symbol;Acc:MGI:1328355]	-0.158779	7.05749	5.00533	0.0252693	0.409071
ENSMUSG00000020707	Rnf135	ring finger protein 135 [Source:MGI Symbol;Acc:MGI:1919206]	-0.384273	1.89362	5.00208	0.0253169	0.409071
ENSMUSG00000036281	Snapc4	small nuclear RNA activating complex, polypeptide 4 [Source:MGI Symbol;Acc:MGI:2443935]	0.198414	4.81547	5.00069	0.0253372	0.409071
ENSMUSG00000021091	Serpina3n	serine (or cysteine) peptidase inhibitor, clade A, member 3N [Source:MGI Symbol;Acc:MGI:105045]	-0.179384	5.47048	4.9995	0.0253547	0.409071
ENSMUSG00000039202	Abhd2	abhydrolase domain containing 2 [Source:MGI Symbol;Acc:MGI:1914344]	-0.158692	7.05088	4.99672	0.0253954	0.409264
ENSMUSG00000091764	Zfp964	zinc finger protein 964 [Source:MGI Symbol;Acc:MGI:3646490]	-0.331746	2.39426	4.98649	0.0255459	0.411223
ENSMUSG00000041180	Hectd2	HECT domain containing 2 [Source:MGI Symbol;Acc:MGI:2442663]	0.190221	5.09574	4.98104	0.0256266	0.412055
ENSMUSG00000032010	Usp2	ubiquitin specific peptidase 2 [Source:MGI Symbol;Acc:MGI:1858178]	0.1692	6.16219	4.96604	0.0258497	0.415173
ENSMUSG00000034282	Evpl	envoplakin [Source:MGI Symbol;Acc:MGI:107507]	0.46382	1.41353	4.95546	0.0260085	0.417251
ENSMUSG00000040364	Sec1	secretory blood group 1 [Source:MGI Symbol;Acc:MGI:1928893]	0.542355	0.958776	4.95344	0.0260388	0.417266
ENSMUSG00000031441	Atp11a	ATPase, class VI, type 11A [Source:MGI Symbol;Acc:MGI:1354735]	-0.167686	6.11055	4.94635	0.0261458	0.417732
ENSMUSG00000045075	Gm9796	predicted gene 9796 [Source:MGI Symbol;Acc:MGI:3648412]	-0.599873	0.48392	4.94602	0.0261509	0.417732
ENSMUSG00000042104	Uggt2	UDP-glucose glycoprotein glucosyltransferase 2 [Source:MGI Symbol;Acc:MGI:1913685]	0.201581	4.67917	4.94302	0.0261962	0.417732
ENSMUSG00000021495	Fam193b	family with sequence similarity 193, member B [Source:MGI Symbol;Acc:MGI:2385851]	0.175662	5.72849	4.9423	0.0262072	0.417732
ENSMUSG00000042505	Sdhaf3	succinate dehydrogenase complex assembly factor 3 [Source:MGI Symbol;Acc:MGI:1913288]	0.235527	3.85086	4.94179	0.0262148	0.417732
ENSMUSG00000023232	Serinc2	serine incorporator 2 [Source:MGI Symbol;Acc:MGI:1919132]	-0.332866	2.36557	4.93858	0.0262636	0.417737
ENSMUSG00000085084	4930570G19Rik	RIKEN cDNA 4930570G19 gene [Source:MGI Symbol;Acc:MGI:1923158]	0.308991	2.74733	4.9379	0.0262739	0.417737
ENSMUSG00000026058	Khdrbs2	KH domain containing, RNA binding, signal transduction associated 2 [Source:MGI Symbol;Acc:MGI:2159649]	0.268287	3.28433	4.92819	0.0264219	0.419621
ENSMUSG00000027709	Mccc1	methylcrotonoyl-Coenzyme A carboxylase 1 (alpha) [Source:MGI Symbol;Acc:MGI:1919289]	-0.209477	4.34587	4.9261	0.026454	0.419662
ENSMUSG00000049164	Zfp518a	zinc finger protein 518A [Source:MGI Symbol;Acc:MGI:1919922]	0.215019	4.30343	4.92327	0.0264973	0.41988
ENSMUSG00000036339	Tmem260	transmembrane protein 260 [Source:MGI Symbol;Acc:MGI:2443219]	-0.200267	4.60553	4.92017	0.0265449	0.420166
ENSMUSG00000022864	D16Ertd472e	DNA segment, Chr 16, ERATO Doi 472, expressed [Source:MGI Symbol;Acc:MGI:1196400]	-0.261344	3.28691	4.91748	0.0265862	0.420352
ENSMUSG00000007891	Ctsd	cathepsin D [Source:MGI Symbol;Acc:MGI:88562]	-0.15117	8.19702	4.91249	0.0266632	0.420677
ENSMUSG00000040936	Ulk4	unc-51-like kinase 4 [Source:MGI Symbol;Acc:MGI:1921622]	-0.314931	2.56825	4.91231	0.026666	0.420677
ENSMUSG00000042707	Dnali1	dynein, axonemal, light intermediate polypeptide 1 [Source:MGI Symbol;Acc:MGI:1922813]	-0.526533	0.867092	4.91015	0.0266993	0.420736
ENSMUSG00000036422	Pcdh8	protocadherin 8 [Source:MGI Symbol;Acc:MGI:1306800]	0.164068	6.47991	4.90249	0.026818	0.422139
ENSMUSG00000037890	Wdr19	WD repeat domain 19 [Source:MGI Symbol;Acc:MGI:2443231]	0.194033	4.89858	4.8996	0.0268629	0.422378
ENSMUSG00000059326	Csf2ra	colony stimulating factor 2 receptor, alpha, low-affinity (granulocyte-macrophage) [Source:MGI Symbol;Acc:MGI:1339754]	0.236008	3.82418	4.89314	0.0269636	0.423492
ENSMUSG00000028583	Pdpn	podoplanin [Source:MGI Symbol;Acc:MGI:103098]	-0.246652	3.51287	4.88268	0.0271274	0.425595
ENSMUSG00000036904	Fzd8	frizzled class receptor 8 [Source:MGI Symbol;Acc:MGI:108460]	-0.327342	2.41223	4.87302	0.0272797	0.426484
ENSMUSG00000005615	Pcyt1a	phosphate cytidylyltransferase 1, choline, alpha isoform [Source:MGI Symbol;Acc:MGI:88557]	-0.182083	5.23317	4.87143	0.0273049	0.426484
ENSMUSG00000050919	Zfp366	zinc finger protein 366 [Source:MGI Symbol;Acc:MGI:2178429]	-0.460231	1.26067	4.87045	0.0273203	0.426484
ENSMUSG00000020812	1810032O08Rik	RIKEN cDNA 1810032O08 gene [Source:MGI Symbol;Acc:MGI:1913543]	0.5247	1.0405	4.86673	0.0273794	0.426484
ENSMUSG00000029007	Agtrap	angiotensin II, type I receptor-associated protein [Source:MGI Symbol;Acc:MGI:1339977]	-0.244889	3.54075	4.86647	0.0273834	0.426484
ENSMUSG00000021661	Ankra2	ankyrin repeat, family A (RFXANK-like), 2 [Source:MGI Symbol;Acc:MGI:1915808]	0.186829	5.14018	4.86575	0.0273949	0.426484
ENSMUSG00000009079	Ewsr1	Ewing sarcoma breakpoint region 1 [Source:MGI Symbol;Acc:MGI:99960]	0.154561	7.56128	4.86544	0.0273997	0.426484
ENSMUSG00000055523	Gucy2g	guanylate cyclase 2g [Source:MGI Symbol;Acc:MGI:106025]	0.454777	1.46742	4.86391	0.0274241	0.426484
ENSMUSG00000005803	Sqrdl	sulfide quinone reductase-like (yeast) [Source:MGI Symbol;Acc:MGI:1929899]	-0.33819	2.27969	4.85886	0.0275045	0.427266
ENSMUSG00000026632	Tatdn3	TatD DNase domain containing 3 [Source:MGI Symbol;Acc:MGI:1916222]	0.249459	3.55598	4.85598	0.0275504	0.427376
ENSMUSG00000061462	Obscn	obscurin, cytoskeletal calmodulin and titin-interacting RhoGEF [Source:MGI Symbol;Acc:MGI:2681862]	0.36205	2.16986	4.85302	0.0275977	0.427376
ENSMUSG00000032278	Paqr5	progestin and adipoQ receptor family member V [Source:MGI Symbol;Acc:MGI:1921340]	-0.420944	1.52983	4.85277	0.0276018	0.427376
ENSMUSG00000023885	Thbs2	thrombospondin 2 [Source:MGI Symbol;Acc:MGI:98738]	-0.299044	2.72017	4.84758	0.027685	0.427902
ENSMUSG00000030536	Iqgap1	IQ motif containing GTPase activating protein 1 [Source:MGI Symbol;Acc:MGI:1352757]	-0.188414	4.95906	4.8469	0.0276959	0.427902
ENSMUSG00000067942	Zfp160	zinc finger protein 160 [Source:MGI Symbol;Acc:MGI:108187]	0.228748	3.93812	4.83825	0.0278352	0.429586
ENSMUSG00000104597	B230334C09Rik	RIKEN cDNA B230334C09 gene [Source:MGI Symbol;Acc:MGI:2442224]	0.154341	7.51789	4.83627	0.0278672	0.429614
ENSMUSG00000067149	Jchain	immunoglobulin joining chain [Source:MGI Symbol;Acc:MGI:96493]	0.230733	3.88982	4.8343	0.027899	0.42962
ENSMUSG00000042453	Reln	reelin [Source:MGI Symbol;Acc:MGI:103022]	0.163248	6.44583	4.83199	0.0279364	0.42962
ENSMUSG00000026915	Strbp	spermatid perinuclear RNA binding protein [Source:MGI Symbol;Acc:MGI:104626]	0.155482	7.31308	4.82852	0.0279927	0.42962
ENSMUSG00000059713	Rcan3	regulator of calcineurin 3 [Source:MGI Symbol;Acc:MGI:1858220]	-0.18385	5.1262	4.82802	0.0280007	0.42962
ENSMUSG00000029337	Fgf5	fibroblast growth factor 5 [Source:MGI Symbol;Acc:MGI:95519]	0.347551	2.30063	4.82692	0.0280187	0.42962
ENSMUSG00000035283	Adrb1	adrenergic receptor, beta 1 [Source:MGI Symbol;Acc:MGI:87937]	0.212318	4.31368	4.82044	0.0281241	0.430702
ENSMUSG00000041696	Rasl12	RAS-like, family 12 [Source:MGI Symbol;Acc:MGI:1918034]	-0.37529	1.89927	4.81281	0.028249	0.430702
ENSMUSG00000040618	Pck2	phosphoenolpyruvate carboxykinase 2 (mitochondrial) [Source:MGI Symbol;Acc:MGI:1860456]	-0.188597	4.93312	4.81268	0.0282511	0.430702
ENSMUSG00000084904	Gm14827	predicted gene 14827 [Source:MGI Symbol;Acc:MGI:3705192]	0.365031	2.11987	4.81119	0.0282755	0.430702
ENSMUSG00000037593	BC030499	cDNA sequence BC030499 [Source:MGI Symbol;Acc:MGI:2652869]	0.414603	1.72296	4.81033	0.0282897	0.430702
ENSMUSG00000052676	Zmat1	zinc finger, matrin type 1 [Source:MGI Symbol;Acc:MGI:2442284]	0.219221	4.13954	4.80907	0.0283103	0.430702
ENSMUSG00000020736	Nt5c	5',3'-nucleotidase, cytosolic [Source:MGI Symbol;Acc:MGI:1354954]	0.20792	4.41679	4.80641	0.0283541	0.430702
ENSMUSG00000007279	Scube2	signal peptide, CUB domain, EGF-like 2 [Source:MGI Symbol;Acc:MGI:1928765]	-0.574897	0.563924	4.80563	0.0283668	0.430702
ENSMUSG00000090386	Mir99ahg	Mir99a and Mirlet7c-1 host gene (non-protein coding) [Source:MGI Symbol;Acc:MGI:1919929]	0.34581	2.30234	4.80524	0.0283734	0.430702
ENSMUSG00000021587	Pcsk1	proprotein convertase subtilisin/kexin type 1 [Source:MGI Symbol;Acc:MGI:97511]	0.221253	4.08872	4.80409	0.0283923	0.430702
ENSMUSG00000023945	Slc5a7	solute carrier family 5 (choline transporter), member 7 [Source:MGI Symbol;Acc:MGI:1927126]	-0.619316	0.36002	4.80093	0.0284444	0.431032
ENSMUSG00000006241	Ccdc159	coiled-coil domain containing 159 [Source:MGI Symbol;Acc:MGI:1914369]	0.324167	2.51692	4.79515	0.0285399	0.431579
ENSMUSG00000024164	C3	complement component 3 [Source:MGI Symbol;Acc:MGI:88227]	-0.530824	0.804758	4.79508	0.0285412	0.431579
ENSMUSG00000039831	Arhgap29	Rho GTPase activating protein 29 [Source:MGI Symbol;Acc:MGI:2443818]	-0.20052	4.51658	4.79127	0.0286043	0.431973
ENSMUSG00000042073	Abhd14b	abhydrolase domain containing 14b [Source:MGI Symbol;Acc:MGI:1923741]	0.249038	3.52666	4.78985	0.028628	0.431973
ENSMUSG00000026649	Cfap126	cilia and flagella associated protein 126 [Source:MGI Symbol;Acc:MGI:1922722]	-0.515778	0.887009	4.78654	0.0286829	0.432026
ENSMUSG00000031170	Slc38a5	solute carrier family 38, member 5 [Source:MGI Symbol;Acc:MGI:2148066]	-0.405172	1.65619	4.78538	0.0287024	0.432026
ENSMUSG00000033253	Szt2	seizure threshold 2 [Source:MGI Symbol;Acc:MGI:3033336]	0.177638	5.47112	4.78284	0.0287447	0.432026
ENSMUSG00000002007	Srpk3	serine/arginine-rich protein specific kinase 3 [Source:MGI Symbol;Acc:MGI:1891338]	0.464552	1.36163	4.78064	0.0287815	0.432026
ENSMUSG00000022560	Slc52a2	solute carrier protein 52, member 2 [Source:MGI Symbol;Acc:MGI:1289288]	0.249809	3.51468	4.78052	0.0287835	0.432026
ENSMUSG00000002602	Axl	AXL receptor tyrosine kinase [Source:MGI Symbol;Acc:MGI:1347244]	-0.17149	5.67222	4.77373	0.0288971	0.433274
ENSMUSG00000056870	Gulp1	GULP, engulfment adaptor PTB domain containing 1 [Source:MGI Symbol;Acc:MGI:1920407]	-0.361503	2.00394	4.77052	0.0289511	0.433625
ENSMUSG00000073867	AA474408	expressed sequence AA474408 [Source:MGI Symbol;Acc:MGI:3034216]	0.410907	1.73711	4.76673	0.0290149	0.434124
ENSMUSG00000061436	Hipk2	homeodomain interacting protein kinase 2 [Source:MGI Symbol;Acc:MGI:1314872]	-0.158987	6.57392	4.75613	0.0291941	0.436346
ENSMUSG00000045555	Mettl24	methyltransferase like 24 [Source:MGI Symbol;Acc:MGI:3045338]	-0.562158	0.619538	4.75378	0.029234	0.436483
ENSMUSG00000028199	Cryz	crystallin, zeta [Source:MGI Symbol;Acc:MGI:88527]	-0.232396	3.74058	4.75159	0.0292712	0.436531
ENSMUSG00000103309	BC037039	cDNA sequence BC037039 [Source:MGI Symbol;Acc:MGI:3697820]	0.665705	0.355142	4.7496	0.0293052	0.436531
ENSMUSG00000031232	Magt1	magnesium transporter 1 [Source:MGI Symbol;Acc:MGI:1914325]	-0.197947	4.5687	4.74818	0.0293293	0.436531
ENSMUSG00000020423	Btg2	B cell translocation gene 2, anti-proliferative [Source:MGI Symbol;Acc:MGI:108384]	0.204004	4.51297	4.74123	0.029448	0.437839
ENSMUSG00000063889	Crem	cAMP responsive element modulator [Source:MGI Symbol;Acc:MGI:88495]	-0.237951	3.61029	4.72774	0.0296799	0.440433
ENSMUSG00000025207	Sema4g	sema domain, immunoglobulin domain (Ig), transmembrane domain (TM) and short cytoplasmic domain, (semaphorin) 4G [Source:MGI Symbol;Acc:MGI:1347047]	0.190889	4.88495	4.72747	0.0296845	0.440433
ENSMUSG00000040084	Bub1b	BUB1B, mitotic checkpoint serine/threonine kinase [Source:MGI Symbol;Acc:MGI:1333889]	-0.483729	1.05676	4.72398	0.0297449	0.44087
ENSMUSG00000030401	Rtn2	reticulon 2 (Z-band associated protein) [Source:MGI Symbol;Acc:MGI:107612]	-0.164281	6.06674	4.71225	0.0299484	0.443424
ENSMUSG00000029054	Gabrd	gamma-aminobutyric acid (GABA) A receptor, subunit delta [Source:MGI Symbol;Acc:MGI:95622]	0.210349	4.29838	4.71041	0.0299805	0.443436
ENSMUSG00000028730	Cfap57	cilia and flagella associated protein 57 [Source:MGI Symbol;Acc:MGI:2686209]	-0.550137	0.687939	4.70404	0.0300919	0.444292
ENSMUSG00000097616	1110019D14Rik	RIKEN cDNA 1110019D14 gene [Source:MGI Symbol;Acc:MGI:1923561]	0.611287	0.545977	4.70352	0.0301009	0.444292
ENSMUSG00000029601	Iqcd	IQ motif containing D [Source:MGI Symbol;Acc:MGI:1922982]	-0.645579	0.215204	4.69845	0.0301898	0.445142
ENSMUSG00000037243	Zfp692	zinc finger protein 692 [Source:MGI Symbol;Acc:MGI:2144276]	0.23308	3.77688	4.69563	0.0302394	0.445412
ENSMUSG00000087231	E230016M11Rik	RIKEN cDNA E230016M11 gene [Source:MGI Symbol;Acc:MGI:2443524]	0.603455	0.593738	4.69099	0.0303212	0.445844
ENSMUSG00000031596	Slc7a2	solute carrier family 7 (cationic amino acid transporter, y+ system), member 2 [Source:MGI Symbol;Acc:MGI:99828]	-0.174132	5.45013	4.68982	0.0303418	0.445844
ENSMUSG00000087644	Gm14703	predicted gene 14703 [Source:MGI Symbol;Acc:MGI:3705165]	0.297016	2.84439	4.68863	0.0303628	0.445844
ENSMUSG00000019055	Plod1	procollagen-lysine, 2-oxoglutarate 5-dioxygenase 1 [Source:MGI Symbol;Acc:MGI:99907]	-0.205717	4.30486	4.68129	0.0304929	0.447292
ENSMUSG00000041702	Btbd7	BTB (POZ) domain containing 7 [Source:MGI Symbol;Acc:MGI:1917858]	-0.214999	4.06513	4.67586	0.0305894	0.447991
ENSMUSG00000045482	Trrap	transformation/transcription domain-associated protein [Source:MGI Symbol;Acc:MGI:2153272]	0.150658	7.71996	4.67506	0.0306036	0.447991
ENSMUSG00000108049	Gm44168	predicted gene, 44168 [Source:MGI Symbol;Acc:MGI:5690560]	0.41632	1.65288	4.66772	0.0307346	0.449447
ENSMUSG00000041911	Dlx1	distal-less homeobox 1 [Source:MGI Symbol;Acc:MGI:94901]	0.205816	4.38531	4.66329	0.0308141	0.450146
ENSMUSG00000102336	Gm37233	predicted gene, 37233 [Source:MGI Symbol;Acc:MGI:5610461]	0.307914	2.6434	4.65196	0.031018	0.452659
ENSMUSG00000020262	Adarb1	adenosine deaminase, RNA-specific, B1 [Source:MGI Symbol;Acc:MGI:891999]	-0.149123	7.6808	4.643	0.0311804	0.454563
ENSMUSG00000044708	Kcnj10	potassium inwardly-rectifying channel, subfamily J, member 10 [Source:MGI Symbol;Acc:MGI:1194504]	-0.14906	7.67656	4.63742	0.0312821	0.455577
ENSMUSG00000033106	Slc7a6os	solute carrier family 7, member 6 opposite strand [Source:MGI Symbol;Acc:MGI:1916951]	0.22461	3.92964	4.63478	0.0313301	0.45581
ENSMUSG00000041187	Prkd2	protein kinase D2 [Source:MGI Symbol;Acc:MGI:2141917]	-0.352987	2.04812	4.62802	0.0314538	0.456942
ENSMUSG00000099876	Gm29650	predicted gene 29650 [Source:MGI Symbol;Acc:MGI:5580356]	0.622184	0.481964	4.62617	0.0314877	0.456942
ENSMUSG00000004952	Rasa4	RAS p21 protein activator 4 [Source:MGI Symbol;Acc:MGI:1858600]	-0.374732	1.84926	4.62433	0.0315216	0.456942
ENSMUSG00000009621	Vav2	vav 2 oncogene [Source:MGI Symbol;Acc:MGI:102718]	-0.231922	3.6706	4.62352	0.0315365	0.456942
ENSMUSG00000075514	Gm13375	predicted gene 13375 [Source:MGI Symbol;Acc:MGI:3649913]	0.29908	2.73614	4.61888	0.0316219	0.457712
ENSMUSG00000042115	Klhdc8a	kelch domain containing 8A [Source:MGI Symbol;Acc:MGI:2442630]	-0.25304	3.28888	4.61711	0.0316546	0.45772
ENSMUSG00000075590	Nrbp2	nuclear receptor binding protein 2 [Source:MGI Symbol;Acc:MGI:2385017]	0.157763	6.60098	4.61315	0.0317278	0.457858
ENSMUSG00000037196	Pacrg	PARK2 co-regulated [Source:MGI Symbol;Acc:MGI:1916560]	-0.223552	3.84073	4.6131	0.0317286	0.457858
ENSMUSG00000021134	Srsf5	serine/arginine-rich splicing factor 5 [Source:MGI Symbol;Acc:MGI:98287]	0.153984	7.01511	4.60754	0.0318317	0.458488
ENSMUSG00000020396	Nefh	neurofilament, heavy polypeptide [Source:MGI Symbol;Acc:MGI:97309]	-0.162916	6.02868	4.60727	0.0318368	0.458488
ENSMUSG00000059586	Nsmce2	NSE2/MMS21 homolog, SMC5-SMC6 complex SUMO ligase [Source:MGI Symbol;Acc:MGI:1915751]	0.218019	4.0482	4.6022	0.031931	0.459114
ENSMUSG00000073434	Wdr90	WD repeat domain 90 [Source:MGI Symbol;Acc:MGI:1921267]	0.236825	3.66374	4.60145	0.0319448	0.459114
ENSMUSG00000072770	Acrbp	proacrosin binding protein [Source:MGI Symbol;Acc:MGI:1859515]	0.455899	1.36136	4.59374	0.032089	0.46072
ENSMUSG00000044071	Fam19a2	family with sequence similarity 19, member A2 [Source:MGI Symbol;Acc:MGI:2143691]	0.158766	6.47635	4.59151	0.0321308	0.460855
ENSMUSG00000030406	Gipr	gastric inhibitory polypeptide receptor [Source:MGI Symbol;Acc:MGI:1352753]	0.697872	0.173476	4.58394	0.032273	0.461946
ENSMUSG00000054945	Gm9958	predicted gene 9958 [Source:MGI Symbol;Acc:MGI:3641866]	0.697751	0.177151	4.58234	0.0323031	0.461946
ENSMUSG00000024395	Lims2	LIM and senescent cell antigen like domains 2 [Source:MGI Symbol;Acc:MGI:2385067]	-0.268864	3.02036	4.58221	0.0323055	0.461946
ENSMUSG00000086075	Gm15728	predicted gene 15728 [Source:MGI Symbol;Acc:MGI:3783171]	0.353417	2.15691	4.58055	0.0323369	0.461946
ENSMUSG00000040187	Arntl2	aryl hydrocarbon receptor nuclear translocator-like 2 [Source:MGI Symbol;Acc:MGI:2684845]	0.296446	2.74891	4.5741	0.0324587	0.462853
ENSMUSG00000046562	Unc119b	unc-119 lipid binding chaperone B [Source:MGI Symbol;Acc:MGI:2147162]	-0.183035	4.96966	4.57375	0.0324655	0.462853
ENSMUSG00000014329	Bicc1	BicC family RNA binding protein 1 [Source:MGI Symbol;Acc:MGI:1933388]	-0.261263	3.13311	4.57051	0.0325269	0.463263
ENSMUSG00000020829	Slc46a1	solute carrier family 46, member 1 [Source:MGI Symbol;Acc:MGI:1098733]	-0.262113	3.11254	4.56501	0.0326315	0.464288
ENSMUSG00000090877	Hspa1b	heat shock protein 1B [Source:MGI Symbol;Acc:MGI:99517]	-0.314699	2.42394	4.55989	0.0327292	0.465082
ENSMUSG00000044948	Cfap43	cilia and flagella associated protein 43 [Source:MGI Symbol;Acc:MGI:1289258]	-0.347315	2.08291	4.55666	0.0327909	0.465082
ENSMUSG00000033400	Agl	amylo-1,6-glucosidase, 4-alpha-glucanotransferase [Source:MGI Symbol;Acc:MGI:1924809]	-0.165194	5.8202	4.55639	0.0327961	0.465082
ENSMUSG00000105556	Gm43080	predicted gene 43080 [Source:MGI Symbol;Acc:MGI:5663217]	0.662921	0.299953	4.55524	0.0328182	0.465082
ENSMUSG00000035131	Brinp3	bone morphogenetic protein/retinoic acid inducible neural specific 3 [Source:MGI Symbol;Acc:MGI:2443035]	0.218706	4.01404	4.55344	0.0328527	0.465107
ENSMUSG00000027995	Tlr2	toll-like receptor 2 [Source:MGI Symbol;Acc:MGI:1346060]	-0.600832	0.355811	4.54829	0.0329517	0.465814
ENSMUSG00000097806	Gm6556	predicted gene 6556 [Source:MGI Symbol;Acc:MGI:3647197]	-0.61335	0.28876	4.54743	0.0329681	0.465814
ENSMUSG00000029622	Arpc1b	actin related protein 2/3 complex, subunit 1B [Source:MGI Symbol;Acc:MGI:1343142]	-0.239885	3.47916	4.5398	0.0331154	0.46743
ENSMUSG00000024830	Rps6kb2	ribosomal protein S6 kinase, polypeptide 2 [Source:MGI Symbol;Acc:MGI:1927343]	0.211786	4.15648	4.5334	0.0332395	0.468717
ENSMUSG00000026638	Irf6	interferon regulatory factor 6 [Source:MGI Symbol;Acc:MGI:1859211]	-0.625229	0.250585	4.52481	0.0334067	0.470305
ENSMUSG00000032372	Plscr2	phospholipid scramblase 2 [Source:MGI Symbol;Acc:MGI:1270860]	-0.487509	0.978644	4.52422	0.0334184	0.470305
ENSMUSG00000078920	Ifi47	interferon gamma inducible protein 47 [Source:MGI Symbol;Acc:MGI:99448]	-0.586534	0.420167	4.51009	0.0336954	0.473735
ENSMUSG00000071451	Psmg4	proteasome (prosome, macropain) assembly chaperone 4 [Source:MGI Symbol;Acc:MGI:1916916]	-0.337632	2.15659	4.49282	0.0340375	0.47738
ENSMUSG00000097216	4932441J04Rik	RIKEN cDNA 4932441J04 gene [Source:MGI Symbol;Acc:MGI:2441691]	0.329422	2.35561	4.49241	0.0340457	0.47738
ENSMUSG00000031398	Plxna3	plexin A3 [Source:MGI Symbol;Acc:MGI:107683]	0.182103	5.03084	4.49192	0.0340554	0.47738
ENSMUSG00000097885	5031434O11Rik	RIKEN cDNA 5031434O11 gene [Source:MGI Symbol;Acc:MGI:1923230]	0.278511	2.94735	4.48496	0.0341944	0.478856
ENSMUSG00000026778	Prkcq	protein kinase C, theta [Source:MGI Symbol;Acc:MGI:97601]	-0.241707	3.41283	4.48195	0.0342545	0.478974
ENSMUSG00000020519	Sap30l	SAP30-like [Source:MGI Symbol;Acc:MGI:1354709]	-0.199631	4.34907	4.47816	0.0343307	0.478974
ENSMUSG00000052812	Atad2b	ATPase family, AAA domain containing 2B [Source:MGI Symbol;Acc:MGI:2444798]	0.233389	3.66782	4.47815	0.034331	0.478974
ENSMUSG00000025982	Sf3b1	splicing factor 3b, subunit 1 [Source:MGI Symbol;Acc:MGI:1932339]	0.145591	8.15333	4.47782	0.0343376	0.478974
ENSMUSG00000027422	Rrbp1	ribosome binding protein 1 [Source:MGI Symbol;Acc:MGI:1932395]	-0.164239	5.78526	4.47516	0.0343911	0.47925
ENSMUSG00000044921	Rassf9	Ras association (RalGDS/AF-6) domain family (N-terminal) member 9 [Source:MGI Symbol;Acc:MGI:2384307]	-0.543847	0.632864	4.47317	0.0344311	0.479338
ENSMUSG00000074896	Ifit3	interferon-induced protein with tetratricopeptide repeats 3 [Source:MGI Symbol;Acc:MGI:1101055]	-0.347438	2.03868	4.46957	0.0345036	0.479877
ENSMUSG00000033319	Fem1c	fem-1 homolog c (C.elegans) [Source:MGI Symbol;Acc:MGI:2444737]	0.174322	5.33882	4.45938	0.0347102	0.482024
ENSMUSG00000022070	Bora	bora, aurora kinase A activator [Source:MGI Symbol;Acc:MGI:1924994]	0.541036	0.829803	4.45861	0.0347258	0.482024
ENSMUSG00000050945	Zfp438	zinc finger protein 438 [Source:MGI Symbol;Acc:MGI:2444919]	-0.309767	2.44639	4.45394	0.0348208	0.482638
ENSMUSG00000039115	Itga9	integrin alpha 9 [Source:MGI Symbol;Acc:MGI:104756]	-0.300182	2.54882	4.453	0.0348399	0.482638
ENSMUSG00000042647	Acad12	acyl-Coenzyme A dehydrogenase family, member 12 [Source:MGI Symbol;Acc:MGI:2443320]	-0.423873	1.37256	4.45077	0.0348855	0.482638
ENSMUSG00000036760	Kcnk9	potassium channel, subfamily K, member 9 [Source:MGI Symbol;Acc:MGI:3521816]	0.235949	3.60589	4.44977	0.0349059	0.482638
ENSMUSG00000037568	Vash2	vasohibin 2 [Source:MGI Symbol;Acc:MGI:2444826]	0.43093	1.48412	4.4451	0.0350015	0.48319
ENSMUSG00000063239	Grm4	glutamate receptor, metabotropic 4 [Source:MGI Symbol;Acc:MGI:1351341]	-0.22895	3.63436	4.44266	0.0350517	0.48319
ENSMUSG00000022575	Gsdmd	gasdermin D [Source:MGI Symbol;Acc:MGI:1916396]	-0.498633	0.87143	4.44167	0.0350719	0.48319
ENSMUSG00000025666	Tmem47	transmembrane protein 47 [Source:MGI Symbol;Acc:MGI:2177570]	-0.146637	7.51061	4.43627	0.035183	0.48319
ENSMUSG00000031376	Atp2b3	ATPase, Ca++ transporting, plasma membrane 3 [Source:MGI Symbol;Acc:MGI:1347353]	-0.145805	7.67767	4.43625	0.0351835	0.48319
ENSMUSG00000034485	Uaca	uveal autoantigen with coiled-coil domains and ankyrin repeats [Source:MGI Symbol;Acc:MGI:1919815]	-0.259391	3.10481	4.43616	0.0351854	0.48319
ENSMUSG00000005899	Smpd4	sphingomyelin phosphodiesterase 4 [Source:MGI Symbol;Acc:MGI:1924876]	0.175138	5.27225	4.43476	0.0352141	0.48319
ENSMUSG00000056222	Spock1	sparc/osteonectin, cwcv and kazal-like domains proteoglycan 1 [Source:MGI Symbol;Acc:MGI:105371]	-0.143203	8.3313	4.43363	0.0352375	0.48319
ENSMUSG00000037280	Galnt6	UDP-N-acetyl-alpha-D-galactosamine:polypeptide N-acetylgalactosaminyltransferase 6 [Source:MGI Symbol;Acc:MGI:1891640]	0.229217	3.72751	4.43294	0.0352517	0.48319
ENSMUSG00000022272	Myo10	myosin X [Source:MGI Symbol;Acc:MGI:107716]	-0.159893	6.01352	4.42398	0.0354372	0.485264
ENSMUSG00000025510	Cd151	CD151 antigen [Source:MGI Symbol;Acc:MGI:1096360]	-0.207669	4.09733	4.4198	0.0355242	0.485953
ENSMUSG00000102900	Gm37811	predicted gene, 37811 [Source:MGI Symbol;Acc:MGI:5611039]	0.287693	2.81665	4.41828	0.0355559	0.485953
ENSMUSG00000090035	Galnt4	UDP-N-acetyl-alpha-D-galactosamine:polypeptide N-acetylgalactosaminyltransferase 4 [Source:MGI Symbol;Acc:MGI:894692]	-0.299974	2.54012	4.41524	0.0356192	0.486351
ENSMUSG00000028150	Rorc	RAR-related orphan receptor gamma [Source:MGI Symbol;Acc:MGI:104856]	-0.432306	1.31255	4.41085	0.035711	0.486447
ENSMUSG00000060519	Tor3a	torsin family 3, member A [Source:MGI Symbol;Acc:MGI:1353652]	-0.274838	2.87035	4.4106	0.0357162	0.486447
ENSMUSG00000079057	Cyp4v3	cytochrome P450, family 4, subfamily v, polypeptide 3 [Source:MGI Symbol;Acc:MGI:2142763]	-0.246546	3.29466	4.41	0.0357289	0.486447
ENSMUSG00000034467	Dynlrb2	dynein light chain roadblock-type 2 [Source:MGI Symbol;Acc:MGI:1922715]	-0.637536	0.155496	4.40639	0.0358045	0.48701
ENSMUSG00000020364	Zfp354a	zinc finger protein 354A [Source:MGI Symbol;Acc:MGI:103172]	0.294043	2.7208	4.40253	0.0358857	0.487387
ENSMUSG00000026096	Osgepl1	O-sialoglycoprotein endopeptidase-like 1 [Source:MGI Symbol;Acc:MGI:1919335]	0.253238	3.28312	4.40082	0.0359217	0.487387
ENSMUSG00000022840	Adcy5	adenylate cyclase 5 [Source:MGI Symbol;Acc:MGI:99673]	-0.147128	7.317	4.39871	0.035966	0.487387
ENSMUSG00000019738	Polr2i	polymerase (RNA) II (DNA directed) polypeptide I [Source:MGI Symbol;Acc:MGI:1917170]	0.249454	3.34026	4.39854	0.0359698	0.487387
ENSMUSG00000026773	Pfkfb3	6-phosphofructo-2-kinase/fructose-2,6-biphosphatase 3 [Source:MGI Symbol;Acc:MGI:2181202]	-0.170819	5.34284	4.39693	0.0360037	0.487387
ENSMUSG00000025723	Nmb	neuromedin B [Source:MGI Symbol;Acc:MGI:1915289]	0.599484	0.530091	4.38239	0.036312	0.490309
ENSMUSG00000017493	Igfbp4	insulin-like growth factor binding protein 4 [Source:MGI Symbol;Acc:MGI:96439]	-0.161867	5.8331	4.3819	0.0363224	0.490309
ENSMUSG00000070532	Ccdc190	coiled-coil domain containing 190 [Source:MGI Symbol;Acc:MGI:1925715]	-0.205752	4.13101	4.38163	0.0363282	0.490309
ENSMUSG00000006344	Ggt5	gamma-glutamyltransferase 5 [Source:MGI Symbol;Acc:MGI:1346063]	-0.439483	1.24361	4.38026	0.0363575	0.490309
ENSMUSG00000020844	Nxn	nucleoredoxin [Source:MGI Symbol;Acc:MGI:109331]	-0.244947	3.31199	4.37435	0.0364836	0.49048
ENSMUSG00000029090	Adgra3	adhesion G protein-coupled receptor A3 [Source:MGI Symbol;Acc:MGI:1917943]	-0.186476	4.68288	4.37356	0.0365007	0.49048
ENSMUSG00000026034	Clk1	CDC-like kinase 1 [Source:MGI Symbol;Acc:MGI:107403]	0.161267	5.97142	4.37203	0.0365335	0.49048
ENSMUSG00000067578	Cbln4	cerebellin 4 precursor protein [Source:MGI Symbol;Acc:MGI:2154433]	0.221055	3.84447	4.37184	0.0365374	0.49048
ENSMUSG00000028034	Fubp1	far upstream element (FUSE) binding protein 1 [Source:MGI Symbol;Acc:MGI:1196294]	0.15079	6.91053	4.3716	0.0365427	0.49048
ENSMUSG00000020717	Pecam1	platelet/endothelial cell adhesion molecule 1 [Source:MGI Symbol;Acc:MGI:97537]	-0.198487	4.31146	4.36896	0.0365992	0.490775
ENSMUSG00000031169	Porcn	porcupine homolog (Drosophila) [Source:MGI Symbol;Acc:MGI:1890212]	0.159452	6.09076	4.36703	0.0366409	0.490871
ENSMUSG00000020892	Aloxe3	arachidonate lipoxygenase 3 [Source:MGI Symbol;Acc:MGI:1345140]	0.246797	3.37808	4.3641	0.0367039	0.490962
ENSMUSG00000075254	Heg1	heart development protein with EGF-like domains 1 [Source:MGI Symbol;Acc:MGI:1924696]	-0.170969	5.29607	4.35973	0.0367981	0.490962
ENSMUSG00000020100	Slc29a3	solute carrier family 29 (nucleoside transporters), member 3 [Source:MGI Symbol;Acc:MGI:1918529]	-0.209634	4.01407	4.35688	0.0368598	0.490962
ENSMUSG00000045838	A430105I19Rik	RIKEN cDNA A430105I19 gene [Source:MGI Symbol;Acc:MGI:2685199]	0.253135	3.2616	4.35517	0.0368968	0.490962
ENSMUSG00000025134	Alyref	Aly/REF export factor [Source:MGI Symbol;Acc:MGI:1341044]	0.18326	4.87665	4.35358	0.0369312	0.490962
ENSMUSG00000090812	Samd15	sterile alpha motif domain containing 15 [Source:MGI Symbol;Acc:MGI:2685109]	0.458871	1.25274	4.3517	0.036972	0.490962
ENSMUSG00000043518	Rai2	retinoic acid induced 2 [Source:MGI Symbol;Acc:MGI:1344378]	-0.272983	2.87107	4.35163	0.0369735	0.490962
ENSMUSG00000045095	Magi1	membrane associated guanylate kinase, WW and PDZ domain containing 1 [Source:MGI Symbol;Acc:MGI:1203522]	0.15732	6.23229	4.34917	0.0370269	0.490962
ENSMUSG00000035948	Acss3	acyl-CoA synthetase short-chain family member 3 [Source:MGI Symbol;Acc:MGI:2685720]	-0.580676	0.394623	4.34907	0.0370293	0.490962
ENSMUSG00000067818	Myl9	myosin, light polypeptide 9, regulatory [Source:MGI Symbol;Acc:MGI:2138915]	-0.240985	3.36448	4.34867	0.0370378	0.490962
ENSMUSG00000022836	Mylk	myosin, light polypeptide kinase [Source:MGI Symbol;Acc:MGI:894806]	-0.186982	4.64891	4.34839	0.0370439	0.490962
ENSMUSG00000026197	Zfand2b	zinc finger, AN1 type domain 2B [Source:MGI Symbol;Acc:MGI:1916068]	0.225702	3.7474	4.34755	0.0370622	0.490962
ENSMUSG00000031629	Cenpu	centromere protein U [Source:MGI Symbol;Acc:MGI:1919126]	0.658484	0.235011	4.34082	0.0372091	0.492449
ENSMUSG00000034258	Mfsd7c	major facilitator superfamily domain containing 7C [Source:MGI Symbol;Acc:MGI:2384974]	-0.43458	1.25401	4.33297	0.0373809	0.494262
ENSMUSG00000000708	Kat2b	K(lysine) acetyltransferase 2B [Source:MGI Symbol;Acc:MGI:1343094]	-0.191414	4.49955	4.33127	0.0374183	0.494296
ENSMUSG00000031112	Stk26	serine/threonine kinase 26 [Source:MGI Symbol;Acc:MGI:1917665]	0.259505	3.14506	4.32432	0.0375713	0.495858
ENSMUSG00000022514	Il1rap	interleukin 1 receptor accessory protein [Source:MGI Symbol;Acc:MGI:104975]	0.160666	5.94736	4.32194	0.037624	0.495931
ENSMUSG00000020190	Mknk2	MAP kinase-interacting serine/threonine kinase 2 [Source:MGI Symbol;Acc:MGI:894279]	-0.172822	5.18032	4.32092	0.0376467	0.495931
ENSMUSG00000037278	Tmem97	transmembrane protein 97 [Source:MGI Symbol;Acc:MGI:1916321]	0.300094	2.60494	4.31533	0.0377704	0.4971
ENSMUSG00000060803	Gstp1	glutathione S-transferase, pi 1 [Source:MGI Symbol;Acc:MGI:95865]	0.201838	4.28579	4.30992	0.0378908	0.498224
ENSMUSG00000037965	Zc3h7a	zinc finger CCCH type containing 7 A [Source:MGI Symbol;Acc:MGI:2445044]	0.173266	5.23846	4.29983	0.0381163	0.500725
ENSMUSG00000031134	Rbmx	RNA binding motif protein, X chromosome [Source:MGI Symbol;Acc:MGI:1343044]	0.166624	5.56267	4.29721	0.0381751	0.501034
ENSMUSG00000019916	P4ha1	procollagen-proline, 2-oxoglutarate 4-dioxygenase (proline 4-hydroxylase), alpha 1 polypeptide [Source:MGI Symbol;Acc:MGI:97463]	-0.161783	5.72932	4.2919	0.0382944	0.502137
ENSMUSG00000104394	Gm37254	predicted gene, 37254 [Source:MGI Symbol;Acc:MGI:5610482]	-0.432289	1.26726	4.28798	0.0383827	0.502769
ENSMUSG00000007783	Cpt1c	carnitine palmitoyltransferase 1c [Source:MGI Symbol;Acc:MGI:2446526]	-0.14966	6.71607	4.28662	0.0384134	0.502769
ENSMUSG00000037784	Dzip1l	DAZ interacting protein 1-like [Source:MGI Symbol;Acc:MGI:1919757]	0.20796	4.10765	4.28413	0.0384697	0.503044
ENSMUSG00000028469	Npr2	natriuretic peptide receptor 2 [Source:MGI Symbol;Acc:MGI:97372]	0.169879	5.3685	4.27222	0.0387403	0.505503
ENSMUSG00000078684	5830417I10Rik	RIKEN cDNA 5830417I10 gene [Source:MGI Symbol;Acc:MGI:1923272]	-0.412997	1.406	4.27087	0.0387711	0.505503
ENSMUSG00000021838	Samd4	sterile alpha motif domain containing 4 [Source:MGI Symbol;Acc:MGI:1921730]	-0.174862	5.04484	4.27083	0.038772	0.505503
ENSMUSG00000032368	Zic1	zinc finger protein of the cerebellum 1 [Source:MGI Symbol;Acc:MGI:106683]	-0.202974	4.11611	4.26861	0.0388226	0.505503
ENSMUSG00000034674	Tdg	thymine DNA glycosylase [Source:MGI Symbol;Acc:MGI:108247]	0.224271	3.73971	4.26756	0.0388468	0.505503
ENSMUSG00000020268	Lyrm7	LYR motif containing 7 [Source:MGI Symbol;Acc:MGI:1922780]	0.231804	3.58494	4.26649	0.0388711	0.505503
ENSMUSG00000023009	Nckap5l	NCK-associated protein 5-like [Source:MGI Symbol;Acc:MGI:3609653]	0.202371	4.23849	4.26264	0.0389593	0.50576
ENSMUSG00000057176	Ccdc189	coiled-coil domain containing 189 [Source:MGI Symbol;Acc:MGI:2685012]	-0.321924	2.22664	4.26252	0.0389621	0.50576
ENSMUSG00000092981	Mir5125	microRNA 5125 [Source:MGI Symbol;Acc:MGI:4950450]	0.460214	1.21158	4.25279	0.039186	0.508203
ENSMUSG00000026514	Cnih3	cornichon family AMPA receptor auxiliary protein 3 [Source:MGI Symbol;Acc:MGI:1920228]	0.155957	6.19397	4.25103	0.0392266	0.508265
ENSMUSG00000029710	Ephb4	Eph receptor B4 [Source:MGI Symbol;Acc:MGI:104757]	-0.285785	2.64471	4.24661	0.0393287	0.509124
ENSMUSG00000023755	Rhebl1	Ras homolog enriched in brain like 1 [Source:MGI Symbol;Acc:MGI:1916409]	0.381017	1.76575	4.2265	0.0397974	0.513918
ENSMUSG00000030315	Vgll4	vestigial like family member 4 [Source:MGI Symbol;Acc:MGI:2652840]	-0.185178	4.62976	4.2262	0.0398044	0.513918
ENSMUSG00000002147	Stat6	signal transducer and activator of transcription 6 [Source:MGI Symbol;Acc:MGI:103034]	-0.242383	3.28128	4.22607	0.0398075	0.513918
ENSMUSG00000032436	Cmtm7	CKLF-like MARVEL transmembrane domain containing 7 [Source:MGI Symbol;Acc:MGI:2447166]	-0.51064	0.740156	4.22285	0.039883	0.514338
ENSMUSG00000022987	Zfp641	zinc finger protein 641 [Source:MGI Symbol;Acc:MGI:2442788]	0.235265	3.50073	4.21912	0.039971	0.514338
ENSMUSG00000054457	9430021M05Rik	RIKEN cDNA 9430021M05 gene [Source:MGI Symbol;Acc:MGI:1924538]	0.499327	0.981757	4.21834	0.0399893	0.514338
ENSMUSG00000037395	Rcor3	REST corepressor 3 [Source:MGI Symbol;Acc:MGI:2441920]	0.183732	4.76102	4.21644	0.0400341	0.514338
ENSMUSG00000074039	4930520O04Rik	RIKEN cDNA 4930520O04 gene [Source:MGI Symbol;Acc:MGI:1922366]	0.660569	0.202217	4.21521	0.0400632	0.514338
ENSMUSG00000022112	Gpc5	glypican 5 [Source:MGI Symbol;Acc:MGI:1194894]	-0.160891	5.68723	4.21394	0.0400932	0.514338
ENSMUSG00000029561	Oasl2	2'-5' oligoadenylate synthetase-like 2 [Source:MGI Symbol;Acc:MGI:1344390]	-0.307048	2.36914	4.21253	0.0401264	0.514338
ENSMUSG00000025193	Cutc	cutC copper transporter [Source:MGI Symbol;Acc:MGI:1913638]	0.328292	2.25498	4.2124	0.0401295	0.514338
ENSMUSG00000028465	Tln1	talin 1 [Source:MGI Symbol;Acc:MGI:1099832]	-0.161455	5.64825	4.20724	0.0402518	0.515441
ENSMUSG00000027630	Tbl1xr1	transducin (beta)-like 1X-linked receptor 1 [Source:MGI Symbol;Acc:MGI:2441730]	0.145601	7.21073	4.19878	0.0404531	0.517191
ENSMUSG00000078517	Emc1	ER membrane protein complex subunit 1 [Source:MGI Symbol;Acc:MGI:2443696]	0.148833	6.78114	4.19844	0.0404613	0.517191
ENSMUSG00000026107	Nabp1	nucleic acid binding protein 1 [Source:MGI Symbol;Acc:MGI:1923258]	0.194231	4.40818	4.1925	0.0406032	0.51761
ENSMUSG00000035105	Egln3	egl-9 family hypoxia-inducible factor 3 [Source:MGI Symbol;Acc:MGI:1932288]	-0.318587	2.24266	4.19215	0.0406115	0.51761
ENSMUSG00000033544	Angptl1	angiopoietin-like 1 [Source:MGI Symbol;Acc:MGI:1919963]	-0.574668	0.372046	4.18947	0.0406759	0.51761
ENSMUSG00000040584	Abcb1a	ATP-binding cassette, sub-family B (MDR/TAP), member 1A [Source:MGI Symbol;Acc:MGI:97570]	-0.178042	4.85011	4.1894	0.0406775	0.51761
ENSMUSG00000089832	Shkbp1	Sh3kbp1 binding protein 1 [Source:MGI Symbol;Acc:MGI:2385803]	0.275675	2.85723	4.18802	0.0407106	0.51761
ENSMUSG00000051278	Zgrf1	zinc finger, GRF-type containing 1 [Source:MGI Symbol;Acc:MGI:1918893]	0.316619	2.36333	4.18794	0.0407126	0.51761
ENSMUSG00000028172	Tacr3	tachykinin receptor 3 [Source:MGI Symbol;Acc:MGI:892968]	-0.299827	2.44813	4.18606	0.0407578	0.517723
ENSMUSG00000091415	Ak9	adenylate kinase 9 [Source:MGI Symbol;Acc:MGI:2685080]	-0.542632	0.543621	4.1826	0.0408409	0.518315
ENSMUSG00000054889	Dsp	desmoplakin [Source:MGI Symbol;Acc:MGI:109611]	0.159879	5.82409	4.17887	0.0409309	0.518994
ENSMUSG00000007097	Atp1a2	ATPase, Na+/K+ transporting, alpha 2 polypeptide [Source:MGI Symbol;Acc:MGI:88106]	-0.135847	10.1221	4.17586	0.0410038	0.519454
ENSMUSG00000089957	A830011K09Rik	RIKEN cDNA A830011K09 gene [Source:MGI Symbol;Acc:MGI:2442570]	0.427928	1.40344	4.1736	0.0410586	0.519662
ENSMUSG00000045053	Kcng3	potassium voltage-gated channel, subfamily G, member 3 [Source:MGI Symbol;Acc:MGI:2663923]	0.39871	1.61249	4.17105	0.0411202	0.519662
ENSMUSG00000058979	Cecr5	cat eye syndrome chromosome region, candidate 5 [Source:MGI Symbol;Acc:MGI:2136976]	0.208223	4.02867	4.16925	0.0411639	0.519662
ENSMUSG00000070565	Rasal2	RAS protein activator like 2 [Source:MGI Symbol;Acc:MGI:2443881]	0.147227	6.91457	4.16806	0.0411929	0.519662
ENSMUSG00000021900	Btd	biotinidase [Source:MGI Symbol;Acc:MGI:1347001]	-0.244786	3.2059	4.16749	0.0412068	0.519662
ENSMUSG00000035486	Plk5	polo-like kinase 5 [Source:MGI Symbol;Acc:MGI:3026984]	0.21002	3.99094	4.16615	0.0412395	0.519662
ENSMUSG00000004098	Col5a3	collagen, type V, alpha 3 [Source:MGI Symbol;Acc:MGI:1858212]	0.35511	1.98098	4.16342	0.041306	0.520039
ENSMUSG00000045333	Zfp423	zinc finger protein 423 [Source:MGI Symbol;Acc:MGI:1891217]	-0.183959	4.61683	4.15565	0.0414959	0.520109
ENSMUSG00000063506	Arhgap22	Rho GTPase activating protein 22 [Source:MGI Symbol;Acc:MGI:2443418]	-0.343337	1.96311	4.15446	0.0415251	0.520109
ENSMUSG00000028086	Fbxw7	F-box and WD-40 domain protein 7 [Source:MGI Symbol;Acc:MGI:1354695]	0.141915	7.73296	4.15373	0.041543	0.520109
ENSMUSG00000034109	Golim4	golgi integral membrane protein 4 [Source:MGI Symbol;Acc:MGI:1920374]	-0.169624	5.16837	4.15347	0.0415492	0.520109
ENSMUSG00000025007	Aldh18a1	aldehyde dehydrogenase 18 family, member A1 [Source:MGI Symbol;Acc:MGI:1888908]	-0.193167	4.32635	4.15316	0.0415569	0.520109
ENSMUSG00000106688	Gm42851	predicted gene 42851 [Source:MGI Symbol;Acc:MGI:5662988]	0.545033	0.681047	4.15307	0.0415591	0.520109
ENSMUSG00000097944	A130014A01Rik	RIKEN cDNA A130014A01 gene [Source:MGI Symbol;Acc:MGI:3028043]	0.461515	1.16899	4.15096	0.041611	0.520109
ENSMUSG00000026447	Pik3c2b	phosphoinositide-3-kinase, class 2, beta polypeptide [Source:MGI Symbol;Acc:MGI:2685045]	0.184331	4.68908	4.15041	0.0416244	0.520109
ENSMUSG00000047867	Gimap6	GTPase, IMAP family member 6 [Source:MGI Symbol;Acc:MGI:1918876]	-0.418658	1.32902	4.14974	0.0416409	0.520109
ENSMUSG00000064125	Prr36	proline rich 36 [Source:MGI Symbol;Acc:MGI:3605626]	0.165598	5.44545	4.1338	0.0420348	0.524568
ENSMUSG00000034926	Dhcr24	24-dehydrocholesterol reductase [Source:MGI Symbol;Acc:MGI:1922004]	-0.150956	6.30813	4.12965	0.0421379	0.525242
ENSMUSG00000041974	Spidr	scaffolding protein involved in DNA repair [Source:MGI Symbol;Acc:MGI:1924834]	-0.291409	2.52738	4.12866	0.0421627	0.525242
ENSMUSG00000028128	F3	coagulation factor III [Source:MGI Symbol;Acc:MGI:88381]	-0.165742	5.32902	4.12659	0.0422144	0.525295
ENSMUSG00000024579	Pcyox1l	prenylcysteine oxidase 1 like [Source:MGI Symbol;Acc:MGI:3606062]	0.190528	4.47532	4.12553	0.0422409	0.525295
ENSMUSG00000042686	Jph1	junctophilin 1 [Source:MGI Symbol;Acc:MGI:1891495]	0.157704	5.89101	4.11847	0.0424174	0.526514
ENSMUSG00000026395	Ptprc	protein tyrosine phosphatase, receptor type, C [Source:MGI Symbol;Acc:MGI:97810]	-0.315379	2.23827	4.11799	0.0424296	0.526514
ENSMUSG00000033633	Clec18a	C-type lectin domain family 18, member A [Source:MGI Symbol;Acc:MGI:2672935]	-0.485608	0.850896	4.11717	0.0424501	0.526514
ENSMUSG00000032489	Kif9	kinesin family member 9 [Source:MGI Symbol;Acc:MGI:1098237]	-0.311426	2.28504	4.11059	0.0426156	0.527555
ENSMUSG00000025815	Dhtkd1	dehydrogenase E1 and transketolase domain containing 1 [Source:MGI Symbol;Acc:MGI:2445096]	0.268681	2.91722	4.11003	0.0426297	0.527555
ENSMUSG00000052155	Acvr2a	activin receptor IIA [Source:MGI Symbol;Acc:MGI:102806]	0.151076	6.39238	4.10941	0.0426453	0.527555
ENSMUSG00000034160	Ogt	O-linked N-acetylglucosamine (GlcNAc) transferase (UDP-N-acetylglucosamine:polypeptide-N-acetylglucosaminyl transferase) [Source:MGI Symbol;Acc:MGI:1339639]	0.138817	8.32738	4.10588	0.0427344	0.527974
ENSMUSG00000074170	Plekhf1	pleckstrin homology domain containing, family F (with FYVE domain) member 1 [Source:MGI Symbol;Acc:MGI:1919537]	-0.433722	1.18866	4.10512	0.0427535	0.527974
ENSMUSG00000038976	Ppp1r9b	protein phosphatase 1, regulatory subunit 9B [Source:MGI Symbol;Acc:MGI:2387581]	-0.134627	10.1373	4.10153	0.0428444	0.528638
ENSMUSG00000085385	Snhg17	small nucleolar RNA host gene 17 [Source:MGI Symbol;Acc:MGI:1915358]	0.269298	2.90908	4.09822	0.0429285	0.528951
ENSMUSG00000018740	Slc25a35	solute carrier family 25, member 35 [Source:MGI Symbol;Acc:MGI:1919248]	0.291031	2.63385	4.0976	0.0429443	0.528951
ENSMUSG00000006958	Chrd	chordin [Source:MGI Symbol;Acc:MGI:1313268]	0.157191	5.87928	4.08829	0.0431813	0.531411
ENSMUSG00000068699	Flnc	filamin C, gamma [Source:MGI Symbol;Acc:MGI:95557]	-0.353502	1.83993	4.08663	0.0432238	0.531421
ENSMUSG00000057143	Trim12c	tripartite motif-containing 12C [Source:MGI Symbol;Acc:MGI:4821183]	-0.386078	1.54866	4.08533	0.043257	0.531421
ENSMUSG00000030107	Usp18	ubiquitin specific peptidase 18 [Source:MGI Symbol;Acc:MGI:1344364]	-0.597251	0.21966	4.08235	0.0433333	0.531899
ENSMUSG00000060636	Rpl35a	ribosomal protein L35A [Source:MGI Symbol;Acc:MGI:1928894]	0.181881	4.71617	4.08038	0.043384	0.532062
ENSMUSG00000102440	Pcdhga9	protocadherin gamma subfamily A, 9 [Source:MGI Symbol;Acc:MGI:1935226]	-0.267504	2.8139	4.07286	0.0435774	0.533973
ENSMUSG00000019818	Cd164	CD164 antigen [Source:MGI Symbol;Acc:MGI:1859568]	-0.150279	6.25778	4.0653	0.043773	0.535194
ENSMUSG00000043279	Trim56	tripartite motif-containing 56 [Source:MGI Symbol;Acc:MGI:2685298]	-0.20216	4.03057	4.06482	0.0437854	0.535194
ENSMUSG00000029027	Dffb	DNA fragmentation factor, beta subunit [Source:MGI Symbol;Acc:MGI:1196287]	0.329334	2.17229	4.06447	0.0437945	0.535194
ENSMUSG00000097059	Fam120aos	family with sequence similarity 120A, opposite strand [Source:MGI Symbol;Acc:MGI:1915378]	0.243379	3.28425	4.06258	0.0438435	0.535194
ENSMUSG00000038844	Kif16b	kinesin family member 16B [Source:MGI Symbol;Acc:MGI:1098240]	-0.207577	3.8987	4.0604	0.0439	0.535194
ENSMUSG00000051067	Lingo3	leucine rich repeat and Ig domain containing 3 [Source:MGI Symbol;Acc:MGI:3609246]	-0.17392	4.90696	4.06029	0.043903	0.535194
ENSMUSG00000018585	Atox1	antioxidant 1 copper chaperone [Source:MGI Symbol;Acc:MGI:1333855]	-0.191078	4.31645	4.05519	0.0440359	0.536121
ENSMUSG00000025366	Esyt1	extended synaptotagmin-like protein 1 [Source:MGI Symbol;Acc:MGI:1344426]	-0.258515	2.93993	4.05447	0.0440544	0.536121
ENSMUSG00000086784	Isoc2a	isochorismatase domain containing 2a [Source:MGI Symbol;Acc:MGI:3609243]	-0.215808	3.70478	4.05131	0.0441372	0.536545
ENSMUSG00000046718	Bst2	bone marrow stromal cell antigen 2 [Source:MGI Symbol;Acc:MGI:1916800]	-0.388907	1.49595	4.04899	0.0441979	0.536545
ENSMUSG00000024957	Kcnk4	potassium channel, subfamily K, member 4 [Source:MGI Symbol;Acc:MGI:1298234]	-0.282028	2.59924	4.04881	0.0442025	0.536545
ENSMUSG00000089862	Umad1	UMAP1-MVP12 associated (UMA) domain containing 1 [Source:MGI Symbol;Acc:MGI:3840148]	0.173313	5.00721	4.04589	0.0442791	0.537016
ENSMUSG00000038141	Tmem181a	transmembrane protein 181A [Source:MGI Symbol;Acc:MGI:1924356]	0.148196	6.54626	4.04269	0.0443631	0.537354
ENSMUSG00000027435	Cd93	CD93 antigen [Source:MGI Symbol;Acc:MGI:106664]	-0.230824	3.39325	4.04195	0.0443826	0.537354
ENSMUSG00000037169	Mycn	v-myc avian myelocytomatosis viral related oncogene, neuroblastoma derived [Source:MGI Symbol;Acc:MGI:97357]	0.230315	3.49937	4.03945	0.0444484	0.537584
ENSMUSG00000028307	Aldob	aldolase B, fructose-bisphosphate [Source:MGI Symbol;Acc:MGI:87995]	0.576875	0.48047	4.03835	0.0444772	0.537584
ENSMUSG00000020121	Srgap1	SLIT-ROBO Rho GTPase activating protein 1 [Source:MGI Symbol;Acc:MGI:2152936]	-0.18383	4.52571	4.03365	0.0446015	0.537925
ENSMUSG00000015879	Fam184b	family with sequence similarity 184, member B [Source:MGI Symbol;Acc:MGI:2442958]	0.292945	2.56941	4.03291	0.044621	0.537925
ENSMUSG00000047067	Dusp28	dual specificity phosphatase 28 [Source:MGI Symbol;Acc:MGI:1914696]	-0.203687	3.96369	4.03261	0.0446287	0.537925
ENSMUSG00000096929	A330023F24Rik	RIKEN cDNA A330023F24 gene [Source:MGI Symbol;Acc:MGI:2443958]	0.179488	4.7666	4.03156	0.0446568	0.537925
ENSMUSG00000027488	Snta1	syntrophin, acidic 1 [Source:MGI Symbol;Acc:MGI:101772]	-0.173895	4.87837	4.0297	0.0447059	0.53806
ENSMUSG00000035032	Nek11	NIMA (never in mitosis gene a)-related expressed kinase 11 [Source:MGI Symbol;Acc:MGI:2442276]	-0.458064	0.998282	4.0264	0.0447933	0.538227
ENSMUSG00000020994	Pnn	pinin [Source:MGI Symbol;Acc:MGI:1100514]	0.153616	6.05311	4.02511	0.0448278	0.538227
ENSMUSG00000053012	Krcc1	lysine-rich coiled-coil 1 [Source:MGI Symbol;Acc:MGI:1889377]	-0.206065	3.90422	4.02236	0.0449009	0.538227
ENSMUSG00000054720	Lrrc8c	leucine rich repeat containing 8 family, member C [Source:MGI Symbol;Acc:MGI:2140839]	-0.166364	5.19245	4.02168	0.044919	0.538227
ENSMUSG00000042010	Acacb	acetyl-Coenzyme A carboxylase beta [Source:MGI Symbol;Acc:MGI:2140940]	-0.281283	2.61025	4.02108	0.0449349	0.538227
ENSMUSG00000085767	Gm13563	predicted gene 13563 [Source:MGI Symbol;Acc:MGI:3652052]	0.439169	1.26907	4.0186	0.045001	0.538227
ENSMUSG00000097236	4831440E17Rik	RIKEN cDNA 4831440E17 gene [Source:MGI Symbol;Acc:MGI:2445144]	0.657187	0.140879	4.0185	0.0450038	0.538227
ENSMUSG00000020541	Tom1l1	target of myb1-like 1 (chicken) [Source:MGI Symbol;Acc:MGI:1919193]	-0.209531	3.82723	4.01746	0.0450315	0.538227
ENSMUSG00000028980	H6pd	hexose-6-phosphate dehydrogenase (glucose 1-dehydrogenase) [Source:MGI Symbol;Acc:MGI:2140356]	-0.248872	3.06661	4.01533	0.0450885	0.538227
ENSMUSG00000026790	Odf2	outer dense fiber of sperm tails 2 [Source:MGI Symbol;Acc:MGI:1098824]	0.156365	5.84518	4.01496	0.0450984	0.538227
ENSMUSG00000021255	Esrrb	estrogen related receptor, beta [Source:MGI Symbol;Acc:MGI:1346832]	-0.482119	0.83077	4.01028	0.0452236	0.539269
ENSMUSG00000020993	Trappc6b	trafficking protein particle complex 6B [Source:MGI Symbol;Acc:MGI:1925482]	0.157229	5.77519	4.00712	0.0453086	0.539524
ENSMUSG00000097756	A730056A06Rik	RIKEN cDNA A730056A06 gene [Source:MGI Symbol;Acc:MGI:2442718]	-0.39943	1.42493	4.00666	0.0453209	0.539524
ENSMUSG00000019984	Med23	mediator complex subunit 23 [Source:MGI Symbol;Acc:MGI:1917458]	0.165691	5.29972	3.99951	0.0455134	0.541362
ENSMUSG00000056531	Ccdc18	coiled-coil domain containing 18 [Source:MGI Symbol;Acc:MGI:1922974]	0.477947	0.994308	3.98953	0.0457839	0.544124
ENSMUSG00000021811	Dnajc9	DnaJ heat shock protein family (Hsp40) member C9 [Source:MGI Symbol;Acc:MGI:1915326]	0.190211	4.38911	3.98581	0.0458849	0.544165
ENSMUSG00000037815	Ctnna1	catenin (cadherin associated protein), alpha 1 [Source:MGI Symbol;Acc:MGI:88274]	-0.152823	5.93825	3.98557	0.0458917	0.544165
ENSMUSG00000001665	Gstt3	glutathione S-transferase, theta 3 [Source:MGI Symbol;Acc:MGI:2143526]	-0.480587	0.83185	3.98518	0.0459022	0.544165
ENSMUSG00000017715	Pgs1	phosphatidylglycerophosphate synthase 1 [Source:MGI Symbol;Acc:MGI:1921701]	-0.152336	5.96832	3.9799	0.0460462	0.545267
ENSMUSG00000006526	Tmem110	transmembrane protein 110 [Source:MGI Symbol;Acc:MGI:1921500]	0.194236	4.26374	3.97896	0.0460719	0.545267
ENSMUSG00000040459	Arglu1	arginine and glutamate rich 1 [Source:MGI Symbol;Acc:MGI:2442985]	0.15306	6.00777	3.96881	0.0463505	0.548108
ENSMUSG00000074281	Gm12522	predicted gene 12522 [Source:MGI Symbol;Acc:MGI:3651334]	0.507114	0.828849	3.96215	0.0465341	0.549756
ENSMUSG00000043411	Usp48	ubiquitin specific peptidase 48 [Source:MGI Symbol;Acc:MGI:2158502]	0.145078	6.71893	3.96096	0.0465672	0.549756
ENSMUSG00000031258	Xkrx	X-linked Kx blood group related, X-linked [Source:MGI Symbol;Acc:MGI:3584011]	0.676443	0.0529783	3.95633	0.0466954	0.550694
ENSMUSG00000036002	Fam214b	family with sequence similarity 214, member B [Source:MGI Symbol;Acc:MGI:2441854]	0.16657	5.21791	3.9553	0.0467241	0.550694
ENSMUSG00000061322	Dnaic1	dynein, axonemal, intermediate chain 1 [Source:MGI Symbol;Acc:MGI:1916172]	-0.373392	1.60709	3.95323	0.0467814	0.550912
ENSMUSG00000069170	Adgrv1	adhesion G protein-coupled receptor V1 [Source:MGI Symbol;Acc:MGI:1274784]	-0.374901	1.59738	3.95058	0.0468553	0.551325
ENSMUSG00000051041	Olfml1	olfactomedin-like 1 [Source:MGI Symbol;Acc:MGI:2679264]	-0.219351	3.56422	3.94855	0.0469117	0.551533
ENSMUSG00000046567	4930430F08Rik	RIKEN cDNA 4930430F08 gene [Source:MGI Symbol;Acc:MGI:1921197]	0.203774	4.00351	3.94491	0.0470135	0.552272
ENSMUSG00000090266	Mettl23	methyltransferase like 23 [Source:MGI Symbol;Acc:MGI:1921569]	0.237419	3.30679	3.94284	0.0470712	0.552479
ENSMUSG00000083219	Gm11410	predicted gene 11410 [Source:MGI Symbol;Acc:MGI:3652015]	0.602552	0.361075	3.94148	0.0471092	0.552479
ENSMUSG00000032806	Slc10a3	solute carrier family 10 (sodium/bile acid cotransporter family), member 3 [Source:MGI Symbol;Acc:MGI:95048]	-0.449902	1.02581	3.93998	0.0471514	0.552479
ENSMUSG00000019539	Rcn3	reticulocalbin 3, EF-hand calcium binding domain [Source:MGI Symbol;Acc:MGI:1277122]	-0.262174	2.82809	3.93785	0.047211	0.552479
ENSMUSG00000064246	Chil1	chitinase-like 1 [Source:MGI Symbol;Acc:MGI:1340899]	-0.254843	2.93788	3.93627	0.0472554	0.552479
ENSMUSG00000071567	A830039N20Rik	RIKEN cDNA A830039N20 gene [Source:MGI Symbol;Acc:MGI:2445176]	0.153	5.9696	3.93596	0.0472643	0.552479
ENSMUSG00000026193	Fn1	fibronectin 1 [Source:MGI Symbol;Acc:MGI:95566]	-0.149796	6.0907	3.93388	0.0473226	0.552706
ENSMUSG00000003746	Man1a	mannosidase 1, alpha [Source:MGI Symbol;Acc:MGI:104677]	0.147686	6.39373	3.9298	0.0474376	0.553595
ENSMUSG00000038685	Rtel1	regulator of telomere elongation helicase 1 [Source:MGI Symbol;Acc:MGI:2139369]	0.216519	3.70035	3.92821	0.0474826	0.553665
ENSMUSG00000021203	Otub2	OTU domain, ubiquitin aldehyde binding 2 [Source:MGI Symbol;Acc:MGI:1915399]	-0.157144	5.57585	3.92438	0.0475907	0.5542
ENSMUSG00000031111	Igsf1	immunoglobulin superfamily, member 1 [Source:MGI Symbol;Acc:MGI:2147913]	-0.225662	3.43205	3.92382	0.0476065	0.5542
ENSMUSG00000039942	Ptger4	prostaglandin E receptor 4 (subtype EP4) [Source:MGI Symbol;Acc:MGI:104311]	-0.565457	0.315619	3.91931	0.0477346	0.555237
ENSMUSG00000002108	Nr1h3	nuclear receptor subfamily 1, group H, member 3 [Source:MGI Symbol;Acc:MGI:1352462]	0.448342	1.14191	3.90612	0.0481106	0.559152
ENSMUSG00000025130	P4hb	prolyl 4-hydroxylase, beta polypeptide [Source:MGI Symbol;Acc:MGI:97464]	-0.143571	6.6235	3.90022	0.0482798	0.560661
ENSMUSG00000086815	3110082J24Rik	RIKEN cDNA 3110082J24 gene [Source:MGI Symbol;Acc:MGI:3641994]	-0.531325	0.504285	3.89121	0.0485393	0.563215
ENSMUSG00000096780	Tmem181b-ps	transmembrane protein 181B, pseudogene [Source:MGI Symbol;Acc:MGI:3779544]	0.162743	5.3284	3.88568	0.0486997	0.564614
ENSMUSG00000092192	Dyx1c1	dyslexia susceptibility 1 candidate 1 [Source:MGI Symbol;Acc:MGI:1914935]	-0.551227	0.397666	3.8803	0.0488558	0.565963
ENSMUSG00000027582	Zgpat	zinc finger, CCCH-type with G patch domain [Source:MGI Symbol;Acc:MGI:2449939]	0.165412	5.19329	3.87876	0.0489008	0.566023
ENSMUSG00000047907	Tshz2	teashirt zinc finger family member 2 [Source:MGI Symbol;Acc:MGI:2153084]	-0.146144	6.30662	3.87673	0.0489598	0.566245
ENSMUSG00000050965	Prkca	protein kinase C, alpha [Source:MGI Symbol;Acc:MGI:97595]	-0.132726	8.74543	3.86734	0.0492345	0.568959
ENSMUSG00000021376	Tpmt	thiopurine methyltransferase [Source:MGI Symbol;Acc:MGI:98812]	-0.295543	2.35181	3.86573	0.0492818	0.569043
ENSMUSG00000037735	2810032G03Rik	RIKEN cDNA 2810032G03 gene [Source:MGI Symbol;Acc:MGI:1919919]	-0.242099	3.10763	3.86347	0.0493482	0.569346
ENSMUSG00000018446	C1qbp	complement component 1, q subcomponent binding protein [Source:MGI Symbol;Acc:MGI:1194505]	0.155664	5.68544	3.85865	0.0494901	0.569681
ENSMUSG00000032875	Arhgef17	Rho guanine nucleotide exchange factor (GEF) 17 [Source:MGI Symbol;Acc:MGI:2673002]	-0.133385	8.40598	3.85721	0.0495327	0.569681
ENSMUSG00000085622	3110056K07Rik	RIKEN cDNA 3110056K07 gene [Source:MGI Symbol;Acc:MGI:1920454]	0.317544	2.22341	3.85715	0.0495344	0.569681
ENSMUSG00000001103	Sebox	SEBOX homeobox [Source:MGI Symbol;Acc:MGI:108012]	-0.276709	2.59771	3.85705	0.0495375	0.569681
ENSMUSG00000046808	Atp10d	ATPase, class V, type 10D [Source:MGI Symbol;Acc:MGI:2450125]	-0.34873	1.79803	3.85339	0.0496456	0.570144
ENSMUSG00000002274	Metrn	meteorin, glial cell differentiation regulator [Source:MGI Symbol;Acc:MGI:1917333]	-0.163975	5.14601	3.85276	0.0496642	0.570144
ENSMUSG00000037523	Mavs	mitochondrial antiviral signaling protein [Source:MGI Symbol;Acc:MGI:2444773]	-0.253818	2.9192	3.85142	0.049704	0.570144
ENSMUSG00000097061	9330151L19Rik	RIKEN cDNA 9330151L19 gene [Source:MGI Symbol;Acc:MGI:3041168]	0.187387	4.37156	3.84903	0.0497749	0.570144
ENSMUSG00000003420	Fcgrt	Fc receptor, IgG, alpha chain transporter [Source:MGI Symbol;Acc:MGI:103017]	-0.206723	3.78278	3.84891	0.0497783	0.570144
ENSMUSG00000042599	Kdm7a	lysine (K)-specific demethylase 7A [Source:MGI Symbol;Acc:MGI:2443388]	-0.141004	6.80487	3.84411	0.0499209	0.571218
ENSMUSG00000025351	Cd63	CD63 antigen [Source:MGI Symbol;Acc:MGI:99529]	-0.199845	3.94047	3.84141	0.0500014	0.571218
ENSMUSG00000035121	Neil2	nei like 2 (E. coli) [Source:MGI Symbol;Acc:MGI:2686058]	0.586944	0.383186	3.84125	0.0500061	0.571218
ENSMUSG00000032009	Sesn3	sestrin 3 [Source:MGI Symbol;Acc:MGI:1922997]	-0.163495	5.15022	3.83901	0.050073	0.571218
ENSMUSG00000020599	Rgs9	regulator of G-protein signaling 9 [Source:MGI Symbol;Acc:MGI:1338824]	-0.233281	3.23611	3.83828	0.0500949	0.571218
ENSMUSG00000000957	Mmp14	matrix metallopeptidase 14 (membrane-inserted) [Source:MGI Symbol;Acc:MGI:101900]	-0.185378	4.33128	3.83599	0.0501632	0.571218
ENSMUSG00000022696	Sidt1	SID1 transmembrane family, member 1 [Source:MGI Symbol;Acc:MGI:2443155]	0.153081	5.82714	3.83575	0.0501706	0.571218
ENSMUSG00000001751	Naglu	alpha-N-acetylglucosaminidase (Sanfilippo disease IIIB) [Source:MGI Symbol;Acc:MGI:1351641]	-0.252459	2.91802	3.83498	0.0501936	0.571218
ENSMUSG00000002325	Irf9	interferon regulatory factor 9 [Source:MGI Symbol;Acc:MGI:107587]	-0.241438	3.10634	3.83309	0.0502502	0.571405
ENSMUSG00000045662	Henmt1	HEN1 methyltransferase homolog 1 (Arabidopsis) [Source:MGI Symbol;Acc:MGI:1913965]	0.536531	0.607743	3.82808	0.0504005	0.572656
ENSMUSG00000051169	Rpusd3	RNA pseudouridylate synthase domain containing 3 [Source:MGI Symbol;Acc:MGI:2141440]	0.243589	3.13599	3.82478	0.0505	0.573329
ENSMUSG00000021598	Med10	mediator complex subunit 10 [Source:MGI Symbol;Acc:MGI:106331]	0.183353	4.47658	3.82151	0.0505987	0.57399
ENSMUSG00000024665	Fads2	fatty acid desaturase 2 [Source:MGI Symbol;Acc:MGI:1930079]	-0.141787	6.65122	3.81742	0.0507223	0.574934
ENSMUSG00000039005	Tlr4	toll-like receptor 4 [Source:MGI Symbol;Acc:MGI:96824]	-0.419303	1.16794	3.81437	0.0508147	0.575522
ENSMUSG00000025478	Dpysl4	dihydropyrimidinase-like 4 [Source:MGI Symbol;Acc:MGI:1349764]	0.158209	5.47615	3.80248	0.0511768	0.57906
ENSMUSG00000017713	Tha1	threonine aldolase 1 [Source:MGI Symbol;Acc:MGI:1919026]	-0.386548	1.43837	3.80101	0.0512215	0.57906
ENSMUSG00000036023	Parp2	poly (ADP-ribose) polymerase family, member 2 [Source:MGI Symbol;Acc:MGI:1341112]	-0.202738	3.84937	3.79982	0.051258	0.57906
ENSMUSG00000025915	Sgk3	serum/glucocorticoid regulated kinase 3 [Source:MGI Symbol;Acc:MGI:2182368]	-0.217864	3.51723	3.79878	0.05129	0.57906
ENSMUSG00000045083	Lingo2	leucine rich repeat and Ig domain containing 2 [Source:MGI Symbol;Acc:MGI:2442298]	0.184228	4.42594	3.7946	0.0514182	0.579882
ENSMUSG00000031302	Nlgn3	neuroligin 3 [Source:MGI Symbol;Acc:MGI:2444609]	0.141053	6.82931	3.79374	0.0514445	0.579882
ENSMUSG00000031885	Cbfb	core binding factor beta [Source:MGI Symbol;Acc:MGI:99851]	0.173836	4.76761	3.79115	0.0515242	0.580173
ENSMUSG00000002825	Qtrt1	queuine tRNA-ribosyltransferase 1 [Source:MGI Symbol;Acc:MGI:1931441]	0.266601	2.78504	3.78899	0.0515908	0.580173
ENSMUSG00000015839	Nfe2l2	nuclear factor, erythroid derived 2, like 2 [Source:MGI Symbol;Acc:MGI:108420]	-0.197871	3.95008	3.78893	0.0515927	0.580173
ENSMUSG00000070867	Trabd2b	TraB domain containing 2B [Source:MGI Symbol;Acc:MGI:3650152]	-0.312666	2.12281	3.78235	0.0517958	0.581906
ENSMUSG00000024978	Gpam	glycerol-3-phosphate acyltransferase, mitochondrial [Source:MGI Symbol;Acc:MGI:109162]	-0.149752	5.87309	3.77902	0.0518992	0.581906
ENSMUSG00000045876	Pcdhb8	protocadherin beta 8 [Source:MGI Symbol;Acc:MGI:2136742]	0.378428	1.6105	3.77891	0.0519024	0.581906
ENSMUSG00000055436	Srsf11	serine/arginine-rich splicing factor 11 [Source:MGI Symbol;Acc:MGI:1916457]	0.140104	6.91416	3.77865	0.0519106	0.581906
ENSMUSG00000069833	Ahnak	AHNAK nucleoprotein (desmoyokin) [Source:MGI Symbol;Acc:MGI:1316648]	-0.159229	5.29661	3.77555	0.0520067	0.582524
ENSMUSG00000033981	Gria2	glutamate receptor, ionotropic, AMPA2 (alpha 2) [Source:MGI Symbol;Acc:MGI:95809]	0.12997	10.1116	3.7736	0.0520676	0.582747
ENSMUSG00000027800	Tm4sf1	transmembrane 4 superfamily member 1 [Source:MGI Symbol;Acc:MGI:104678]	-0.215535	3.54705	3.772	0.0521173	0.582845
ENSMUSG00000032299	Commd4	COMM domain containing 4 [Source:MGI Symbol;Acc:MGI:1913449]	0.180856	4.50819	3.76689	0.0522769	0.583882
ENSMUSG00000022883	Robo1	roundabout guidance receptor 1 [Source:MGI Symbol;Acc:MGI:1274781]	-0.141644	6.56221	3.7664	0.0522922	0.583882
ENSMUSG00000009628	Tex15	testis expressed gene 15 [Source:MGI Symbol;Acc:MGI:1934816]	0.391583	1.50312	3.76496	0.0523371	0.583924
ENSMUSG00000032369	Plscr1	phospholipid scramblase 1 [Source:MGI Symbol;Acc:MGI:893575]	-0.54732	0.363732	3.76118	0.0524554	0.584317
ENSMUSG00000006611	Hfe	hemochromatosis [Source:MGI Symbol;Acc:MGI:109191]	-0.284051	2.4399	3.76075	0.052469	0.584317
ENSMUSG00000020289	Nprl3	nitrogen permease regulator-like 3 [Source:MGI Symbol;Acc:MGI:109258]	0.177923	4.6004	3.7599	0.0524956	0.584317
ENSMUSG00000021823	Vcl	vinculin [Source:MGI Symbol;Acc:MGI:98927]	-0.155011	5.5012	3.75663	0.0525986	0.584583
ENSMUSG00000032332	Col12a1	collagen, type XII, alpha 1 [Source:MGI Symbol;Acc:MGI:88448]	-0.216689	3.50937	3.75549	0.0526344	0.584583
ENSMUSG00000026970	Rbms1	RNA binding motif, single stranded interacting protein 1 [Source:MGI Symbol;Acc:MGI:1861774]	-0.187554	4.20683	3.75522	0.0526429	0.584583
ENSMUSG00000017999	Ddx27	DEAD (Asp-Glu-Ala-Asp) box polypeptide 27 [Source:MGI Symbol;Acc:MGI:2385884]	0.177601	4.60501	3.75334	0.0527022	0.584785
ENSMUSG00000040940	Arhgef1	Rho guanine nucleotide exchange factor (GEF) 1 [Source:MGI Symbol;Acc:MGI:1353510]	0.16056	5.29536	3.75202	0.0527438	0.58479
ENSMUSG00000020241	Col6a2	collagen, type VI, alpha 2 [Source:MGI Symbol;Acc:MGI:88460]	-0.226114	3.32703	3.74965	0.0528186	0.585163
ENSMUSG00000041308	Sntb2	syntrophin, basic 2 [Source:MGI Symbol;Acc:MGI:101771]	-0.192351	4.07639	3.7473	0.052893	0.58553
ENSMUSG00000049969	Plekhf2	pleckstrin homology domain containing, family F (with FYVE domain) member 2 [Source:MGI Symbol;Acc:MGI:1919051]	-0.229599	3.25784	3.74115	0.0530878	0.58723
ENSMUSG00000068101	Cenpm	centromere protein M [Source:MGI Symbol;Acc:MGI:1913820]	-0.493247	0.644181	3.73717	0.0532146	0.588137
ENSMUSG00000075289	Carns1	carnosine synthase 1 [Source:MGI Symbol;Acc:MGI:2147595]	-0.263559	2.71587	3.73598	0.0532526	0.588137
ENSMUSG00000050912	Tmem123	transmembrane protein 123 [Source:MGI Symbol;Acc:MGI:1919179]	-0.186883	4.21823	3.73281	0.0533535	0.588794
ENSMUSG00000026031	Cflar	CASP8 and FADD-like apoptosis regulator [Source:MGI Symbol;Acc:MGI:1336166]	-0.167672	4.86205	3.72846	0.0534926	0.589871
ENSMUSG00000045107	Saysd1	SAYSVFN motif domain containing 1 [Source:MGI Symbol;Acc:MGI:1914759]	0.282924	2.53846	3.72222	0.0536928	0.591609
ENSMUSG00000042256	Ptchd4	patched domain containing 4 [Source:MGI Symbol;Acc:MGI:1920485]	0.25052	2.98937	3.72096	0.0537335	0.591609
ENSMUSG00000029648	Flt1	FMS-like tyrosine kinase 1 [Source:MGI Symbol;Acc:MGI:95558]	-0.141715	6.44062	3.71066	0.0540662	0.594493
ENSMUSG00000030411	Nova2	neuro-oncological ventral antigen 2 [Source:MGI Symbol;Acc:MGI:104296]	0.137688	7.07799	3.71026	0.054079	0.594493
ENSMUSG00000025745	Hadha	hydroxyacyl-Coenzyme A dehydrogenase/3-ketoacyl-Coenzyme A thiolase/enoyl-Coenzyme A hydratase (trifunctional protein), alpha subunit [Source:MGI Symbol;Acc:MGI:2135593]	-0.146695	5.99309	3.70559	0.0542306	0.595699
ENSMUSG00000106099	Gm42664	predicted gene 42664 [Source:MGI Symbol;Acc:MGI:5662801]	0.301465	2.32155	3.696	0.0545429	0.598666
ENSMUSG00000031367	Ap1s2	adaptor-related protein complex 1, sigma 2 subunit [Source:MGI Symbol;Acc:MGI:1889383]	-0.152661	5.56418	3.69025	0.0547314	0.600272
ENSMUSG00000029797	Sspo	SCO-spondin [Source:MGI Symbol;Acc:MGI:2674311]	0.445754	1.07945	3.67864	0.055114	0.603938
ENSMUSG00000002365	Snx9	sorting nexin 9 [Source:MGI Symbol;Acc:MGI:1913866]	-0.20472	3.72205	3.67753	0.0551506	0.603938
ENSMUSG00000040865	Ino80d	INO80 complex subunit D [Source:MGI Symbol;Acc:MGI:3027003]	0.150418	5.78146	3.67438	0.0552547	0.603982
ENSMUSG00000020773	Trim47	tripartite motif-containing 47 [Source:MGI Symbol;Acc:MGI:1917374]	-0.368187	1.53045	3.67394	0.0552695	0.603982
ENSMUSG00000021120	Pigh	phosphatidylinositol glycan anchor biosynthesis, class H [Source:MGI Symbol;Acc:MGI:99463]	-0.219759	3.39554	3.67327	0.0552917	0.603982
ENSMUSG00000032179	Bmp5	bone morphogenetic protein 5 [Source:MGI Symbol;Acc:MGI:88181]	-0.438903	0.991413	3.67227	0.0553247	0.603982
ENSMUSG00000040751	Lat2	linker for activation of T cells family, member 2 [Source:MGI Symbol;Acc:MGI:1926479]	0.525949	0.613931	3.66452	0.0555828	0.605441
ENSMUSG00000091586	Cyp4f17	cytochrome P450, family 4, subfamily f, polypeptide 17 [Source:MGI Symbol;Acc:MGI:3646233]	-0.430024	1.04604	3.66378	0.0556075	0.605441
ENSMUSG00000031004	Mki67	antigen identified by monoclonal antibody Ki 67 [Source:MGI Symbol;Acc:MGI:106035]	-0.513943	0.499075	3.66168	0.0556773	0.605441
ENSMUSG00000027957	Slc35a3	solute carrier family 35 (UDP-N-acetylglucosamine (UDP-GlcNAc) transporter), member 3 [Source:MGI Symbol;Acc:MGI:1917648]	-0.17142	4.66353	3.66107	0.0556978	0.605441
ENSMUSG00000055044	Pdlim1	PDZ and LIM domain 1 (elfin) [Source:MGI Symbol;Acc:MGI:1860611]	-0.385803	1.36056	3.66094	0.0557023	0.605441
ENSMUSG00000002985	Apoe	apolipoprotein E [Source:MGI Symbol;Acc:MGI:88057]	-0.127155	10.1959	3.66059	0.0557138	0.605441
ENSMUSG00000024228	Nudt12	nudix (nucleoside diphosphate linked moiety X)-type motif 12 [Source:MGI Symbol;Acc:MGI:1915243]	-0.245067	2.94848	3.65622	0.0558601	0.606566
ENSMUSG00000060063	Alox5ap	arachidonate 5-lipoxygenase activating protein [Source:MGI Symbol;Acc:MGI:107505]	-0.349773	1.67797	3.65143	0.0560209	0.607848
ENSMUSG00000040877	Wdr25	WD repeat domain 25 [Source:MGI Symbol;Acc:MGI:3045255]	0.241231	3.103	3.64889	0.0561067	0.608315
ENSMUSG00000024219	Anks1	ankyrin repeat and SAM domain containing 1 [Source:MGI Symbol;Acc:MGI:2446180]	-0.163067	4.98553	3.64713	0.0561658	0.608391
ENSMUSG00000031864	Ints10	integrator complex subunit 10 [Source:MGI Symbol;Acc:MGI:1918135]	0.148379	5.8817	3.64614	0.0561993	0.608391
ENSMUSG00000032525	Nktr	natural killer tumor recognition sequence [Source:MGI Symbol;Acc:MGI:97346]	0.139338	6.68472	3.63922	0.0564334	0.610262
ENSMUSG00000010064	Slc38a3	solute carrier family 38, member 3 [Source:MGI Symbol;Acc:MGI:1923507]	-0.148087	5.78982	3.63821	0.0564677	0.610262
ENSMUSG00000030793	Pycard	PYD and CARD domain containing [Source:MGI Symbol;Acc:MGI:1931465]	-0.381028	1.40546	3.63723	0.056501	0.610262
ENSMUSG00000097574	C920006O11Rik	RIKEN cDNA C920006O11 gene [Source:MGI Symbol;Acc:MGI:2443759]	0.383006	1.51672	3.63267	0.0566559	0.61147
ENSMUSG00000044816	D630023F18Rik	RIKEN cDNA D630023F18 gene [Source:MGI Symbol;Acc:MGI:2138198]	0.286037	2.46549	3.62663	0.0568619	0.613228
ENSMUSG00000020904	Cfap52	cilia and flagella associated protein 52 [Source:MGI Symbol;Acc:MGI:1919110]	-0.466514	0.780794	3.62057	0.0570694	0.613786
ENSMUSG00000035778	Ggta1	glycoprotein galactosyltransferase alpha 1, 3 [Source:MGI Symbol;Acc:MGI:95704]	-0.278164	2.4602	3.61972	0.0570984	0.613786
ENSMUSG00000026383	Epb41l5	erythrocyte membrane protein band 4.1 like 5 [Source:MGI Symbol;Acc:MGI:103006]	-0.234841	3.09249	3.61872	0.0571329	0.613786
ENSMUSG00000061353	Cxcl12	chemokine (C-X-C motif) ligand 12 [Source:MGI Symbol;Acc:MGI:103556]	-0.142201	6.21855	3.61622	0.0572189	0.613786
ENSMUSG00000056458	Mok	MOK protein kinase [Source:MGI Symbol;Acc:MGI:1336881]	-0.248772	2.87353	3.61607	0.0572239	0.613786
ENSMUSG00000030499	Kctd15	potassium channel tetramerisation domain containing 15 [Source:MGI Symbol;Acc:MGI:2385276]	-0.213811	3.49626	3.61577	0.0572341	0.613786
ENSMUSG00000055917	Zfp277	zinc finger protein 277 [Source:MGI Symbol;Acc:MGI:1890393]	0.185519	4.2581	3.61508	0.0572581	0.613786
ENSMUSG00000019139	Isyna1	myo-inositol 1-phosphate synthase A1 [Source:MGI Symbol;Acc:MGI:1919030]	-0.170189	4.66229	3.61505	0.0572591	0.613786
ENSMUSG00000097452	Gm2824	predicted gene 2824 [Source:MGI Symbol;Acc:MGI:3780995]	0.231666	3.22869	3.61135	0.0573865	0.614689
ENSMUSG00000048578	Mlec	malectin [Source:MGI Symbol;Acc:MGI:1924015]	-0.133819	7.23022	3.60993	0.0574356	0.614751
ENSMUSG00000069835	Sat2	spermidine/spermine N1-acetyl transferase 2 [Source:MGI Symbol;Acc:MGI:1916465]	0.235826	3.16929	3.60756	0.0575173	0.614762
ENSMUSG00000019970	Sgk1	serum/glucocorticoid regulated kinase 1 [Source:MGI Symbol;Acc:MGI:1340062]	-0.146257	5.8812	3.6074	0.0575231	0.614762
ENSMUSG00000038007	Acer2	alkaline ceramidase 2 [Source:MGI Symbol;Acc:MGI:1920932]	-0.271541	2.53327	3.60314	0.0576707	0.615485
ENSMUSG00000097375	6720427I07Rik	RIKEN cDNA 6720427I07 gene [Source:MGI Symbol;Acc:MGI:1924398]	0.383448	1.4924	3.60269	0.0576863	0.615485
ENSMUSG00000022037	Clu	clusterin [Source:MGI Symbol;Acc:MGI:88423]	-0.12678	9.54518	3.6017	0.0577206	0.615485
ENSMUSG00000032017	Grik4	glutamate receptor, ionotropic, kainate 4 [Source:MGI Symbol;Acc:MGI:95817]	-0.142826	6.13049	3.59578	0.0579264	0.617216
ENSMUSG00000015968	Cacna1d	calcium channel, voltage-dependent, L type, alpha 1D subunit [Source:MGI Symbol;Acc:MGI:88293]	0.145533	6.00729	3.58829	0.058188	0.61932
ENSMUSG00000045968	Teddm2	transmembrane epididymal family member 2 [Source:MGI Symbol;Acc:MGI:1923273]	0.359159	1.72328	3.58695	0.0582351	0.61932
ENSMUSG00000106164	Gm43270	predicted gene 43270 [Source:MGI Symbol;Acc:MGI:5663407]	-0.562915	0.215227	3.58584	0.0582741	0.61932
ENSMUSG00000036356	Csgalnact1	chondroitin sulfate N-acetylgalactosaminyltransferase 1 [Source:MGI Symbol;Acc:MGI:2442354]	-0.183083	4.2161	3.58515	0.0582982	0.61932
ENSMUSG00000037321	Tap1	transporter 1, ATP-binding cassette, sub-family B (MDR/TAP) [Source:MGI Symbol;Acc:MGI:98483]	-0.29469	2.23635	3.58139	0.0584303	0.620039
ENSMUSG00000037111	Setd7	SET domain containing (lysine methyltransferase) 7 [Source:MGI Symbol;Acc:MGI:1920501]	-0.128805	8.30059	3.57996	0.0584804	0.620039
ENSMUSG00000026278	Bok	BCL2-related ovarian killer [Source:MGI Symbol;Acc:MGI:1858494]	-0.161279	4.99244	3.57713	0.0585804	0.620039
ENSMUSG00000106692	Gm43299	predicted gene 43299 [Source:MGI Symbol;Acc:MGI:5663436]	-0.51731	0.469402	3.57588	0.0586242	0.620039
ENSMUSG00000106981	RP23-425N12.2		-0.223878	3.27097	3.57447	0.0586743	0.620039
ENSMUSG00000060147	Serpinb6a	serine (or cysteine) peptidase inhibitor, clade B, member 6a [Source:MGI Symbol;Acc:MGI:103123]	-0.165118	4.83046	3.57405	0.058689	0.620039
ENSMUSG00000022722	Arl6	ADP-ribosylation factor-like 6 [Source:MGI Symbol;Acc:MGI:1927136]	0.174909	4.54355	3.57375	0.0586995	0.620039
ENSMUSG00000050334	C130071C03Rik	RIKEN cDNA C130071C03 gene [Source:MGI Symbol;Acc:MGI:2443574]	0.146291	5.92578	3.5718	0.0587687	0.620039
ENSMUSG00000026134	Prim2	DNA primase, p58 subunit [Source:MGI Symbol;Acc:MGI:97758]	0.2926	2.36129	3.57089	0.0588007	0.620039
ENSMUSG00000058454	Dhcr7	7-dehydrocholesterol reductase [Source:MGI Symbol;Acc:MGI:1298378]	0.16384	4.96213	3.57012	0.0588281	0.620039
ENSMUSG00000028655	Mfsd2a	major facilitator superfamily domain containing 2A [Source:MGI Symbol;Acc:MGI:1923824]	0.196677	3.92024	3.56921	0.0588603	0.620039
ENSMUSG00000034023	Fancd2	Fanconi anemia, complementation group D2 [Source:MGI Symbol;Acc:MGI:2448480]	0.293784	2.32702	3.56839	0.0588893	0.620039
ENSMUSG00000030737	Slco2b1	solute carrier organic anion transporter family, member 2b1 [Source:MGI Symbol;Acc:MGI:1351872]	-0.178418	4.33789	3.56324	0.0590723	0.621505
ENSMUSG00000038400	Pmepa1	prostate transmembrane protein, androgen induced 1 [Source:MGI Symbol;Acc:MGI:1929600]	-0.162837	4.9061	3.56167	0.0591282	0.621634
ENSMUSG00000071679	Zcchc16	zinc finger, CCHC domain containing 16 [Source:MGI Symbol;Acc:MGI:3588192]	-0.28464	2.3572	3.55718	0.0592884	0.622462
ENSMUSG00000021277	Traf3	TNF receptor-associated factor 3 [Source:MGI Symbol;Acc:MGI:108041]	-0.13608	6.74967	3.55701	0.0592946	0.622462
ENSMUSG00000038608	Dock10	dedicator of cytokinesis 10 [Source:MGI Symbol;Acc:MGI:2146320]	0.137997	6.65026	3.55342	0.0594227	0.623347
ENSMUSG00000039830	Olig2	oligodendrocyte transcription factor 2 [Source:MGI Symbol;Acc:MGI:1355331]	-0.161799	4.93644	3.55014	0.0595404	0.62412
ENSMUSG00000044060	A830010M20Rik	RIKEN cDNA A830010M20 gene [Source:MGI Symbol;Acc:MGI:2445097]	0.137961	6.63852	3.5482	0.0596102	0.624249
ENSMUSG00000029206	Nsun7	NOL1/NOP2/Sun domain family, member 7 [Source:MGI Symbol;Acc:MGI:1918168]	0.215079	3.51135	3.54659	0.059668	0.624249
ENSMUSG00000051048	P4ha3	procollagen-proline, 2-oxoglutarate 4-dioxygenase (proline 4-hydroxylase), alpha polypeptide III [Source:MGI Symbol;Acc:MGI:2444049]	-0.359982	1.55432	3.54551	0.0597067	0.624249
ENSMUSG00000069631	Strada	STE20-related kinase adaptor alpha [Source:MGI Symbol;Acc:MGI:1919399]	0.17699	4.45863	3.54491	0.0597284	0.624249
ENSMUSG00000035284	Vps13c	vacuolar protein sorting 13C [Source:MGI Symbol;Acc:MGI:2444207]	0.134458	7.08229	3.54071	0.0598798	0.625372
ENSMUSG00000003273	Car11	carbonic anhydrase 11 [Source:MGI Symbol;Acc:MGI:1336193]	0.139135	6.47315	3.53044	0.0602518	0.628795
ENSMUSG00000022853	Ehhadh	enoyl-Coenzyme A, hydratase/3-hydroxyacyl Coenzyme A dehydrogenase [Source:MGI Symbol;Acc:MGI:1277964]	-0.333949	1.78354	3.52708	0.0603741	0.629609
ENSMUSG00000086401	Gm15559	predicted gene 15559 [Source:MGI Symbol;Acc:MGI:3783008]	-0.456502	0.800466	3.52572	0.0604237	0.629644
ENSMUSG00000104093	A330015K06Rik	RIKEN cDNA A330015K06 gene [Source:MGI Symbol;Acc:MGI:2443553]	-0.382028	1.35208	3.52434	0.060474	0.629644
ENSMUSG00000060260	Pwwp2b	PWWP domain containing 2B [Source:MGI Symbol;Acc:MGI:2142008]	-0.165747	4.75314	3.52334	0.0605103	0.629644
ENSMUSG00000017009	Sdc4	syndecan 4 [Source:MGI Symbol;Acc:MGI:1349164]	-0.140138	6.23458	3.51971	0.060643	0.63041
ENSMUSG00000028268	Gbp3	guanylate binding protein 3 [Source:MGI Symbol;Acc:MGI:1926263]	-0.279103	2.3942	3.51781	0.0607124	0.63041
ENSMUSG00000022510	Trp63	transformation related protein 63 [Source:MGI Symbol;Acc:MGI:1330810]	0.39235	1.40376	3.51769	0.060717	0.63041
ENSMUSG00000035441	Myo1d	myosin ID [Source:MGI Symbol;Acc:MGI:107728]	-0.182352	4.18649	3.51005	0.0609975	0.632861
ENSMUSG00000050541	Adra1b	adrenergic receptor, alpha 1b [Source:MGI Symbol;Acc:MGI:104774]	-0.315146	1.96358	3.50666	0.0611226	0.633525
ENSMUSG00000036620	Mgat4b	mannoside acetylglucosaminyltransferase 4, isoenzyme B [Source:MGI Symbol;Acc:MGI:2143974]	-0.143168	5.95534	3.5059	0.0611507	0.633525
ENSMUSG00000031024	St5	suppression of tumorigenicity 5 [Source:MGI Symbol;Acc:MGI:108517]	-0.161347	4.90531	3.50326	0.0612481	0.634072
ENSMUSG00000038884	A230050P20Rik	RIKEN cDNA A230050P20 gene [Source:MGI Symbol;Acc:MGI:2441788]	0.149723	5.59192	3.49911	0.0614018	0.635201
ENSMUSG00000053646	Plxnb1	plexin B1 [Source:MGI Symbol;Acc:MGI:2154238]	-0.133669	6.92641	3.49789	0.061447	0.635205
ENSMUSG00000029563	Foxp2	forkhead box P2 [Source:MGI Symbol;Acc:MGI:2148705]	-0.319344	1.90884	3.49313	0.0616241	0.636574
ENSMUSG00000068290	Ddrgk1	DDRGK domain containing 1 [Source:MGI Symbol;Acc:MGI:1924256]	-0.153372	5.28631	3.49134	0.0616905	0.636797
ENSMUSG00000017386	Traf4	TNF receptor associated factor 4 [Source:MGI Symbol;Acc:MGI:1202880]	-0.238731	2.94967	3.48629	0.0618792	0.638281
ENSMUSG00000037348	Paqr7	progestin and adipoQ receptor family member VII [Source:MGI Symbol;Acc:MGI:1919154]	-0.140343	6.15041	3.48338	0.0619879	0.638939
ENSMUSG00000056895	Hist3h2ba	histone cluster 3, H2ba [Source:MGI Symbol;Acc:MGI:1925553]	0.225445	3.26507	3.48011	0.0621106	0.639739
ENSMUSG00000102516	Gm38340	predicted gene, 38340 [Source:MGI Symbol;Acc:MGI:5611568]	0.568597	0.340129	3.47474	0.0623125	0.641354
ENSMUSG00000059146	Ntrk3	neurotrophic tyrosine kinase, receptor, type 3 [Source:MGI Symbol;Acc:MGI:97385]	0.127234	8.46544	3.47212	0.0624114	0.641907
ENSMUSG00000051590	Map3k19	mitogen-activated protein kinase kinase kinase 19 [Source:MGI Symbol;Acc:MGI:1203481]	-0.271561	2.47681	3.46894	0.0625312	0.642195
ENSMUSG00000038252	Ncapd2	non-SMC condensin I complex, subunit D2 [Source:MGI Symbol;Acc:MGI:1915548]	0.181676	4.25205	3.46839	0.0625523	0.642195
ENSMUSG00000032705	Exd2	exonuclease 3'-5' domain containing 2 [Source:MGI Symbol;Acc:MGI:1922485]	0.140315	6.23851	3.46655	0.0626217	0.642195
ENSMUSG00000029524	Sirt4	sirtuin 4 [Source:MGI Symbol;Acc:MGI:1922637]	0.21581	3.45426	3.46605	0.0626405	0.642195
ENSMUSG00000020467	Efemp1	epidermal growth factor-containing fibulin-like extracellular matrix protein 1 [Source:MGI Symbol;Acc:MGI:1339998]	-0.197165	3.75619	3.4654	0.0626653	0.642195
ENSMUSG00000074024	4632427E13Rik	RIKEN cDNA 4632427E13 gene [Source:MGI Symbol;Acc:MGI:1915436]	0.354047	1.66267	3.45796	0.0629479	0.644626
ENSMUSG00000022122	Ednrb	endothelin receptor type B [Source:MGI Symbol;Acc:MGI:102720]	-0.13902	6.21262	3.45289	0.0631413	0.646141
ENSMUSG00000032403	2300009A05Rik	RIKEN cDNA 2300009A05 gene [Source:MGI Symbol;Acc:MGI:1916728]	0.222064	3.31598	3.45061	0.0632283	0.646224
ENSMUSG00000097587	4930578M01Rik	RIKEN cDNA 4930578M01 gene [Source:MGI Symbol;Acc:MGI:1923201]	-0.522357	0.389114	3.44902	0.0632893	0.646224
ENSMUSG00000028572	Hook1	hook microtubule tethering protein 1 [Source:MGI Symbol;Acc:MGI:1925213]	0.143485	5.94715	3.44902	0.0632894	0.646224
ENSMUSG00000020460	Rps27a	ribosomal protein S27A [Source:MGI Symbol;Acc:MGI:1925544]	0.221371	3.33916	3.44792	0.0633313	0.646224
ENSMUSG00000068758	Il3ra	interleukin 3 receptor, alpha chain [Source:MGI Symbol;Acc:MGI:96553]	0.602374	0.16359	3.44622	0.0633968	0.646317
ENSMUSG00000022311	Csmd3	CUB and Sushi multiple domains 3 [Source:MGI Symbol;Acc:MGI:2386403]	0.149972	5.51406	3.44532	0.0634313	0.646317
ENSMUSG00000091537	Tma7	translational machinery associated 7 [Source:MGI Symbol;Acc:MGI:1913417]	0.152632	5.34416	3.43303	0.0639047	0.650148
ENSMUSG00000030861	Acadsb	acyl-Coenzyme A dehydrogenase, short/branched chain [Source:MGI Symbol;Acc:MGI:1914135]	-0.13904	6.17772	3.43286	0.0639115	0.650148
ENSMUSG00000025795	Rassf3	Ras association (RalGDS/AF-6) domain family member 3 [Source:MGI Symbol;Acc:MGI:2179722]	-0.174289	4.37429	3.432	0.0639445	0.650148
ENSMUSG00000073987	Ggh	gamma-glutamyl hydrolase [Source:MGI Symbol;Acc:MGI:1329035]	-0.201881	3.63018	3.42581	0.0641848	0.65183
ENSMUSG00000052188	Gm14964	predicted gene 14964 [Source:MGI Symbol;Acc:MGI:3641621]	0.318853	2.00215	3.4246	0.0642319	0.65183
ENSMUSG00000103428	Gm20754	predicted gene, 20754 [Source:MGI Symbol;Acc:MGI:5434110]	0.317541	2.00662	3.42387	0.0642601	0.65183
ENSMUSG00000043923	Ccdc84	coiled-coil domain containing 84 [Source:MGI Symbol;Acc:MGI:2685960]	0.312036	2.06089	3.42302	0.0642934	0.65183
ENSMUSG00000048218	Amigo2	adhesion molecule with Ig like domain 2 [Source:MGI Symbol;Acc:MGI:2145995]	-0.168843	4.54377	3.41482	0.0646136	0.65279
ENSMUSG00000006498	Ptbp1	polypyrimidine tract binding protein 1 [Source:MGI Symbol;Acc:MGI:97791]	-0.16251	4.78441	3.4134	0.064669	0.65279
ENSMUSG00000015305	Sash1	SAM and SH3 domain containing 1 [Source:MGI Symbol;Acc:MGI:1917347]	-0.12963	7.31928	3.41284	0.064691	0.65279
ENSMUSG00000010936	Vac14	Vac14 homolog (S. cerevisiae) [Source:MGI Symbol;Acc:MGI:2157980]	-0.171823	4.43746	3.41259	0.064701	0.65279
ENSMUSG00000020085	Aifm2	apoptosis-inducing factor, mitochondrion-associated 2 [Source:MGI Symbol;Acc:MGI:1918611]	0.261369	2.67673	3.41246	0.064706	0.65279
ENSMUSG00000096956	Snhg18	small nucleolar RNA host gene 18 [Source:MGI Symbol;Acc:MGI:1914085]	-0.439152	0.870488	3.41162	0.064739	0.65279
ENSMUSG00000052605	Isoc2b	isochorismatase domain containing 2b [Source:MGI Symbol;Acc:MGI:1914691]	0.382085	1.42863	3.41156	0.0647412	0.65279
ENSMUSG00000024812	Tjp2	tight junction protein 2 [Source:MGI Symbol;Acc:MGI:1341872]	-0.153288	5.19565	3.41105	0.0647614	0.65279
ENSMUSG00000029878	Dbpht2	DNA binding protein with his-thr domain [Source:MGI Symbol;Acc:MGI:2679513]	0.148092	5.5777	3.40898	0.0648424	0.65279
ENSMUSG00000040938	Slc16a11	solute carrier family 16 (monocarboxylic acid transporters), member 11 [Source:MGI Symbol;Acc:MGI:2663709]	0.219797	3.33265	3.40886	0.0648473	0.65279
ENSMUSG00000054986	Sec14l3	SEC14-like lipid binding 3 [Source:MGI Symbol;Acc:MGI:3617848]	0.417407	1.15176	3.40615	0.0649538	0.653399
ENSMUSG00000038156	Spon1	spondin 1, (f-spondin) extracellular matrix protein [Source:MGI Symbol;Acc:MGI:2385287]	0.132893	6.92064	3.40198	0.0651184	0.654337
ENSMUSG00000097535	Gm26592	predicted gene, 26592 [Source:MGI Symbol;Acc:MGI:5477086]	0.375526	1.50958	3.39988	0.0652012	0.654337
ENSMUSG00000046351	Zfp322a	zinc finger protein 322A [Source:MGI Symbol;Acc:MGI:2442566]	-0.149648	5.37771	3.3998	0.0652042	0.654337
ENSMUSG00000027748	Trpc4	transient receptor potential cation channel, subfamily C, member 4 [Source:MGI Symbol;Acc:MGI:109525]	0.145587	5.71636	3.39912	0.0652311	0.654337
ENSMUSG00000032322	Pstpip1	proline-serine-threonine phosphatase-interacting protein 1 [Source:MGI Symbol;Acc:MGI:1321396]	-0.45069	0.778054	3.39472	0.0654054	0.655622
ENSMUSG00000016386	Mpped2	metallophosphoesterase domain containing 2 [Source:MGI Symbol;Acc:MGI:1924265]	0.151721	5.34516	3.39244	0.0654959	0.656067
ENSMUSG00000086877	A230072C01Rik	RIKEN cDNA A230072C01 gene [Source:MGI Symbol;Acc:MGI:2444644]	0.272205	2.50929	3.38834	0.0656592	0.657239
ENSMUSG00000024937	Ehbp1l1	EH domain binding protein 1-like 1 [Source:MGI Symbol;Acc:MGI:3612340]	0.193478	3.8798	3.3821	0.0659079	0.659074
ENSMUSG00000025049	Taf5	TATA-box binding protein associated factor 5 [Source:MGI Symbol;Acc:MGI:2442144]	0.250727	2.8184	3.38142	0.0659352	0.659074
ENSMUSG00000021967	Mrpl57	mitochondrial ribosomal protein L57 [Source:MGI Symbol;Acc:MGI:1915090]	0.169023	4.58624	3.37778	0.066081	0.660067
ENSMUSG00000059857	Ntng1	netrin G1 [Source:MGI Symbol;Acc:MGI:1934028]	0.145527	5.68875	3.37362	0.0662482	0.661032
ENSMUSG00000028927	Padi2	peptidyl arginine deiminase, type II [Source:MGI Symbol;Acc:MGI:1338892]	-0.149932	5.32746	3.37225	0.0663033	0.661032
ENSMUSG00000036932	Aifm1	apoptosis-inducing factor, mitochondrion-associated 1 [Source:MGI Symbol;Acc:MGI:1349419]	-0.170858	4.43568	3.37174	0.0663236	0.661032
ENSMUSG00000059070	Rpl18	ribosomal protein L18 [Source:MGI Symbol;Acc:MGI:98003]	0.188299	3.99969	3.36971	0.0664054	0.661032
ENSMUSG00000004151	Etv1	ets variant 1 [Source:MGI Symbol;Acc:MGI:99254]	0.135217	6.54654	3.36936	0.0664196	0.661032
ENSMUSG00000032440	Tgfbr2	transforming growth factor, beta receptor II [Source:MGI Symbol;Acc:MGI:98729]	-0.16712	4.56345	3.36843	0.0664571	0.661032
ENSMUSG00000050896	Rtn4rl2	reticulon 4 receptor-like 2 [Source:MGI Symbol;Acc:MGI:2669796]	0.15323	5.2393	3.36636	0.0665404	0.661032
ENSMUSG00000041936	Agrn	agrin [Source:MGI Symbol;Acc:MGI:87961]	0.128717	7.50569	3.36607	0.0665525	0.661032
ENSMUSG00000035413	Tmem98	transmembrane protein 98 [Source:MGI Symbol;Acc:MGI:1923457]	-0.21917	3.22833	3.36498	0.0665962	0.661032
ENSMUSG00000032105	Pdzd3	PDZ domain containing 3 [Source:MGI Symbol;Acc:MGI:2429554]	0.517028	0.541982	3.3577	0.0668913	0.663498
ENSMUSG00000015846	Rxra	retinoid X receptor alpha [Source:MGI Symbol;Acc:MGI:98214]	-0.15106	5.24471	3.35487	0.0670063	0.663802
ENSMUSG00000022758	P2rx6	purinergic receptor P2X, ligand-gated ion channel, 6 [Source:MGI Symbol;Acc:MGI:1337113]	0.444433	0.961369	3.354	0.067042	0.663802
ENSMUSG00000038775	Vill	villin-like [Source:MGI Symbol;Acc:MGI:1201781]	0.4267	1.06884	3.35186	0.0671291	0.663802
ENSMUSG00000097251	5033417F24Rik	RIKEN cDNA 5033417F24 gene [Source:MGI Symbol;Acc:MGI:1923245]	0.468886	0.800407	3.35172	0.0671348	0.663802
ENSMUSG00000035067	Xkr6	X-linked Kx blood group related 6 [Source:MGI Symbol;Acc:MGI:2447765]	0.30116	2.15009	3.35088	0.067169	0.663802
ENSMUSG00000100967	Gm29666	predicted gene 29666 [Source:MGI Symbol;Acc:MGI:5580372]	0.352185	1.65316	3.34868	0.0672588	0.663802
ENSMUSG00000040624	Plekhg1	pleckstrin homology domain containing, family G (with RhoGef domain) member 1 [Source:MGI Symbol;Acc:MGI:2676551]	-0.154667	5.05496	3.34702	0.0673269	0.663802
ENSMUSG00000035890	Rnf126	ring finger protein 126 [Source:MGI Symbol;Acc:MGI:1917544]	0.145819	5.62918	3.34681	0.0673353	0.663802
ENSMUSG00000058173	Smco4	single-pass membrane protein with coiled-coil domains 4 [Source:MGI Symbol;Acc:MGI:3039636]	-0.398135	1.16487	3.34616	0.0673618	0.663802
ENSMUSG00000054509	Parp4	poly (ADP-ribose) polymerase family, member 4 [Source:MGI Symbol;Acc:MGI:2685589]	-0.218083	3.2385	3.34317	0.0674844	0.663802
ENSMUSG00000031105	Slc25a14	solute carrier family 25 (mitochondrial carrier, brain), member 14 [Source:MGI Symbol;Acc:MGI:1330823]	0.151082	5.31512	3.34029	0.0676028	0.663802
ENSMUSG00000034320	Slc26a2	solute carrier family 26 (sulfate transporter), member 2 [Source:MGI Symbol;Acc:MGI:892977]	-0.185004	3.98864	3.34025	0.0676043	0.663802
ENSMUSG00000038816	Ctnnal1	catenin (cadherin associated protein), alpha-like 1 [Source:MGI Symbol;Acc:MGI:1859649]	-0.192051	3.79694	3.33994	0.0676169	0.663802
ENSMUSG00000024236	Svil	supervillin [Source:MGI Symbol;Acc:MGI:2147319]	-0.213908	3.31556	3.33984	0.0676214	0.663802
ENSMUSG00000029761	Cald1	caldesmon 1 [Source:MGI Symbol;Acc:MGI:88250]	-0.145261	5.56375	3.33981	0.0676225	0.663802
ENSMUSG00000103255	Pcdhac1	protocadherin alpha subfamily C, 1 [Source:MGI Symbol;Acc:MGI:1891442]	0.319317	1.94479	3.33766	0.067711	0.664212
ENSMUSG00000031095	Cul4b	cullin 4B [Source:MGI Symbol;Acc:MGI:1919834]	-0.143179	5.69844	3.33437	0.0678465	0.664662
ENSMUSG00000039706	Ldb2	LIM domain binding 2 [Source:MGI Symbol;Acc:MGI:894670]	0.147421	5.5069	3.33342	0.0678858	0.664662
ENSMUSG00000027298	Tyro3	TYRO3 protein tyrosine kinase 3 [Source:MGI Symbol;Acc:MGI:104294]	0.133594	6.64745	3.33314	0.0678971	0.664662
ENSMUSG00000054690	Emcn	endomucin [Source:MGI Symbol;Acc:MGI:1891716]	-0.269715	2.42262	3.33124	0.0679756	0.664973
ENSMUSG00000070392	Gm20634	predicted gene 20634 [Source:MGI Symbol;Acc:MGI:5313081]	-0.424626	0.951692	3.32744	0.0681327	0.666051
ENSMUSG00000003423	Pih1d1	PIH1 domain containing 1 [Source:MGI Symbol;Acc:MGI:1916095]	0.193891	3.825	3.32004	0.0684403	0.668203
ENSMUSG00000103857	Gm37249	predicted gene, 37249 [Source:MGI Symbol;Acc:MGI:5610477]	0.51407	0.529176	3.31879	0.0684923	0.668203
ENSMUSG00000060548	Tnfrsf19	tumor necrosis factor receptor superfamily, member 19 [Source:MGI Symbol;Acc:MGI:1352474]	-0.137248	6.12554	3.31828	0.0685134	0.668203
ENSMUSG00000030093	Wnt7a	wingless-type MMTV integration site family, member 7A [Source:MGI Symbol;Acc:MGI:98961]	-0.176037	4.22273	3.31555	0.0686273	0.668203
ENSMUSG00000022528	Hes1	hairy and enhancer of split 1 (Drosophila) [Source:MGI Symbol;Acc:MGI:104853]	-0.202019	3.55017	3.31531	0.0686375	0.668203
ENSMUSG00000035505	Cox18	cytochrome c oxidase assembly protein 18 [Source:MGI Symbol;Acc:MGI:2448532]	0.211162	3.43668	3.31354	0.0687113	0.668203
ENSMUSG00000042063	Zfp386	zinc finger protein 386 (Kruppel-like) [Source:MGI Symbol;Acc:MGI:1930708]	0.180782	4.15763	3.31316	0.0687272	0.668203
ENSMUSG00000030249	Abcc9	ATP-binding cassette, sub-family C (CFTR/MRP), member 9 [Source:MGI Symbol;Acc:MGI:1352630]	-0.210677	3.36648	3.31291	0.0687378	0.668203
ENSMUSG00000021747	4930452B06Rik	RIKEN cDNA 4930452B06 gene [Source:MGI Symbol;Acc:MGI:1926154]	-0.221636	3.15367	3.31154	0.0687949	0.668203
ENSMUSG00000048833	Slc39a9	solute carrier family 39 (zinc transporter), member 9 [Source:MGI Symbol;Acc:MGI:1914820]	-0.140135	5.86892	3.30747	0.0689657	0.668203
ENSMUSG00000039307	Hexdc	hexosaminidase (glycosyl hydrolase family 20, catalytic domain) containing [Source:MGI Symbol;Acc:MGI:3605542]	0.176064	4.2997	3.3068	0.0689937	0.668203
ENSMUSG00000042195	Slc35f2	solute carrier family 35, member F2 [Source:MGI Symbol;Acc:MGI:1919272]	-0.262815	2.50583	3.30571	0.0690394	0.668203
ENSMUSG00000021365	Nedd9	neural precursor cell expressed, developmentally down-regulated gene 9 [Source:MGI Symbol;Acc:MGI:97302]	-0.190376	3.81701	3.30552	0.0690475	0.668203
ENSMUSG00000002688	Prkd1	protein kinase D1 [Source:MGI Symbol;Acc:MGI:99879]	0.192188	3.85156	3.30385	0.0691177	0.668203
ENSMUSG00000057880	Abat	4-aminobutyrate aminotransferase [Source:MGI Symbol;Acc:MGI:2443582]	-0.124163	8.15805	3.30378	0.0691208	0.668203
ENSMUSG00000049076	Acap2	ArfGAP with coiled-coil, ankyrin repeat and PH domains 2 [Source:MGI Symbol;Acc:MGI:1925868]	0.130789	6.93297	3.3	0.06928	0.668203
ENSMUSG00000026065	Slc9a4	solute carrier family 9 (sodium/hydrogen exchanger), member 4 [Source:MGI Symbol;Acc:MGI:105074]	-0.169365	4.42369	3.29893	0.0693251	0.668203
ENSMUSG00000020914	Top2a	topoisomerase (DNA) II alpha [Source:MGI Symbol;Acc:MGI:98790]	-0.473121	0.593473	3.29842	0.0693466	0.668203
ENSMUSG00000020422	Tns3	tensin 3 [Source:MGI Symbol;Acc:MGI:2443012]	-0.133523	6.45102	3.29806	0.0693618	0.668203
ENSMUSG00000007872	Id3	inhibitor of DNA binding 3 [Source:MGI Symbol;Acc:MGI:96398]	-0.162442	4.66512	3.29731	0.0693935	0.668203
ENSMUSG00000027679	Dnajc19	DnaJ heat shock protein family (Hsp40) member C19 [Source:MGI Symbol;Acc:MGI:1914963]	0.207961	3.50413	3.29686	0.0694126	0.668203
ENSMUSG00000038602	Slc35f1	solute carrier family 35, member F1 [Source:MGI Symbol;Acc:MGI:2139810]	0.136418	6.26843	3.29583	0.0694561	0.668203
ENSMUSG00000030579	Tyrobp	TYRO protein tyrosine kinase binding protein [Source:MGI Symbol;Acc:MGI:1277211]	-0.206535	3.44105	3.29414	0.0695274	0.668203
ENSMUSG00000028785	Hpca	hippocalcin [Source:MGI Symbol;Acc:MGI:1336200]	-0.120579	10.2832	3.29414	0.0695276	0.668203
ENSMUSG00000057531	Dtnbp1	dystrobrevin binding protein 1 [Source:MGI Symbol;Acc:MGI:2137586]	-0.14825	5.32622	3.29413	0.0695281	0.668203
ENSMUSG00000086350	B230369F24Rik	RIKEN cDNA B230369F24 gene [Source:MGI Symbol;Acc:MGI:2443392]	0.310573	2.02972	3.28971	0.0697154	0.669551
ENSMUSG00000039630	Hnrnpu	heterogeneous nuclear ribonucleoprotein U [Source:MGI Symbol;Acc:MGI:1858195]	0.129919	7.01874	3.28675	0.0698412	0.67013
ENSMUSG00000063888	Rpl7l1	ribosomal protein L7-like 1 [Source:MGI Symbol;Acc:MGI:1913479]	-0.156296	4.91777	3.28538	0.0698995	0.67013
ENSMUSG00000029335	Bmp3	bone morphogenetic protein 3 [Source:MGI Symbol;Acc:MGI:88179]	0.216464	3.31607	3.28398	0.0699589	0.67013
ENSMUSG00000041731	Pgm5	phosphoglucomutase 5 [Source:MGI Symbol;Acc:MGI:1925668]	-0.252395	2.63238	3.28386	0.0699643	0.67013
ENSMUSG00000040852	Plekhh2	pleckstrin homology domain containing, family H (with MyTH4 domain) member 2 [Source:MGI Symbol;Acc:MGI:2146813]	0.216636	3.31416	3.27998	0.0701296	0.671261
ENSMUSG00000003534	Ddr1	discoidin domain receptor family, member 1 [Source:MGI Symbol;Acc:MGI:99216]	-0.13396	6.36183	3.27618	0.0702925	0.672367
ENSMUSG00000000948	Gm38393	predicted gene, 38393 [Source:MGI Symbol;Acc:MGI:5613898]	0.1627	4.72161	3.27425	0.0703753	0.672706
ENSMUSG00000018417	Myo1b	myosin IB [Source:MGI Symbol;Acc:MGI:107752]	-0.18116	4.03321	3.27299	0.0704291	0.672768
ENSMUSG00000045246	Kcng4	potassium voltage-gated channel, subfamily G, member 4 [Source:MGI Symbol;Acc:MGI:1913983]	-0.236826	2.85912	3.27109	0.0705106	0.673094
ENSMUSG00000071713	Csf2rb	colony stimulating factor 2 receptor, beta, low-affinity (granulocyte-macrophage) [Source:MGI Symbol;Acc:MGI:1339759]	-0.478908	0.550282	3.26507	0.0707702	0.674997
ENSMUSG00000027793	Ccna1	cyclin A1 [Source:MGI Symbol;Acc:MGI:108042]	0.529812	0.433659	3.26426	0.0708048	0.674997
ENSMUSG00000028470	Hint2	histidine triad nucleotide binding protein 2 [Source:MGI Symbol;Acc:MGI:1916167]	-0.213842	3.27619	3.25952	0.0710097	0.676496
ENSMUSG00000002233	Rhoc	ras homolog family member C [Source:MGI Symbol;Acc:MGI:106028]	-0.218824	3.16921	3.25564	0.0711782	0.677647
ENSMUSG00000001768	Rin2	Ras and Rab interactor 2 [Source:MGI Symbol;Acc:MGI:1921280]	-0.156084	4.8953	3.25297	0.071294	0.678279
ENSMUSG00000019726	Lyst	lysosomal trafficking regulator [Source:MGI Symbol;Acc:MGI:107448]	0.130938	6.77635	3.25077	0.07139	0.678279
ENSMUSG00000031465	Angpt2	angiopoietin 2 [Source:MGI Symbol;Acc:MGI:1202890]	-0.443753	0.765202	3.25058	0.0713984	0.678279
ENSMUSG00000041794	Myrip	myosin VIIA and Rab interacting protein [Source:MGI Symbol;Acc:MGI:2384407]	-0.138418	5.90571	3.24833	0.0714961	0.678279
ENSMUSG00000028273	Pdlim5	PDZ and LIM domain 5 [Source:MGI Symbol;Acc:MGI:1927489]	-0.146242	5.38084	3.24819	0.0715023	0.678279
ENSMUSG00000079363	Gbp4	guanylate binding protein 4 [Source:MGI Symbol;Acc:MGI:97072]	-0.369225	1.31989	3.24754	0.0715309	0.678279
ENSMUSG00000036131	Frmd7	FERM domain containing 7 [Source:MGI Symbol;Acc:MGI:2686379]	-0.371126	1.31279	3.24555	0.0716175	0.678648
ENSMUSG00000024253	Dync2li1	dynein cytoplasmic 2 light intermediate chain 1 [Source:MGI Symbol;Acc:MGI:1913996]	-0.177843	4.11676	3.24373	0.0716973	0.678951
ENSMUSG00000021177	Tdp1	tyrosyl-DNA phosphodiesterase 1 [Source:MGI Symbol;Acc:MGI:1920036]	0.200252	3.62345	3.23995	0.0718628	0.679749
ENSMUSG00000028749	Pla2g2f	phospholipase A2, group IIF [Source:MGI Symbol;Acc:MGI:1349661]	0.386455	1.31323	3.23962	0.0718772	0.679749
ENSMUSG00000028480	Glipr2	GLI pathogenesis-related 2 [Source:MGI Symbol;Acc:MGI:1917770]	-0.317099	1.81584	3.23536	0.0720644	0.680659
ENSMUSG00000022847	Thpo	thrombopoietin [Source:MGI Symbol;Acc:MGI:101875]	0.253047	2.69523	3.23331	0.0721547	0.680659
ENSMUSG00000032776	Mctp2	multiple C2 domains, transmembrane 2 [Source:MGI Symbol;Acc:MGI:2685335]	-0.426622	0.874267	3.23304	0.0721667	0.680659
ENSMUSG00000038836	Agbl3	ATP/GTP binding protein-like 3 [Source:MGI Symbol;Acc:MGI:1923473]	0.221305	3.18528	3.23288	0.0721738	0.680659
ENSMUSG00000056214	Pard6g	par-6 family cell polarity regulator gamma [Source:MGI Symbol;Acc:MGI:2135606]	-0.237508	2.83605	3.23136	0.0722408	0.680659
ENSMUSG00000060090	Rp2	retinitis pigmentosa 2 homolog [Source:MGI Symbol;Acc:MGI:1277953]	-0.17454	4.19674	3.23088	0.0722618	0.680659
ENSMUSG00000024511	Rab27b	RAB27B, member RAS oncogene family [Source:MGI Symbol;Acc:MGI:1931295]	0.1401	5.85087	3.22982	0.0723086	0.680659
ENSMUSG00000021477	Ctsl	cathepsin L [Source:MGI Symbol;Acc:MGI:88564]	-0.134994	6.16531	3.22852	0.0723663	0.680751
ENSMUSG00000034471	Caskin2	CASK-interacting protein 2 [Source:MGI Symbol;Acc:MGI:2157062]	-0.158506	4.75793	3.2251	0.0725175	0.681589
ENSMUSG00000023032	Slc4a8	solute carrier family 4 (anion exchanger), member 8 [Source:MGI Symbol;Acc:MGI:1928745]	-0.126557	7.21264	3.22305	0.0726082	0.681589
ENSMUSG00000034402	Kcnh5	potassium voltage-gated channel, subfamily H (eag-related), member 5 [Source:MGI Symbol;Acc:MGI:3584508]	-0.227952	2.99259	3.22233	0.07264	0.681589
ENSMUSG00000066415	Msl2	male-specific lethal 2 homolog (Drosophila) [Source:MGI Symbol;Acc:MGI:1925103]	0.134242	6.32997	3.22017	0.0727362	0.681589
ENSMUSG00000024235	Map3k8	mitogen-activated protein kinase kinase kinase 8 [Source:MGI Symbol;Acc:MGI:1346878]	-0.49332	0.444839	3.2194	0.0727704	0.681589
ENSMUSG00000097230	Gm26853	predicted gene, 26853 [Source:MGI Symbol;Acc:MGI:5477347]	0.297208	2.12066	3.21935	0.0727724	0.681589
ENSMUSG00000032182	Yipf2	Yip1 domain family, member 2 [Source:MGI Symbol;Acc:MGI:1922016]	0.179107	4.1289	3.21893	0.072791	0.681589
ENSMUSG00000026082	Rev1	REV1, DNA directed polymerase [Source:MGI Symbol;Acc:MGI:1929074]	0.155576	4.95351	3.21196	0.0731017	0.683246
ENSMUSG00000010175	Prox1	prospero homeobox 1 [Source:MGI Symbol;Acc:MGI:97772]	0.127471	7.17017	3.21107	0.0731418	0.683246
ENSMUSG00000024339	Tap2	transporter 2, ATP-binding cassette, sub-family B (MDR/TAP) [Source:MGI Symbol;Acc:MGI:98484]	-0.211443	3.28379	3.2102	0.0731806	0.683246
ENSMUSG00000031659	Adcy7	adenylate cyclase 7 [Source:MGI Symbol;Acc:MGI:102891]	-0.285495	2.15557	3.2086	0.0732521	0.683246
ENSMUSG00000032089	Il10ra	interleukin 10 receptor, alpha [Source:MGI Symbol;Acc:MGI:96538]	-0.294918	2.04661	3.20755	0.0732991	0.683246
ENSMUSG00000026173	Plcd4	phospholipase C, delta 4 [Source:MGI Symbol;Acc:MGI:107469]	-0.177646	4.07942	3.20437	0.0734416	0.683246
ENSMUSG00000021592	Arsk	arylsulfatase K [Source:MGI Symbol;Acc:MGI:1924291]	-0.222188	3.07166	3.20375	0.0734698	0.683246
ENSMUSG00000034801	Sos2	son of sevenless homolog 2 (Drosophila) [Source:MGI Symbol;Acc:MGI:98355]	-0.142882	5.52064	3.2018	0.0735573	0.683246
ENSMUSG00000028545	Bend5	BEN domain containing 5 [Source:MGI Symbol;Acc:MGI:1914871]	0.251866	2.69185	3.2009	0.073598	0.683246
ENSMUSG00000028884	Rpa2	replication protein A2 [Source:MGI Symbol;Acc:MGI:1339939]	-0.215313	3.20998	3.19891	0.0736876	0.683246
ENSMUSG00000000568	Hnrnpd	heterogeneous nuclear ribonucleoprotein D [Source:MGI Symbol;Acc:MGI:101947]	0.12478	7.65089	3.19701	0.073773	0.683246
ENSMUSG00000039316	Rftn1	raftlin lipid raft linker 1 [Source:MGI Symbol;Acc:MGI:1923688]	0.183823	3.97722	3.19658	0.0737926	0.683246
ENSMUSG00000085408	C530005A16Rik	RIKEN cDNA C530005A16 gene [Source:MGI Symbol;Acc:MGI:3612454]	0.25788	2.6041	3.1957	0.0738321	0.683246
ENSMUSG00000053062	Jam2	junction adhesion molecule 2 [Source:MGI Symbol;Acc:MGI:1933820]	-0.142143	5.5603	3.19501	0.0738633	0.683246
ENSMUSG00000041378	Cldn5	claudin 5 [Source:MGI Symbol;Acc:MGI:1276112]	-0.148893	5.16262	3.19497	0.0738652	0.683246
ENSMUSG00000034163	Zfc3h1	zinc finger, C3H1-type containing [Source:MGI Symbol;Acc:MGI:2446143]	0.134958	6.2058	3.19444	0.0738891	0.683246
ENSMUSG00000030337	Vamp1	vesicle-associated membrane protein 1 [Source:MGI Symbol;Acc:MGI:1313276]	-0.130083	6.60931	3.19436	0.0738927	0.683246
ENSMUSG00000033016	Nfatc1	nuclear factor of activated T cells, cytoplasmic, calcineurin dependent 1 [Source:MGI Symbol;Acc:MGI:102469]	-0.239706	2.78191	3.19332	0.0739399	0.683246
ENSMUSG00000032412	Atp1b3	ATPase, Na+/K+ transporting, beta 3 polypeptide [Source:MGI Symbol;Acc:MGI:107788]	-0.133378	6.24657	3.19274	0.0739661	0.683246
ENSMUSG00000053965	Pde5a	phosphodiesterase 5A, cGMP-specific [Source:MGI Symbol;Acc:MGI:2651499]	-0.182714	3.93024	3.1926	0.0739721	0.683246
ENSMUSG00000025880	Smad7	SMAD family member 7 [Source:MGI Symbol;Acc:MGI:1100518]	0.158548	4.8067	3.19041	0.0740714	0.683246
ENSMUSG00000024604	Rbm22	RNA binding motif protein 22 [Source:MGI Symbol;Acc:MGI:1914060]	0.148699	5.25774	3.19016	0.0740827	0.683246
ENSMUSG00000030771	Micalcl	MICAL C-terminal like [Source:MGI Symbol;Acc:MGI:1918127]	0.517294	0.450418	3.18975	0.0741014	0.683246
ENSMUSG00000027007	Ssfa2	sperm specific antigen 2 [Source:MGI Symbol;Acc:MGI:1917849]	-0.137895	5.84928	3.1893	0.0741216	0.683246
ENSMUSG00000020766	Galk1	galactokinase 1 [Source:MGI Symbol;Acc:MGI:95730]	0.242987	2.80832	3.18425	0.0743509	0.684239
ENSMUSG00000068457	Uty	ubiquitously transcribed tetratricopeptide repeat gene, Y chromosome [Source:MGI Symbol;Acc:MGI:894810]	-0.169847	4.30265	3.18315	0.0744011	0.684239
ENSMUSG00000002475	Abhd3	abhydrolase domain containing 3 [Source:MGI Symbol;Acc:MGI:2147183]	-0.140506	5.64434	3.18027	0.0745324	0.684239
ENSMUSG00000032816	Igdcc4	immunoglobulin superfamily, DCC subclass, member 4 [Source:MGI Symbol;Acc:MGI:1858497]	-0.132634	6.29194	3.18001	0.0745441	0.684239
ENSMUSG00000024598	Fbn2	fibrillin 2 [Source:MGI Symbol;Acc:MGI:95490]	0.244025	2.78615	3.17968	0.0745592	0.684239
ENSMUSG00000025001	Hells	helicase, lymphoid specific [Source:MGI Symbol;Acc:MGI:106209]	0.346773	1.60701	3.17955	0.0745652	0.684239
ENSMUSG00000018672	Copz2	coatomer protein complex, subunit zeta 2 [Source:MGI Symbol;Acc:MGI:1929008]	-0.273727	2.2755	3.17945	0.07457	0.684239
ENSMUSG00000054520	Sh3bp2	SH3-domain binding protein 2 [Source:MGI Symbol;Acc:MGI:1346349]	0.319115	1.86709	3.17847	0.0746145	0.684239
ENSMUSG00000020630	Rnaseh1	ribonuclease H1 [Source:MGI Symbol;Acc:MGI:1335073]	-0.245634	2.67606	3.17547	0.0747515	0.685053
ENSMUSG00000037973	Ccdc129	coiled-coil domain containing 129 [Source:MGI Symbol;Acc:MGI:2685304]	0.41584	1.06073	3.17416	0.0748117	0.685163
ENSMUSG00000028645	Slc2a1	solute carrier family 2 (facilitated glucose transporter), member 1 [Source:MGI Symbol;Acc:MGI:95755]	-0.134269	6.11952	3.17137	0.0749393	0.68589
ENSMUSG00000041479	Syt15	synaptotagmin XV [Source:MGI Symbol;Acc:MGI:2442166]	-0.459335	0.628202	3.17017	0.0749944	0.685953
ENSMUSG00000005043	Sgsh	N-sulfoglucosamine sulfohydrolase (sulfamidase) [Source:MGI Symbol;Acc:MGI:1350341]	-0.21487	3.1929	3.16551	0.0752092	0.687475
ENSMUSG00000106978	N4bp2os	NEDD4 binding protein 2, opposite strand [Source:MGI Symbol;Acc:MGI:1921484]	0.33946	1.67247	3.16288	0.0753302	0.688139
ENSMUSG00000059791	Nrm	nurim (nuclear envelope membrane protein) [Source:MGI Symbol;Acc:MGI:2146855]	0.535633	0.349231	3.15183	0.0758418	0.692239
ENSMUSG00000039714	Cplx3	complexin 3 [Source:MGI Symbol;Acc:MGI:2384571]	0.268864	2.41198	3.15107	0.075877	0.692239
ENSMUSG00000056267	Cep70	centrosomal protein 70 [Source:MGI Symbol;Acc:MGI:1915371]	0.177953	4.10681	3.14964	0.0759438	0.692239
ENSMUSG00000033931	Rbm34	RNA binding motif protein 34 [Source:MGI Symbol;Acc:MGI:1098653]	0.167682	4.42777	3.14834	0.0760042	0.692239
ENSMUSG00000022048	Dpysl2	dihydropyrimidinase-like 2 [Source:MGI Symbol;Acc:MGI:1349763]	0.120805	8.59299	3.14703	0.0760651	0.692239
ENSMUSG00000024896	Minpp1	multiple inositol polyphosphate histidine phosphatase 1 [Source:MGI Symbol;Acc:MGI:1336159]	0.139151	5.78393	3.1469	0.0760713	0.692239
ENSMUSG00000020950	Foxg1	forkhead box G1 [Source:MGI Symbol;Acc:MGI:1347464]	0.12773	6.92162	3.14494	0.0761627	0.692627
ENSMUSG00000026604	Ptpn14	protein tyrosine phosphatase, non-receptor type 14 [Source:MGI Symbol;Acc:MGI:102467]	-0.165602	4.41907	3.14375	0.0762184	0.692691
ENSMUSG00000034379	Wdr5b	WD repeat domain 5B [Source:MGI Symbol;Acc:MGI:1916794]	0.272141	2.37939	3.14238	0.0762825	0.69283
ENSMUSG00000003559	As3mt	arsenic (+3 oxidation state) methyltransferase [Source:MGI Symbol;Acc:MGI:1929882]	-0.219614	3.08475	3.13655	0.0765554	0.693903
ENSMUSG00000054321	Taf4b	TATA-box binding protein associated factor 4b [Source:MGI Symbol;Acc:MGI:2152345]	0.236341	2.88404	3.13617	0.0765733	0.693903
ENSMUSG00000048550	Thnsl1	threonine synthase-like 1 (bacterial) [Source:MGI Symbol;Acc:MGI:2139347]	0.154434	4.91647	3.13447	0.0766534	0.693903
ENSMUSG00000032238	Rora	RAR-related orphan receptor alpha [Source:MGI Symbol;Acc:MGI:104661]	-0.133208	6.13994	3.13382	0.0766837	0.693903
ENSMUSG00000034154	Ino80	INO80 complex subunit [Source:MGI Symbol;Acc:MGI:1915392]	0.151485	5.05019	3.1324	0.0767506	0.693903
ENSMUSG00000030209	Grin2b	glutamate receptor, ionotropic, NMDA2B (epsilon 2) [Source:MGI Symbol;Acc:MGI:95821]	0.118361	10.131	3.13223	0.0767586	0.693903
ENSMUSG00000053226	Dand5	DAN domain family member 5, BMP antagonist [Source:MGI Symbol;Acc:MGI:1344365]	0.225058	3.06837	3.13141	0.0767973	0.693903
ENSMUSG00000028601	Echdc2	enoyl Coenzyme A hydratase domain containing 2 [Source:MGI Symbol;Acc:MGI:1289238]	0.20038	3.52872	3.13057	0.0768366	0.693903
ENSMUSG00000051985	Igfn1	immunoglobulin-like and fibronectin type III domain containing 1 [Source:MGI Symbol;Acc:MGI:3045352]	-0.477314	0.536731	3.1305	0.07684	0.693903
ENSMUSG00000027603	Ggt7	gamma-glutamyltransferase 7 [Source:MGI Symbol;Acc:MGI:1913385]	0.128527	6.74736	3.12191	0.0772463	0.696184
ENSMUSG00000022761	Lztr1	leucine-zipper-like transcriptional regulator, 1 [Source:MGI Symbol;Acc:MGI:1914113]	-0.124667	7.19427	3.12118	0.0772809	0.696184
ENSMUSG00000035181	Heatr5a	HEAT repeat containing 5A [Source:MGI Symbol;Acc:MGI:2444133]	-0.182668	3.87713	3.12086	0.077296	0.696184
ENSMUSG00000038893	Fam117a	family with sequence similarity 117, member A [Source:MGI Symbol;Acc:MGI:2144564]	-0.244724	2.66607	3.12022	0.0773263	0.696184
ENSMUSG00000021127	Zfp36l1	zinc finger protein 36, C3H type-like 1 [Source:MGI Symbol;Acc:MGI:107946]	-0.146917	5.1834	3.11999	0.0773375	0.696184
ENSMUSG00000048960	Prex2	phosphatidylinositol-3,4,5-trisphosphate-dependent Rac exchange factor 2 [Source:MGI Symbol;Acc:MGI:1923385]	-0.126902	6.82491	3.11791	0.0774361	0.696361
ENSMUSG00000028532	Cachd1	cache domain containing 1 [Source:MGI Symbol;Acc:MGI:2444177]	-0.135952	5.8728	3.11472	0.0775878	0.696361
ENSMUSG00000038115	Ano2	anoctamin 2 [Source:MGI Symbol;Acc:MGI:2387214]	0.291599	2.12513	3.11442	0.077602	0.696361
ENSMUSG00000101037	Gm28424	predicted gene 28424 [Source:MGI Symbol;Acc:MGI:5579130]	0.493268	0.571012	3.11344	0.0776486	0.696361
ENSMUSG00000028600	Podn	podocan [Source:MGI Symbol;Acc:MGI:2674939]	-0.351052	1.41914	3.11268	0.0776852	0.696361
ENSMUSG00000025997	Ikzf2	IKAROS family zinc finger 2 [Source:MGI Symbol;Acc:MGI:1342541]	0.238256	2.84324	3.11246	0.0776957	0.696361
ENSMUSG00000042472	Zfp410	zinc finger protein 410 [Source:MGI Symbol;Acc:MGI:1289280]	0.172815	4.22749	3.11139	0.0777464	0.696361
ENSMUSG00000042514	Klhl14	kelch-like 14 [Source:MGI Symbol;Acc:MGI:1921249]	0.421867	0.999847	3.1109	0.0777698	0.696361
ENSMUSG00000042745	Id1	inhibitor of DNA binding 1 [Source:MGI Symbol;Acc:MGI:96396]	-0.225365	2.94726	3.11031	0.077798	0.696361
ENSMUSG00000051721	BC068281	cDNA sequence BC068281 [Source:MGI Symbol;Acc:MGI:3040699]	-0.239642	2.7307	3.10726	0.0779438	0.696511
ENSMUSG00000028807	Zbtb8a	zinc finger and BTB domain containing 8a [Source:MGI Symbol;Acc:MGI:1920930]	0.303065	2.00078	3.10637	0.0779868	0.696511
ENSMUSG00000051111	Sv2c	synaptic vesicle glycoprotein 2c [Source:MGI Symbol;Acc:MGI:1922459]	-0.142167	5.42542	3.10551	0.078028	0.696511
ENSMUSG00000049796	Crh	corticotropin releasing hormone [Source:MGI Symbol;Acc:MGI:88496]	-0.479236	0.473209	3.10549	0.0780289	0.696511
ENSMUSG00000019432	Ddx39b	DEAD (Asp-Glu-Ala-Asp) box polypeptide 39B [Source:MGI Symbol;Acc:MGI:99240]	0.126855	6.92963	3.10484	0.0780598	0.696511
ENSMUSG00000034194	R3hcc1	R3H domain and coiled-coil containing 1 [Source:MGI Symbol;Acc:MGI:1919093]	0.183175	3.92936	3.10232	0.0781807	0.697152
ENSMUSG00000078640	Gm11627	predicted gene 11627 [Source:MGI Symbol;Acc:MGI:3650659]	0.555427	0.238569	3.09772	0.0784019	0.698687
ENSMUSG00000022261	Sdc2	syndecan 2 [Source:MGI Symbol;Acc:MGI:1349165]	-0.141743	5.43813	3.09479	0.0785434	0.699509
ENSMUSG00000022505	Emp2	epithelial membrane protein 2 [Source:MGI Symbol;Acc:MGI:1098726]	-0.155826	4.73535	3.09285	0.0786371	0.699905
ENSMUSG00000026483	Fam129a	family with sequence similarity 129, member A [Source:MGI Symbol;Acc:MGI:2137237]	-0.307312	1.85131	3.08455	0.0790391	0.703043
ENSMUSG00000003923	Tfam	transcription factor A, mitochondrial [Source:MGI Symbol;Acc:MGI:107810]	0.146973	5.21296	3.08301	0.0791141	0.703055
ENSMUSG00000029767	Calu	calumenin [Source:MGI Symbol;Acc:MGI:1097158]	-0.128475	6.52632	3.08249	0.0791394	0.703055
ENSMUSG00000074664	A830092H15Rik	RIKEN cDNA A830092H15 gene [Source:MGI Symbol;Acc:MGI:3698881]	-0.404681	0.963953	3.07934	0.0792928	0.703655
ENSMUSG00000040711	Sh3pxd2b	SH3 and PX domains 2B [Source:MGI Symbol;Acc:MGI:2442062]	-0.16779	4.28688	3.07817	0.07935	0.703655
ENSMUSG00000025529	Zfp711	zinc finger protein 711 [Source:MGI Symbol;Acc:MGI:3045342]	0.194047	3.64112	3.0767	0.0794216	0.703655
ENSMUSG00000023027	Atf1	activating transcription factor 1 [Source:MGI Symbol;Acc:MGI:1298366]	-0.207812	3.27246	3.07635	0.0794388	0.703655
ENSMUSG00000069565	Dazap1	DAZ associated protein 1 [Source:MGI Symbol;Acc:MGI:1917498]	0.146643	5.21884	3.0748	0.0795145	0.703655
ENSMUSG00000033721	Vav3	vav 3 oncogene [Source:MGI Symbol;Acc:MGI:1888518]	-0.188213	3.7035	3.07384	0.0795616	0.703655
ENSMUSG00000039043	Arpin	actin-related protein 2/3 complex inhibitor [Source:MGI Symbol;Acc:MGI:1917670]	-0.181764	3.86818	3.07279	0.0796127	0.703655
ENSMUSG00000022747	St3gal6	ST3 beta-galactoside alpha-2,3-sialyltransferase 6 [Source:MGI Symbol;Acc:MGI:1888707]	-0.192327	3.59403	3.07269	0.0796174	0.703655
ENSMUSG00000031805	Jak3	Janus kinase 3 [Source:MGI Symbol;Acc:MGI:99928]	-0.268352	2.29523	3.07179	0.0796616	0.703655
ENSMUSG00000046793	Gpr61	G protein-coupled receptor 61 [Source:MGI Symbol;Acc:MGI:2441719]	0.182133	3.94072	3.07097	0.079702	0.703655
ENSMUSG00000095079	Igha	immunoglobulin heavy constant alpha [Source:MGI Symbol;Acc:MGI:96444]	0.169836	4.27753	3.06992	0.0797535	0.703673
ENSMUSG00000024479	Mal2	mal, T cell differentiation protein 2 [Source:MGI Symbol;Acc:MGI:2146021]	0.121732	7.75884	3.06493	0.0799989	0.705205
ENSMUSG00000001763	Tspan33	tetraspanin 33 [Source:MGI Symbol;Acc:MGI:1919012]	-0.150354	4.93827	3.06362	0.0800632	0.705205
ENSMUSG00000018899	Irf1	interferon regulatory factor 1 [Source:MGI Symbol;Acc:MGI:96590]	-0.227359	2.89448	3.06336	0.080076	0.705205
ENSMUSG00000022769	Sdf2l1	stromal cell-derived factor 2-like 1 [Source:MGI Symbol;Acc:MGI:2149842]	-0.22047	3.01565	3.06118	0.0801833	0.705712
ENSMUSG00000062312	Erbb2	erb-b2 receptor tyrosine kinase 2 [Source:MGI Symbol;Acc:MGI:95410]	-0.334376	1.54724	3.05952	0.0802653	0.705997
ENSMUSG00000037957	Wdr20	WD repeat domain 20 [Source:MGI Symbol;Acc:MGI:1916891]	0.181741	3.93472	3.05719	0.0803807	0.706575
ENSMUSG00000003411	Rab3b	RAB3B, member RAS oncogene family [Source:MGI Symbol;Acc:MGI:1917158]	0.141149	5.51324	3.05603	0.0804378	0.70664
ENSMUSG00000063849	Ppcdc	phosphopantothenoylcysteine decarboxylase [Source:MGI Symbol;Acc:MGI:1914062]	0.209889	3.29153	3.05324	0.0805763	0.707419
ENSMUSG00000039850	Endov	endonuclease V [Source:MGI Symbol;Acc:MGI:2444688]	-0.140859	5.43012	3.04769	0.0808519	0.709145
ENSMUSG00000054894	Atp5s	ATP synthase, H+ transporting, mitochondrial F0 complex, subunit S [Source:MGI Symbol;Acc:MGI:1915305]	0.179466	3.98254	3.04728	0.0808727	0.709145
ENSMUSG00000031775	Pllp	plasma membrane proteolipid [Source:MGI Symbol;Acc:MGI:1915051]	0.141454	5.47662	3.04615	0.0809287	0.709199
ENSMUSG00000030785	Cox6a2	cytochrome c oxidase subunit VIa polypeptide 2 [Source:MGI Symbol;Acc:MGI:104649]	0.431964	0.892348	3.04425	0.0810236	0.709407
ENSMUSG00000038538	Ubn2	ubinuclein 2 [Source:MGI Symbol;Acc:MGI:2444236]	0.134711	5.94787	3.04368	0.0810522	0.709407
ENSMUSG00000003235	Eif2b5	eukaryotic translation initiation factor 2B, subunit 5 epsilon [Source:MGI Symbol;Acc:MGI:2446176]	-0.13788	5.6147	3.04238	0.0811168	0.709535
ENSMUSG00000097165	2210008F06Rik	RIKEN cDNA 2210008F06 gene [Source:MGI Symbol;Acc:MGI:1917307]	0.318858	1.80914	3.04112	0.0811798	0.709649
ENSMUSG00000032615	Nt5m	5',3'-nucleotidase, mitochondrial [Source:MGI Symbol;Acc:MGI:1917127]	-0.14808	5.024	3.03828	0.0813219	0.709943
ENSMUSG00000025931	Paqr8	progestin and adipoQ receptor family member VIII [Source:MGI Symbol;Acc:MGI:1921479]	-0.120709	7.67642	3.03761	0.0813554	0.709943
ENSMUSG00000052821	Cysltr1	cysteinyl leukotriene receptor 1 [Source:MGI Symbol;Acc:MGI:1926218]	-0.526289	0.165545	3.03746	0.0813633	0.709943
ENSMUSG00000050240	Hic2	hypermethylated in cancer 2 [Source:MGI Symbol;Acc:MGI:1929869]	0.219324	3.10743	3.03598	0.0814374	0.710154
ENSMUSG00000058498	Rnf207	ring finger protein 207 [Source:MGI Symbol;Acc:MGI:2684989]	-0.367633	1.24054	3.03407	0.0815333	0.710554
ENSMUSG00000026743	Mllt10	myeloid/lymphoid or mixed-lineage leukemia; translocated to, 10 [Source:MGI Symbol;Acc:MGI:1329038]	0.146074	5.19824	3.02998	0.0817388	0.711795
ENSMUSG00000029163	Emilin1	elastin microfibril interfacer 1 [Source:MGI Symbol;Acc:MGI:1926189]	-0.32858	1.58432	3.02925	0.0817758	0.711795
ENSMUSG00000031711	Zfp330	zinc finger protein 330 [Source:MGI Symbol;Acc:MGI:1353574]	0.188963	3.72578	3.02821	0.0818284	0.711817
ENSMUSG00000046922	Gpr6	G protein-coupled receptor 6 [Source:MGI Symbol;Acc:MGI:2155249]	0.470694	0.664478	3.02691	0.081894	0.71184
ENSMUSG00000050708	Ftl1	ferritin light polypeptide 1 [Source:MGI Symbol;Acc:MGI:95589]	-0.186972	3.69174	3.0253	0.0819751	0.71184
ENSMUSG00000064201	Krt2	keratin 2 [Source:MGI Symbol;Acc:MGI:96699]	0.199759	3.47343	3.02518	0.0819813	0.71184
ENSMUSG00000034501	Pcnx4	pecanex homolog 4 [Source:MGI Symbol;Acc:MGI:1914958]	0.139443	5.57359	3.02309	0.0820867	0.71232
ENSMUSG00000028073	Pear1	platelet endothelial aggregation receptor 1 [Source:MGI Symbol;Acc:MGI:1920432]	-0.279609	2.11988	3.02078	0.0822037	0.712601
ENSMUSG00000039395	Mreg	melanoregulin [Source:MGI Symbol;Acc:MGI:2151839]	-0.255824	2.43416	3.02048	0.0822193	0.712601
ENSMUSG00000063268	Parp10	poly (ADP-ribose) polymerase family, member 10 [Source:MGI Symbol;Acc:MGI:3712326]	-0.397452	0.980886	3.0138	0.0825586	0.71469
ENSMUSG00000005533	Igf1r	insulin-like growth factor I receptor [Source:MGI Symbol;Acc:MGI:96433]	-0.140476	5.40498	3.01187	0.0826569	0.71469
ENSMUSG00000022574	Naprt	nicotinate phosphoribosyltransferase [Source:MGI Symbol;Acc:MGI:2442664]	0.249338	2.61068	3.01143	0.0826792	0.71469
ENSMUSG00000029560	Snx8	sorting nexin 8 [Source:MGI Symbol;Acc:MGI:2443816]	-0.210907	3.16224	3.01116	0.0826931	0.71469
ENSMUSG00000022887	Masp1	mannan-binding lectin serine peptidase 1 [Source:MGI Symbol;Acc:MGI:88492]	0.252526	2.56676	3.00993	0.0827557	0.71469
ENSMUSG00000028228	Cpne3	copine III [Source:MGI Symbol;Acc:MGI:1917818]	-0.15707	4.59809	3.00981	0.0827621	0.71469
ENSMUSG00000086392	Mccc1os	methylcrotonoyl-Coenzyme A carboxylase 1 (alpha), opposite strand [Source:MGI Symbol;Acc:MGI:3590669]	-0.363716	1.25314	3.00459	0.0830288	0.716558
ENSMUSG00000005846	Rsl1d1	ribosomal L1 domain containing 1 [Source:MGI Symbol;Acc:MGI:1913659]	0.136784	5.72194	3.00324	0.0830981	0.716669
ENSMUSG00000029209	Gnpda2	glucosamine-6-phosphate deaminase 2 [Source:MGI Symbol;Acc:MGI:1915230]	-0.164225	4.33228	3.00238	0.0831425	0.716669
ENSMUSG00000075569	Rsph10b	radial spoke head 10 homolog B (Chlamydomonas) [Source:MGI Symbol;Acc:MGI:1922386]	-0.295914	1.91882	2.99978	0.0832758	0.717031
ENSMUSG00000043099	Hic1	hypermethylated in cancer 1 [Source:MGI Symbol;Acc:MGI:1338010]	-0.321948	1.65015	2.99959	0.0832854	0.717031
ENSMUSG00000038879	Nipal2	NIPA-like domain containing 2 [Source:MGI Symbol;Acc:MGI:1924488]	-0.259766	2.36748	2.99766	0.0833849	0.717453
ENSMUSG00000022577	Ly6h	lymphocyte antigen 6 complex, locus H [Source:MGI Symbol;Acc:MGI:1346030]	0.121187	7.55236	2.99534	0.0835042	0.717716
ENSMUSG00000051747	Ttn	titin [Source:MGI Symbol;Acc:MGI:98864]	0.502125	0.445904	2.99169	0.0836929	0.717716
ENSMUSG00000045466	Zfp956	zinc finger protein 956 [Source:MGI Symbol;Acc:MGI:2141515]	0.174361	4.08169	2.99111	0.0837227	0.717716
ENSMUSG00000038346	Zfp384	zinc finger protein 384 [Source:MGI Symbol;Acc:MGI:2443203]	0.152346	4.85295	2.99106	0.0837256	0.717716
ENSMUSG00000026516	Nvl	nuclear VCP-like [Source:MGI Symbol;Acc:MGI:1914709]	0.130449	6.21599	2.98839	0.0838637	0.717716
ENSMUSG00000039952	Dag1	dystroglycan 1 [Source:MGI Symbol;Acc:MGI:101864]	-0.123167	6.98868	2.98797	0.0838852	0.717716
ENSMUSG00000024325	Ring1	ring finger protein 1 [Source:MGI Symbol;Acc:MGI:1101770]	0.154154	4.77151	2.98765	0.0839016	0.717716
ENSMUSG00000036155	Mgat5	mannoside acetylglucosaminyltransferase 5 [Source:MGI Symbol;Acc:MGI:894701]	-0.122733	7.05898	2.98701	0.0839351	0.717716
ENSMUSG00000032812	Arap1	ArfGAP with RhoGAP domain, ankyrin repeat and PH domain 1 [Source:MGI Symbol;Acc:MGI:1916960]	-0.180549	3.83213	2.98675	0.0839487	0.717716
ENSMUSG00000027834	Serpini1	serine (or cysteine) peptidase inhibitor, clade I, member 1 [Source:MGI Symbol;Acc:MGI:1194506]	0.119084	8.06295	2.98633	0.08397	0.717716
ENSMUSG00000027331	Knstrn	kinetochore-localized astrin/SPAG5 binding [Source:MGI Symbol;Acc:MGI:1289298]	0.472605	0.609895	2.98632	0.0839708	0.717716
ENSMUSG00000020660	Pomc	pro-opiomelanocortin-alpha [Source:MGI Symbol;Acc:MGI:97742]	0.563243	0.137074	2.97813	0.0843968	0.720923
ENSMUSG00000035551	Igfbpl1	insulin-like growth factor binding protein-like 1 [Source:MGI Symbol;Acc:MGI:1933198]	0.471879	0.609011	2.97703	0.0844541	0.72098
ENSMUSG00000029596	Sdsl	serine dehydratase-like [Source:MGI Symbol;Acc:MGI:2182607]	-0.387388	1.04278	2.97584	0.0845164	0.721078
ENSMUSG00000049176	Frmpd4	FERM and PDZ domain containing 4 [Source:MGI Symbol;Acc:MGI:3042378]	-0.12147	7.23795	2.97382	0.084622	0.721507
ENSMUSG00000071337	Tia1	cytotoxic granule-associated RNA binding protein 1 [Source:MGI Symbol;Acc:MGI:107914]	0.126536	6.59834	2.97225	0.0847037	0.721507
ENSMUSG00000055148	Klf2	Kruppel-like factor 2 (lung) [Source:MGI Symbol;Acc:MGI:1342772]	-0.211383	3.13873	2.97159	0.0847385	0.721507
ENSMUSG00000102526	Gm37785	predicted gene, 37785 [Source:MGI Symbol;Acc:MGI:5611013]	0.562557	0.140032	2.97075	0.0847826	0.721507
ENSMUSG00000038188	Scarf1	scavenger receptor class F, member 1 [Source:MGI Symbol;Acc:MGI:2449455]	-0.43634	0.689078	2.97003	0.0848205	0.721507
ENSMUSG00000040254	Sema3d	sema domain, immunoglobulin domain (Ig), short basic domain, secreted, (semaphorin) 3D [Source:MGI Symbol;Acc:MGI:1860118]	-0.188103	3.63021	2.96677	0.0849914	0.722488
ENSMUSG00000006299	Aamp	angio-associated migratory protein [Source:MGI Symbol;Acc:MGI:107809]	-0.123388	6.88442	2.96589	0.0850374	0.722488
ENSMUSG00000027176	Cstf3	cleavage stimulation factor, 3' pre-RNA, subunit 3 [Source:MGI Symbol;Acc:MGI:1351825]	0.149052	4.9605	2.95761	0.085474	0.725519
ENSMUSG00000084989	Crocc2	ciliary rootlet coiled-coil, rootletin family member 2 [Source:MGI Symbol;Acc:MGI:3045962]	0.460474	0.683571	2.95719	0.0854963	0.725519
ENSMUSG00000006395	Hyi	hydroxypyruvate isomerase (putative) [Source:MGI Symbol;Acc:MGI:1915430]	0.361085	1.3879	2.95286	0.0857258	0.726776
ENSMUSG00000010066	Cacna2d2	calcium channel, voltage-dependent, alpha 2/delta subunit 2 [Source:MGI Symbol;Acc:MGI:1929813]	-0.147775	4.92961	2.95101	0.085824	0.726776
ENSMUSG00000025650	Col7a1	collagen, type VII, alpha 1 [Source:MGI Symbol;Acc:MGI:88462]	0.390045	1.14728	2.95051	0.0858507	0.726776
ENSMUSG00000036644	Tbc1d9b	TBC1 domain family, member 9B [Source:MGI Symbol;Acc:MGI:1924045]	-0.118755	7.73443	2.95043	0.0858549	0.726776
ENSMUSG00000002804	Nudt14	nudix (nucleoside diphosphate linked moiety X)-type motif 14 [Source:MGI Symbol;Acc:MGI:1913424]	-0.269877	2.20808	2.94838	0.0859635	0.726776
ENSMUSG00000038822	Hace1	HECT domain and ankyrin repeat containing, E3 ubiquitin protein ligase 1 [Source:MGI Symbol;Acc:MGI:2446110]	0.137969	5.55443	2.94693	0.0860407	0.726776
ENSMUSG00000057278	Snrpg	small nuclear ribonucleoprotein polypeptide G [Source:MGI Symbol;Acc:MGI:1915261]	0.289426	2.06681	2.94576	0.0861034	0.726776
ENSMUSG00000021090	Lrrc9	leucine rich repeat containing 9 [Source:MGI Symbol;Acc:MGI:1925507]	-0.397933	0.955063	2.94555	0.0861145	0.726776
ENSMUSG00000056185	Snx32	sorting nexin 32 [Source:MGI Symbol;Acc:MGI:2444704]	0.135308	5.73235	2.94552	0.0861162	0.726776
ENSMUSG00000040723	Rcsd1	RCSD domain containing 1 [Source:MGI Symbol;Acc:MGI:2676394]	-0.273871	2.15558	2.94477	0.0861558	0.726776
ENSMUSG00000028015	Ctso	cathepsin O [Source:MGI Symbol;Acc:MGI:2139628]	-0.141945	5.22366	2.94284	0.0862587	0.727213
ENSMUSG00000070327	Rnf213	ring finger protein 213 [Source:MGI Symbol;Acc:MGI:1289196]	-0.168495	4.13315	2.9361	0.0866195	0.729577
ENSMUSG00000030168	Adipor2	adiponectin receptor 2 [Source:MGI Symbol;Acc:MGI:93830]	-0.135043	5.64305	2.93485	0.0866868	0.729577
ENSMUSG00000067872	Ccdc87	coiled-coil domain containing 87 [Source:MGI Symbol;Acc:MGI:3026882]	0.304759	1.8911	2.93463	0.0866985	0.729577
ENSMUSG00000016995	Matn4	matrilin 4 [Source:MGI Symbol;Acc:MGI:1328314]	0.206875	3.27946	2.93357	0.0867556	0.729577
ENSMUSG00000045007	Tubg2	tubulin, gamma 2 [Source:MGI Symbol;Acc:MGI:2144208]	-0.153869	4.64961	2.93173	0.0868545	0.729577
ENSMUSG00000044562	Rasip1	Ras interacting protein 1 [Source:MGI Symbol;Acc:MGI:1917153]	-0.232568	2.72966	2.93141	0.0868718	0.729577
ENSMUSG00000033644	Piwil2	piwi-like RNA-mediated gene silencing 2 [Source:MGI Symbol;Acc:MGI:1930036]	0.549985	0.184803	2.93027	0.0869331	0.729577
ENSMUSG00000045730	Adrb2	adrenergic receptor, beta 2 [Source:MGI Symbol;Acc:MGI:87938]	-0.416776	0.802981	2.92996	0.0869497	0.729577
ENSMUSG00000078161	Erich3	glutamate rich 3 [Source:MGI Symbol;Acc:MGI:1919095]	-0.155102	4.59428	2.9287	0.0870177	0.729717
ENSMUSG00000041849	Card6	caspase recruitment domain family, member 6 [Source:MGI Symbol;Acc:MGI:3032959]	-0.311787	1.71196	2.92714	0.0871017	0.729991
ENSMUSG00000043668	Tox3	TOX high mobility group box family member 3 [Source:MGI Symbol;Acc:MGI:3039593]	0.190914	3.60737	2.92612	0.0871568	0.730022
ENSMUSG00000026094	Stk17b	serine/threonine kinase 17b (apoptosis-inducing) [Source:MGI Symbol;Acc:MGI:2138162]	-0.250684	2.45486	2.92385	0.0872795	0.730387
ENSMUSG00000027651	Rprd1b	regulation of nuclear pre-mRNA domain containing 1B [Source:MGI Symbol;Acc:MGI:1917720]	-0.148871	4.85538	2.92341	0.0873032	0.730387
ENSMUSG00000106379	Lhfpl3	lipoma HMGIC fusion partner-like 3 [Source:MGI Symbol;Acc:MGI:1925076]	-0.157806	4.47762	2.92181	0.0873895	0.730653
ENSMUSG00000025474	Tubgcp2	tubulin, gamma complex associated protein 2 [Source:MGI Symbol;Acc:MGI:1921487]	0.141817	5.28082	2.92056	0.0874577	0.730653
ENSMUSG00000074657	Kif5a	kinesin family member 5A [Source:MGI Symbol;Acc:MGI:109564]	-0.113083	11.1478	2.91904	0.0875399	0.730653
ENSMUSG00000104546	Gm43858	predicted gene 43858 [Source:MGI Symbol;Acc:MGI:5663995]	0.484156	0.513216	2.91806	0.0875931	0.730653
ENSMUSG00000035112	Wnk4	WNK lysine deficient protein kinase 4 [Source:MGI Symbol;Acc:MGI:1917097]	-0.318562	1.6396	2.91789	0.0876023	0.730653
ENSMUSG00000027615	Hps3	Hermansky-Pudlak syndrome 3 [Source:MGI Symbol;Acc:MGI:2153839]	0.167764	4.20661	2.91683	0.0876601	0.730653
ENSMUSG00000075271	Ttc30a1	tetratricopeptide repeat domain 30A1 [Source:MGI Symbol;Acc:MGI:1926052]	0.323592	1.6939	2.91619	0.087695	0.730653
ENSMUSG00000028159	Dapp1	dual adaptor for phosphotyrosine and 3-phosphoinositides 1 [Source:MGI Symbol;Acc:MGI:1347063]	-0.219081	2.95399	2.91524	0.0877463	0.730653
ENSMUSG00000102758	Naaladl2	N-acetylated alpha-linked acidic dipeptidase-like 2 [Source:MGI Symbol;Acc:MGI:2685867]	-0.289621	1.93462	2.91294	0.0878717	0.73127
ENSMUSG00000028693	Nasp	nuclear autoantigenic sperm protein (histone-binding) [Source:MGI Symbol;Acc:MGI:1355328]	0.177005	3.93505	2.91075	0.0879908	0.731832
ENSMUSG00000034192	Lsm3	LSM3 homolog, U6 small nuclear RNA and mRNA degradation associated [Source:MGI Symbol;Acc:MGI:1914928]	0.233125	2.80713	2.90959	0.0880544	0.731933
ENSMUSG00000104344	Gm38077	predicted gene, 38077 [Source:MGI Symbol;Acc:MGI:5611305]	0.280407	2.14991	2.90861	0.0881075	0.731946
ENSMUSG00000032060	Cryab	crystallin, alpha B [Source:MGI Symbol;Acc:MGI:88516]	-0.130962	5.90606	2.90628	0.0882349	0.732577
ENSMUSG00000027848	Olfml3	olfactomedin-like 3 [Source:MGI Symbol;Acc:MGI:1914877]	-0.160774	4.35589	2.90173	0.0884846	0.734221
ENSMUSG00000005667	Mthfd2	methylenetetrahydrofolate dehydrogenase (NAD+ dependent), methenyltetrahydrofolate cyclohydrolase [Source:MGI Symbol;Acc:MGI:1338850]	0.272559	2.23034	2.90046	0.0885542	0.734369
ENSMUSG00000063286	Gm8995	predicted gene 8995 [Source:MGI Symbol;Acc:MGI:3644223]	-0.311274	1.69055	2.89923	0.0886217	0.734501
ENSMUSG00000004933	Matk	megakaryocyte-associated tyrosine kinase [Source:MGI Symbol;Acc:MGI:99259]	0.1222	6.97895	2.89742	0.0887215	0.734899
ENSMUSG00000022983	Scaf4	SR-related CTD-associated factor 4 [Source:MGI Symbol;Acc:MGI:2146350]	0.142381	5.20996	2.89214	0.0890124	0.736624
ENSMUSG00000025269	Apex2	apurinic/apyrimidinic endonuclease 2 [Source:MGI Symbol;Acc:MGI:1924872]	0.269948	2.27464	2.8908	0.0890867	0.736624
ENSMUSG00000070637	Gm694	predicted gene 694 [Source:MGI Symbol;Acc:MGI:2685540]	-0.495221	0.28174	2.88966	0.0891499	0.736624
ENSMUSG00000042626	Shc1	src homology 2 domain-containing transforming protein C1 [Source:MGI Symbol;Acc:MGI:98296]	-0.200723	3.28085	2.88909	0.0891814	0.736624
ENSMUSG00000031723	Txnl4b	thioredoxin-like 4B [Source:MGI Symbol;Acc:MGI:2443724]	0.173919	4.00639	2.88895	0.0891889	0.736624
ENSMUSG00000042564	Fam227a	family with sequence similarity 227, member A [Source:MGI Symbol;Acc:MGI:1922979]	-0.261752	2.27765	2.88603	0.0893511	0.737535
ENSMUSG00000042148	Cox10	cytochrome c oxidase assembly protein 10 [Source:MGI Symbol;Acc:MGI:1917633]	0.156161	4.58754	2.88495	0.0894106	0.737598
ENSMUSG00000097391	Mirg	miRNA containing gene [Source:MGI Symbol;Acc:MGI:3781106]	0.214994	3.09427	2.88301	0.0895185	0.737655
ENSMUSG00000034000	Neu4	sialidase 4 [Source:MGI Symbol;Acc:MGI:2661364]	-0.201623	3.26544	2.88296	0.0895212	0.737655
ENSMUSG00000029066	Mrpl20	mitochondrial ribosomal protein L20 [Source:MGI Symbol;Acc:MGI:2137221]	-0.142044	5.13698	2.87982	0.0896961	0.738668
ENSMUSG00000079018	Ly6c1	lymphocyte antigen 6 complex, locus C1 [Source:MGI Symbol;Acc:MGI:96882]	-0.204998	3.18962	2.87845	0.0897725	0.738869
ENSMUSG00000022515	Anks3	ankyrin repeat and sterile alpha motif domain containing 3 [Source:MGI Symbol;Acc:MGI:1919865]	0.152377	4.7241	2.87553	0.0899351	0.739779
ENSMUSG00000027593	Raly	hnRNP-associated with lethal yellow [Source:MGI Symbol;Acc:MGI:97850]	-0.137013	5.41662	2.87317	0.0900673	0.740276
ENSMUSG00000100017	2410022M11Rik	RIKEN cDNA 2410022M11 gene [Source:MGI Symbol;Acc:MGI:1917005]	-0.244745	2.49769	2.87189	0.0901389	0.740276
ENSMUSG00000029776	Hibadh	3-hydroxyisobutyrate dehydrogenase [Source:MGI Symbol;Acc:MGI:1889802]	-0.135264	5.52532	2.87166	0.0901518	0.740276
ENSMUSG00000085830	Grin1os	glutamate receptor, ionotropic, NMDA1 (zeta 1), opposite strand [Source:MGI Symbol;Acc:MGI:2443867]	0.454265	0.714478	2.86776	0.0903705	0.741346
ENSMUSG00000039768	Dnajc11	DnaJ heat shock protein family (Hsp40) member C11 [Source:MGI Symbol;Acc:MGI:2443386]	0.131916	5.84922	2.86748	0.0903864	0.741346
ENSMUSG00000037940	Inpp4b	inositol polyphosphate-4-phosphatase, type II [Source:MGI Symbol;Acc:MGI:2158925]	-0.196229	3.36414	2.86537	0.0905049	0.741467
ENSMUSG00000081984	Dnajb3	DnaJ heat shock protein family (Hsp40) member B3 [Source:MGI Symbol;Acc:MGI:1306822]	0.535493	0.213683	2.86323	0.0906254	0.741467
ENSMUSG00000038010	Ccdc138	coiled-coil domain containing 138 [Source:MGI Symbol;Acc:MGI:1923388]	-0.293574	1.88418	2.86143	0.090727	0.741467
ENSMUSG00000035509	Fbxl21	F-box and leucine-rich repeat protein 21 [Source:MGI Symbol;Acc:MGI:2442921]	-0.259307	2.29265	2.86101	0.0907504	0.741467
ENSMUSG00000034714	Ttyh2	tweety family member 2 [Source:MGI Symbol;Acc:MGI:2157091]	-0.139096	5.26396	2.85667	0.0909955	0.741467
ENSMUSG00000020893	Per1	period circadian clock 1 [Source:MGI Symbol;Acc:MGI:1098283]	0.130884	5.92445	2.85649	0.0910056	0.741467
ENSMUSG00000032398	Snapc5	small nuclear RNA activating complex, polypeptide 5 [Source:MGI Symbol;Acc:MGI:1914282]	-0.18966	3.50559	2.85498	0.0910914	0.741467
ENSMUSG00000044317	Gpr4	G protein-coupled receptor 4 [Source:MGI Symbol;Acc:MGI:2441992]	-0.314693	1.63036	2.85317	0.091194	0.741467
ENSMUSG00000020038	Cry1	cryptochrome 1 (photolyase-like) [Source:MGI Symbol;Acc:MGI:1270841]	-0.17781	3.79409	2.85281	0.0912145	0.741467
ENSMUSG00000050332	Amer1	APC membrane recruitment 1 [Source:MGI Symbol;Acc:MGI:1919595]	-0.181922	3.69429	2.85268	0.0912217	0.741467
ENSMUSG00000016481	Cr1l	complement component (3b/4b) receptor 1-like [Source:MGI Symbol;Acc:MGI:88513]	-0.159367	4.35467	2.85251	0.0912314	0.741467
ENSMUSG00000039244	E130309D02Rik	RIKEN cDNA E130309D02 gene [Source:MGI Symbol;Acc:MGI:2442621]	0.165121	4.23304	2.85224	0.0912466	0.741467
ENSMUSG00000036777	Anln	anillin, actin binding protein [Source:MGI Symbol;Acc:MGI:1920174]	-0.134658	5.53197	2.85193	0.0912641	0.741467
ENSMUSG00000063179	Pstk	phosphoseryl-tRNA kinase [Source:MGI Symbol;Acc:MGI:2685945]	0.187132	3.63517	2.8518	0.0912717	0.741467
ENSMUSG00000020593	Lpin1	lipin 1 [Source:MGI Symbol;Acc:MGI:1891340]	-0.147324	4.8377	2.8501	0.0913684	0.741467
ENSMUSG00000024211	Grm8	glutamate receptor, metabotropic 8 [Source:MGI Symbol;Acc:MGI:1351345]	0.214389	3.06971	2.8497	0.0913912	0.741467
ENSMUSG00000102729	Gm32444	predicted gene, 32444 [Source:MGI Symbol;Acc:MGI:5591603]	0.368286	1.26242	2.84916	0.0914218	0.741467
ENSMUSG00000034845	Plvap	plasmalemma vesicle associated protein [Source:MGI Symbol;Acc:MGI:1890497]	-0.219082	2.89349	2.8486	0.0914536	0.741467
ENSMUSG00000033208	S100b	S100 protein, beta polypeptide, neural [Source:MGI Symbol;Acc:MGI:98217]	-0.121773	6.75711	2.84853	0.0914573	0.741467
ENSMUSG00000059842	Zfp341	zinc finger protein 341 [Source:MGI Symbol;Acc:MGI:2682937]	-0.203853	3.18767	2.84792	0.0914924	0.741467
ENSMUSG00000008575	Nfib	nuclear factor I/B [Source:MGI Symbol;Acc:MGI:103188]	0.115611	8.29722	2.84784	0.0914966	0.741467
ENSMUSG00000010392	Gosr1	golgi SNAP receptor complex member 1 [Source:MGI Symbol;Acc:MGI:1858260]	-0.12791	6.05756	2.84521	0.0916469	0.742261
ENSMUSG00000019564	Arid3a	AT rich interactive domain 3A (BRIGHT-like) [Source:MGI Symbol;Acc:MGI:1328360]	0.228231	2.82806	2.84195	0.0918329	0.742817
ENSMUSG00000036885	Arhgef26	Rho guanine nucleotide exchange factor (GEF) 26 [Source:MGI Symbol;Acc:MGI:1918053]	-0.125614	6.27247	2.84166	0.0918494	0.742817
ENSMUSG00000073436	Eme2	essential meiotic structure-specific endonuclease subunit 2 [Source:MGI Symbol;Acc:MGI:1919889]	0.188474	3.59349	2.84126	0.0918723	0.742817
ENSMUSG00000024781	Lipa	lysosomal acid lipase A [Source:MGI Symbol;Acc:MGI:96789]	-0.153637	4.55742	2.83883	0.0920113	0.743222
ENSMUSG00000035473	Galm	galactose mutarotase [Source:MGI Symbol;Acc:MGI:2442420]	-0.302446	1.76594	2.83855	0.092027	0.743222
ENSMUSG00000049950	Rpp38	ribonuclease P/MRP 38 subunit [Source:MGI Symbol;Acc:MGI:2443607]	0.255551	2.41851	2.83186	0.0924112	0.745738
ENSMUSG00000064294	Aox3	aldehyde oxidase 3 [Source:MGI Symbol;Acc:MGI:1918974]	-0.392259	0.938251	2.83083	0.0924706	0.745738
ENSMUSG00000005951	Shpk	sedoheptulokinase [Source:MGI Symbol;Acc:MGI:1921887]	-0.295726	1.82987	2.83006	0.0925147	0.745738
ENSMUSG00000020990	Cdkl1	cyclin-dependent kinase-like 1 (CDC2-related kinase) [Source:MGI Symbol;Acc:MGI:1918341]	0.189261	3.57071	2.82771	0.0926505	0.745738
ENSMUSG00000020832	Eral1	Era (G-protein)-like 1 (E. coli) [Source:MGI Symbol;Acc:MGI:1889295]	-0.176154	3.81893	2.82745	0.0926653	0.745738
ENSMUSG00000079641	Rpl39	ribosomal protein L39 [Source:MGI Symbol;Acc:MGI:1914498]	0.186357	3.62631	2.82737	0.0926702	0.745738
ENSMUSG00000001157	Gmcl1	germ cell-less, spermatogenesis associated 1 [Source:MGI Symbol;Acc:MGI:1345156]	0.149569	4.78437	2.82607	0.092745	0.745738
ENSMUSG00000074607	Tox2	TOX high mobility group box family member 2 [Source:MGI Symbol;Acc:MGI:3611233]	0.149183	4.80003	2.82584	0.0927581	0.745738
ENSMUSG00000004113	Cacna1b	calcium channel, voltage-dependent, N type, alpha 1B subunit [Source:MGI Symbol;Acc:MGI:88296]	0.118797	7.31179	2.82477	0.0928204	0.745816
ENSMUSG00000025422	Agap2	ArfGAP with GTPase domain, ankyrin repeat and PH domain 2 [Source:MGI Symbol;Acc:MGI:3580016]	-0.111652	10.2773	2.82321	0.0929107	0.745844
ENSMUSG00000064373	Sepp1	selenoprotein P, plasma, 1 [Source:MGI Symbol;Acc:MGI:894288]	-0.115982	7.78412	2.82289	0.0929288	0.745844
ENSMUSG00000020070	Rufy2	RUN and FYVE domain-containing 2 [Source:MGI Symbol;Acc:MGI:1917682]	0.12832	6.06407	2.82118	0.0930282	0.745911
ENSMUSG00000047675	Rps8	ribosomal protein S8 [Source:MGI Symbol;Acc:MGI:98166]	0.164423	4.22375	2.8202	0.0930849	0.745911
ENSMUSG00000028266	Lmo4	LIM domain only 4 [Source:MGI Symbol;Acc:MGI:109360]	0.117707	7.51891	2.82003	0.0930946	0.745911
ENSMUSG00000052512	Nav2	neuron navigator 2 [Source:MGI Symbol;Acc:MGI:2183691]	0.127943	6.09381	2.81809	0.093207	0.745972
ENSMUSG00000036840	Siah1a	seven in absentia 1A [Source:MGI Symbol;Acc:MGI:108064]	0.15176	4.68035	2.81809	0.0932071	0.745972
ENSMUSG00000015312	Gadd45b	growth arrest and DNA-damage-inducible 45 beta [Source:MGI Symbol;Acc:MGI:107776]	0.2094	3.15612	2.81679	0.0932827	0.746157
ENSMUSG00000016256	Ctsz	cathepsin Z [Source:MGI Symbol;Acc:MGI:1891190]	-0.150228	4.67029	2.81558	0.0933531	0.746272
ENSMUSG00000030741	Spns1	spinster homolog 1 [Source:MGI Symbol;Acc:MGI:1920908]	0.135688	5.49332	2.81474	0.0934022	0.746272
ENSMUSG00000020807	4933427D14Rik	RIKEN cDNA 4933427D14 gene [Source:MGI Symbol;Acc:MGI:1921727]	0.148783	4.80364	2.81246	0.0935346	0.746693
ENSMUSG00000074165	Zfp788	zinc finger protein 788 [Source:MGI Symbol;Acc:MGI:1914857]	0.141816	5.14164	2.81172	0.0935782	0.746693
ENSMUSG00000029207	Apbb2	amyloid beta (A4) precursor protein-binding, family B, member 2 [Source:MGI Symbol;Acc:MGI:108405]	-0.127828	5.99264	2.81107	0.0936158	0.746693
ENSMUSG00000049536	Tceal1	transcription elongation factor A (SII)-like 1 [Source:MGI Symbol;Acc:MGI:2385317]	0.152796	4.63479	2.81023	0.093665	0.746693
ENSMUSG00000025017	Pik3ap1	phosphoinositide-3-kinase adaptor protein 1 [Source:MGI Symbol;Acc:MGI:1933177]	-0.351086	1.26739	2.80842	0.0937704	0.746717
ENSMUSG00000035521	Gnptg	N-acetylglucosamine-1-phosphotransferase, gamma subunit [Source:MGI Symbol;Acc:MGI:2147006]	0.131292	5.79216	2.80838	0.093773	0.746717
ENSMUSG00000015647	Lama5	laminin, alpha 5 [Source:MGI Symbol;Acc:MGI:105382]	-0.184248	3.59027	2.8055	0.0939416	0.74764
ENSMUSG00000040998	Npnt	nephronectin [Source:MGI Symbol;Acc:MGI:2148811]	0.144687	4.97763	2.80205	0.0941442	0.748333
ENSMUSG00000076437	2700094K13Rik	RIKEN cDNA 2700094K13 gene [Source:MGI Symbol;Acc:MGI:1919907]	0.206989	3.16813	2.80142	0.0941808	0.748333
ENSMUSG00000035597	Prpf39	pre-mRNA processing factor 39 [Source:MGI Symbol;Acc:MGI:104602]	0.138934	5.27884	2.79973	0.0942801	0.748333
ENSMUSG00000039771	Polr2j	polymerase (RNA) II (DNA directed) polypeptide J [Source:MGI Symbol;Acc:MGI:109582]	0.163822	4.23172	2.79817	0.0943718	0.748333
ENSMUSG00000033307	Mif	macrophage migration inhibitory factor [Source:MGI Symbol;Acc:MGI:96982]	0.16547	4.1784	2.79757	0.0944073	0.748333
ENSMUSG00000030309	Caprin2	caprin family member 2 [Source:MGI Symbol;Acc:MGI:2448541]	0.230915	2.7541	2.79697	0.0944428	0.748333
ENSMUSG00000056679	Gpr173	G-protein coupled receptor 173 [Source:MGI Symbol;Acc:MGI:1918021]	0.161474	4.30471	2.79611	0.0944934	0.748333
ENSMUSG00000042129	Rassf4	Ras association (RalGDS/AF-6) domain family member 4 [Source:MGI Symbol;Acc:MGI:2386853]	-0.212513	2.99006	2.79467	0.0945784	0.748333
ENSMUSG00000059277	R74862	expressed sequence R74862 [Source:MGI Symbol;Acc:MGI:2142382]	0.221655	2.90954	2.79456	0.0945849	0.748333
ENSMUSG00000023484	Prph	peripherin [Source:MGI Symbol;Acc:MGI:97774]	0.52132	0.239594	2.7942	0.0946061	0.748333
ENSMUSG00000022623	Shank3	SH3/ankyrin domain gene 3 [Source:MGI Symbol;Acc:MGI:1930016]	-0.113865	8.28944	2.79417	0.0946077	0.748333
ENSMUSG00000021025	Nfkbia	nuclear factor of kappa light polypeptide gene enhancer in B cells inhibitor, alpha [Source:MGI Symbol;Acc:MGI:104741]	-0.167092	4.05768	2.79237	0.0947143	0.74835
ENSMUSG00000020357	Flt4	FMS-like tyrosine kinase 4 [Source:MGI Symbol;Acc:MGI:95561]	-0.28322	1.938	2.79042	0.0948296	0.74835
ENSMUSG00000042097	Zfp239	zinc finger protein 239 [Source:MGI Symbol;Acc:MGI:1306812]	0.139547	5.2317	2.78963	0.0948761	0.74835
ENSMUSG00000020515	Cnot8	CCR4-NOT transcription complex, subunit 8 [Source:MGI Symbol;Acc:MGI:1916375]	0.133111	5.62307	2.78939	0.0948901	0.74835
ENSMUSG00000033809	Alg3	asparagine-linked glycosylation 3 (alpha-1,3-mannosyltransferase) [Source:MGI Symbol;Acc:MGI:1098592]	0.226892	2.80614	2.7893	0.0948959	0.74835
ENSMUSG00000020692	Nle1	notchless homolog 1 (Drosophila) [Source:MGI Symbol;Acc:MGI:2429770]	-0.217407	2.89595	2.78879	0.0949258	0.74835
ENSMUSG00000002944	Cd36	CD36 antigen [Source:MGI Symbol;Acc:MGI:107899]	-0.34974	1.26641	2.78711	0.0950255	0.748721
ENSMUSG00000078919	Dpm1	dolichol-phosphate (beta-D) mannosyltransferase 1 [Source:MGI Symbol;Acc:MGI:1330239]	0.193882	3.43829	2.7859	0.0950973	0.748871
ENSMUSG00000028868	Wasf2	WAS protein family, member 2 [Source:MGI Symbol;Acc:MGI:1098641]	-0.146341	4.80506	2.78489	0.0951572	0.748928
ENSMUSG00000049755	Zfp672	zinc finger protein 672 [Source:MGI Symbol;Acc:MGI:2442105]	0.151242	4.66442	2.78326	0.095254	0.749275
ENSMUSG00000005225	Plekha8	pleckstrin homology domain containing, family A (phosphoinositide binding specific) member 8 [Source:MGI Symbol;Acc:MGI:2681164]	-0.159288	4.3009	2.78188	0.0953361	0.749506
ENSMUSG00000034525	Ice1	interactor of little elongation complex ELL subunit 1 [Source:MGI Symbol;Acc:MGI:2385865]	0.121122	6.76366	2.77891	0.0955129	0.750424
ENSMUSG00000064357	mt-Atp6	mitochondrially encoded ATP synthase 6 [Source:MGI Symbol;Acc:MGI:99927]	0.24835	2.48128	2.77749	0.0955979	0.750424
ENSMUSG00000036459	Wtip	WT1-interacting protein [Source:MGI Symbol;Acc:MGI:2141920]	-0.246556	2.41463	2.77727	0.0956113	0.750424
ENSMUSG00000030717	Nupr1	nuclear protein transcription regulator 1 [Source:MGI Symbol;Acc:MGI:1891834]	-0.319216	1.54205	2.77619	0.0956757	0.750514
ENSMUSG00000040044	Orc3	origin recognition complex, subunit 3 [Source:MGI Symbol;Acc:MGI:1354944]	0.141137	5.11769	2.77531	0.0957283	0.750514
ENSMUSG00000023966	Rsph9	radial spoke head 9 homolog (Chlamydomonas) [Source:MGI Symbol;Acc:MGI:1922814]	-0.192493	3.38277	2.77371	0.0958237	0.750833
ENSMUSG00000036138	Acaa1a	acetyl-Coenzyme A acyltransferase 1A [Source:MGI Symbol;Acc:MGI:2148491]	0.1435	4.99781	2.77286	0.0958746	0.750833
ENSMUSG00000021548	Ccnh	cyclin H [Source:MGI Symbol;Acc:MGI:1913921]	0.13363	5.55732	2.76868	0.0961252	0.752381
ENSMUSG00000034729	Mrps10	mitochondrial ribosomal protein S10 [Source:MGI Symbol;Acc:MGI:1928139]	0.161358	4.28369	2.76775	0.0961814	0.752407
ENSMUSG00000028675	Pnrc2	proline-rich nuclear receptor coactivator 2 [Source:MGI Symbol;Acc:MGI:106512]	-0.131811	5.59582	2.76686	0.0962348	0.75241
ENSMUSG00000030500	Slc17a6	solute carrier family 17 (sodium-dependent inorganic phosphate cotransporter), member 6 [Source:MGI Symbol;Acc:MGI:2156052]	-0.159183	4.26096	2.76142	0.0965622	0.753012
ENSMUSG00000038058	Nod1	nucleotide-binding oligomerization domain containing 1 [Source:MGI Symbol;Acc:MGI:1341839]	-0.234704	2.59854	2.76142	0.0965623	0.753012
ENSMUSG00000007987	Ift22	intraflagellar transport 22 [Source:MGI Symbol;Acc:MGI:1914536]	-0.134999	5.37295	2.76113	0.09658	0.753012
ENSMUSG00000029245	Epha5	Eph receptor A5 [Source:MGI Symbol;Acc:MGI:99654]	0.115476	7.76694	2.7606	0.0966118	0.753012
ENSMUSG00000027284	Cdan1	congenital dyserythropoietic anemia, type I (human) [Source:MGI Symbol;Acc:MGI:1916218]	0.155944	4.45986	2.76017	0.0966378	0.753012
ENSMUSG00000090122	Kcne1l	potassium voltage-gated channel, Isk-related family, member 1-like, pseudogene [Source:MGI Symbol;Acc:MGI:1913490]	-0.270423	2.08177	2.75939	0.0966849	0.753012
ENSMUSG00000021822	Plau	plasminogen activator, urokinase [Source:MGI Symbol;Acc:MGI:97611]	-0.329583	1.43458	2.75859	0.0967332	0.753012
ENSMUSG00000031310	Zmym3	zinc finger, MYM-type 3 [Source:MGI Symbol;Acc:MGI:1927231]	0.118336	7.12906	2.75806	0.0967652	0.753012
ENSMUSG00000047045	Tmem164	transmembrane protein 164 [Source:MGI Symbol;Acc:MGI:2148020]	-0.151857	4.54125	2.75758	0.0967945	0.753012
ENSMUSG00000022678	Nde1	nudE neurodevelopment protein 1 [Source:MGI Symbol;Acc:MGI:1914453]	-0.15406	4.45194	2.7568	0.0968416	0.753012
ENSMUSG00000054196	Cthrc1	collagen triple helix repeat containing 1 [Source:MGI Symbol;Acc:MGI:1915838]	-0.279714	1.96903	2.75425	0.0969966	0.753805
ENSMUSG00000087478	4930506C21Rik	RIKEN cDNA 4930506C21 gene [Source:MGI Symbol;Acc:MGI:1922310]	0.44029	0.701526	2.74834	0.0973552	0.756072
ENSMUSG00000036106	Prr5	proline rich 5 (renal) [Source:MGI Symbol;Acc:MGI:1924714]	-0.274426	2.02367	2.74702	0.0974357	0.756072
ENSMUSG00000069670	Nkain2	Na+/K+ transporting ATPase interacting 2 [Source:MGI Symbol;Acc:MGI:1923447]	0.1263	6.09191	2.74682	0.0974479	0.756072
ENSMUSG00000026249	Serpine2	serine (or cysteine) peptidase inhibitor, clade E, member 2 [Source:MGI Symbol;Acc:MGI:101780]	-0.115871	7.4046	2.7439	0.0976262	0.756626
ENSMUSG00000014786	Slc9a5	solute carrier family 9 (sodium/hydrogen exchanger), member 5 [Source:MGI Symbol;Acc:MGI:2685542]	0.184064	3.62074	2.74307	0.0976771	0.756626
ENSMUSG00000029125	Stx18	syntaxin 18 [Source:MGI Symbol;Acc:MGI:1918366]	-0.158156	4.28888	2.74304	0.097679	0.756626
ENSMUSG00000036053	Fmnl2	formin-like 2 [Source:MGI Symbol;Acc:MGI:1918659]	-0.124562	6.14788	2.74138	0.09778	0.756996
ENSMUSG00000101249	Gm29216	predicted gene 29216 [Source:MGI Symbol;Acc:MGI:5579922]	-0.339509	1.32382	2.73995	0.0978676	0.757262
ENSMUSG00000047123	Ticam1	toll-like receptor adaptor molecule 1 [Source:MGI Symbol;Acc:MGI:2147032]	-0.248433	2.36213	2.73838	0.0979638	0.75745
ENSMUSG00000010097	Nxf1	nuclear RNA export factor 1 [Source:MGI Symbol;Acc:MGI:1858330]	0.122846	6.42549	2.73782	0.0979985	0.75745
ENSMUSG00000058325	Dock1	dedicator of cytokinesis 1 [Source:MGI Symbol;Acc:MGI:2429765]	-0.132481	5.49573	2.7362	0.0980978	0.757806
ENSMUSG00000061702	Tmem91	transmembrane protein 91 [Source:MGI Symbol;Acc:MGI:2443589]	0.248708	2.44078	2.73366	0.0982537	0.75825
ENSMUSG00000060843	Ctnna3	catenin (cadherin associated protein), alpha 3 [Source:MGI Symbol;Acc:MGI:2661445]	-0.387627	0.914628	2.73353	0.0982621	0.75825
ENSMUSG00000029516	Cit	citron [Source:MGI Symbol;Acc:MGI:105313]	-0.122655	6.32611	2.7325	0.0983254	0.758328
ENSMUSG00000021222	Dcaf4	DDB1 and CUL4 associated factor 4 [Source:MGI Symbol;Acc:MGI:1921078]	0.172272	3.91762	2.72892	0.0985462	0.759213
ENSMUSG00000010608	Rbm25	RNA binding motif protein 25 [Source:MGI Symbol;Acc:MGI:1914289]	0.116432	7.3708	2.72738	0.0986409	0.759213
ENSMUSG00000074480	Mex3a	mex3 RNA binding family member A [Source:MGI Symbol;Acc:MGI:1919890]	-0.250729	2.33539	2.72618	0.0987153	0.759213
ENSMUSG00000030720	Cln3	ceroid lipofuscinosis, neuronal 3, juvenile (Batten, Spielmeyer-Vogt disease) [Source:MGI Symbol;Acc:MGI:107537]	0.19552	3.34958	2.72592	0.0987312	0.759213
ENSMUSG00000034037	Fgd5	FYVE, RhoGEF and PH domain containing 5 [Source:MGI Symbol;Acc:MGI:2443369]	-0.19653	3.23923	2.72545	0.0987605	0.759213
ENSMUSG00000022212	Cpne6	copine VI [Source:MGI Symbol;Acc:MGI:1334445]	0.111575	9.04569	2.72544	0.0987608	0.759213
ENSMUSG00000021256	Vash1	vasohibin 1 [Source:MGI Symbol;Acc:MGI:2442543]	-0.149265	4.61455	2.72364	0.0988722	0.759659
ENSMUSG00000026639	Lamb3	laminin, beta 3 [Source:MGI Symbol;Acc:MGI:99915]	0.438191	0.6998	2.72188	0.0989812	0.760086
ENSMUSG00000042870	Tom1	target of myb1 trafficking protein [Source:MGI Symbol;Acc:MGI:1338026]	0.189424	3.48105	2.71691	0.0992898	0.761639
ENSMUSG00000033966	Cdkl4	cyclin-dependent kinase-like 4 [Source:MGI Symbol;Acc:MGI:3587025]	0.151788	4.56988	2.7169	0.0992906	0.761639
ENSMUSG00000039218	Srrm2	serine/arginine repetitive matrix 2 [Source:MGI Symbol;Acc:MGI:1923206]	0.111361	9.04601	2.71508	0.0994042	0.76176
ENSMUSG00000004931	Apba3	amyloid beta (A4) precursor protein-binding, family A, member 3 [Source:MGI Symbol;Acc:MGI:1888527]	-0.170354	3.87754	2.71433	0.0994509	0.76176
ENSMUSG00000092242	Gm20515	predicted gene 20515 [Source:MGI Symbol;Acc:MGI:5141980]	0.366991	1.19597	2.71357	0.0994981	0.76176
ENSMUSG00000016150	Tenm1	teneurin transmembrane protein 1 [Source:MGI Symbol;Acc:MGI:1345185]	0.121578	6.51202	2.71267	0.0995542	0.76176
ENSMUSG00000042210	Abhd14a	abhydrolase domain containing 14A [Source:MGI Symbol;Acc:MGI:1915894]	0.164066	4.13705	2.71235	0.0995743	0.76176
ENSMUSG00000055480	Zfp458	zinc finger protein 458 [Source:MGI Symbol;Acc:MGI:3040691]	0.221189	2.85491	2.71105	0.0996555	0.76197
ENSMUSG00000095403	Gm21092	predicted gene, 21092 [Source:MGI Symbol;Acc:MGI:5434447]	0.190133	3.45022	2.70692	0.0999136	0.763533
ENSMUSG00000037139	Myom3	myomesin family, member 3 [Source:MGI Symbol;Acc:MGI:2685280]	0.415907	0.818634	2.70582	0.0999829	0.763652
ENSMUSG00000038496	Slc19a3	solute carrier family 19, member 3 [Source:MGI Symbol;Acc:MGI:1931307]	-0.290657	1.79992	2.70323	0.100145	0.763836
ENSMUSG00000075602	Ly6a	lymphocyte antigen 6 complex, locus A [Source:MGI Symbol;Acc:MGI:107527]	-0.177676	3.67125	2.7032	0.100147	0.763836
ENSMUSG00000042476	Abcb4	ATP-binding cassette, sub-family B (MDR/TAP), member 4 [Source:MGI Symbol;Acc:MGI:97569]	0.22052	2.86333	2.70217	0.100212	0.763836
ENSMUSG00000008958	Vps72	vacuolar protein sorting 72 [Source:MGI Symbol;Acc:MGI:1202305]	0.154445	4.45548	2.70158	0.100249	0.763836
ENSMUSG00000102918	Pcdhgc3	protocadherin gamma subfamily C, 3 [Source:MGI Symbol;Acc:MGI:1935201]	-0.12172	6.35473	2.70115	0.100276	0.763836
ENSMUSG00000022262	Dnah5	dynein, axonemal, heavy chain 5 [Source:MGI Symbol;Acc:MGI:107718]	-0.202559	3.11539	2.69928	0.100393	0.763924
ENSMUSG00000097789	Gm2115	predicted gene 2115 [Source:MGI Symbol;Acc:MGI:3780284]	-0.131424	5.50925	2.69926	0.100395	0.763924
ENSMUSG00000085334	Gm12940	predicted gene 12940 [Source:MGI Symbol;Acc:MGI:3702626]	0.167516	4.01808	2.69479	0.100677	0.763973
ENSMUSG00000031388	Naa10	N(alpha)-acetyltransferase 10, NatA catalytic subunit [Source:MGI Symbol;Acc:MGI:1915255]	0.203071	3.1684	2.69399	0.100728	0.763973
ENSMUSG00000097083	D930019O06Rik	RIKEN cDNA D930019O06 [Source:MGI Symbol;Acc:MGI:3043219]	0.258621	2.2881	2.69371	0.100745	0.763973
ENSMUSG00000032890	Rims3	regulating synaptic membrane exocytosis 3 [Source:MGI Symbol;Acc:MGI:2443331]	-0.123019	6.19307	2.6935	0.100759	0.763973
ENSMUSG00000017421	Zfp207	zinc finger protein 207 [Source:MGI Symbol;Acc:MGI:1340045]	0.118983	6.79711	2.69342	0.100764	0.763973
ENSMUSG00000074220	Zfp382	zinc finger protein 382 [Source:MGI Symbol;Acc:MGI:3588204]	0.200349	3.22709	2.69132	0.100896	0.763973
ENSMUSG00000097119	B230354K17Rik	RIKEN cDNA B230354K17 gene [Source:MGI Symbol;Acc:MGI:2443272]	-0.152077	4.45775	2.691	0.100917	0.763973
ENSMUSG00000039556	Ppp1r3f	protein phosphatase 1, regulatory (inhibitor) subunit 3F [Source:MGI Symbol;Acc:MGI:1859617]	0.251199	2.38832	2.69095	0.10092	0.763973
ENSMUSG00000040797	Iqsec3	IQ motif and Sec7 domain 3 [Source:MGI Symbol;Acc:MGI:2677208]	-0.112931	7.87281	2.69054	0.100946	0.763973
ENSMUSG00000000078	Klf6	Kruppel-like factor 6 [Source:MGI Symbol;Acc:MGI:1346318]	0.133695	5.42793	2.69002	0.100979	0.763973
ENSMUSG00000026565	Pou2f1	POU domain, class 2, transcription factor 1 [Source:MGI Symbol;Acc:MGI:101898]	0.142097	4.95628	2.68869	0.101063	0.763973
ENSMUSG00000030986	Dhx32	DEAH (Asp-Glu-Ala-His) box polypeptide 32 [Source:MGI Symbol;Acc:MGI:2141813]	0.141183	5.00182	2.68776	0.101122	0.763973
ENSMUSG00000013495	Tmem175	transmembrane protein 175 [Source:MGI Symbol;Acc:MGI:1919642]	0.137675	5.18891	2.68735	0.101148	0.763973
ENSMUSG00000033102	Cdc14b	CDC14 cell division cycle 14B [Source:MGI Symbol;Acc:MGI:2441808]	-0.189562	3.3657	2.68614	0.101225	0.763973
ENSMUSG00000028813	CK137956	cDNA sequence CK137956 [Source:MGI Symbol;Acc:MGI:3616080]	0.460196	0.535841	2.68599	0.101234	0.763973
ENSMUSG00000053898	Ech1	enoyl coenzyme A hydratase 1, peroxisomal [Source:MGI Symbol;Acc:MGI:1858208]	-0.140322	4.97293	2.68543	0.10127	0.763973
ENSMUSG00000015165	Hnrnpl	heterogeneous nuclear ribonucleoprotein L [Source:MGI Symbol;Acc:MGI:104816]	0.11412	7.69793	2.68448	0.101331	0.763973
ENSMUSG00000054453	Sytl5	synaptotagmin-like 5 [Source:MGI Symbol;Acc:MGI:2668451]	-0.326338	1.42155	2.68388	0.101369	0.763973
ENSMUSG00000036875	Dna2	DNA replication helicase/nuclease 2 [Source:MGI Symbol;Acc:MGI:2443732]	0.459917	0.535894	2.68269	0.101444	0.764136
ENSMUSG00000037997	Parp11	poly (ADP-ribose) polymerase family, member 11 [Source:MGI Symbol;Acc:MGI:2141505]	0.154279	4.43832	2.68026	0.101599	0.764681
ENSMUSG00000004880	Lbr	lamin B receptor [Source:MGI Symbol;Acc:MGI:2138281]	-0.178301	3.63484	2.67953	0.101646	0.764681
ENSMUSG00000020866	Cacna1g	calcium channel, voltage-dependent, T type, alpha 1G subunit [Source:MGI Symbol;Acc:MGI:1201678]	0.12468	6.09214	2.67903	0.101678	0.764681
ENSMUSG00000107741	Gm2011	predicted gene 2011 [Source:MGI Symbol;Acc:MGI:3780180]	0.288404	1.92908	2.67649	0.10184	0.765095
ENSMUSG00000034987	Hrh2	histamine receptor H2 [Source:MGI Symbol;Acc:MGI:108482]	-0.342192	1.25865	2.67573	0.101888	0.765095
ENSMUSG00000036815	Dpp10	dipeptidylpeptidase 10 [Source:MGI Symbol;Acc:MGI:2442409]	0.123564	6.19655	2.67437	0.101976	0.765095
ENSMUSG00000045996	Polr2k	polymerase (RNA) II (DNA directed) polypeptide K [Source:MGI Symbol;Acc:MGI:102725]	0.289192	1.90907	2.67435	0.101977	0.765095
ENSMUSG00000025204	Ndufb8	NADH dehydrogenase (ubiquinone) 1 beta subcomplex 8 [Source:MGI Symbol;Acc:MGI:1914514]	-0.122772	6.17474	2.67396	0.102002	0.765095
ENSMUSG00000001288	Rarg	retinoic acid receptor, gamma [Source:MGI Symbol;Acc:MGI:97858]	-0.195065	3.23995	2.67229	0.102109	0.765494
ENSMUSG00000093629	Prox2os	prospero homeobox 2 opposite strand [Source:MGI Symbol;Acc:MGI:5011542]	0.488904	0.353701	2.66945	0.102291	0.7661
ENSMUSG00000063445	Nmral1	NmrA-like family domain containing 1 [Source:MGI Symbol;Acc:MGI:1915074]	0.199447	3.2177	2.66935	0.102298	0.7661
ENSMUSG00000031373	Car5b	carbonic anhydrase 5b, mitochondrial [Source:MGI Symbol;Acc:MGI:1926249]	-0.244619	2.37494	2.66782	0.102396	0.766434
ENSMUSG00000037573	Tob1	transducer of ErbB-2.1 [Source:MGI Symbol;Acc:MGI:1349721]	0.13123	5.55885	2.66672	0.102467	0.766449
ENSMUSG00000046441	Cmtr2	cap methyltransferase 2 [Source:MGI Symbol;Acc:MGI:2384580]	0.214316	2.95084	2.66584	0.102524	0.766449
ENSMUSG00000004233	Wars2	tryptophanyl tRNA synthetase 2 (mitochondrial) [Source:MGI Symbol;Acc:MGI:1917810]	-0.204798	3.04312	2.66528	0.10256	0.766449
ENSMUSG00000006050	Sra1	steroid receptor RNA activator 1 [Source:MGI Symbol;Acc:MGI:1344414]	0.129295	5.67995	2.66104	0.102833	0.767644
ENSMUSG00000031698	Mylk3	myosin light chain kinase 3 [Source:MGI Symbol;Acc:MGI:2443063]	0.553816	0.0371255	2.66078	0.10285	0.767644
ENSMUSG00000020611	Gna13	guanine nucleotide binding protein, alpha 13 [Source:MGI Symbol;Acc:MGI:95768]	-0.119806	6.47442	2.66029	0.102882	0.767644
ENSMUSG00000056738	A730036I17Rik	RIKEN cDNA A730036I17 gene [Source:MGI Symbol;Acc:MGI:3041182]	-0.454198	0.430826	2.65844	0.103002	0.767693
ENSMUSG00000035431	Sstr1	somatostatin receptor 1 [Source:MGI Symbol;Acc:MGI:98327]	0.163252	4.11378	2.65792	0.103035	0.767693
ENSMUSG00000064307	Lrrc51	leucine rich repeat containing 51 [Source:MGI Symbol;Acc:MGI:1916608]	-0.350315	1.18054	2.65769	0.10305	0.767693
ENSMUSG00000024165	Hn1l	hematological and neurological expressed 1-like [Source:MGI Symbol;Acc:MGI:1196260]	-0.238875	2.44726	2.65426	0.103273	0.768948
ENSMUSG00000044626	Liph	lipase, member H [Source:MGI Symbol;Acc:MGI:2388029]	-0.483404	0.209844	2.65191	0.103426	0.769285
ENSMUSG00000049739	Zfp646	zinc finger protein 646 [Source:MGI Symbol;Acc:MGI:3665412]	-0.140108	4.93768	2.6519	0.103426	0.769285
ENSMUSG00000020573	Pik3cg	phosphoinositide-3-kinase, catalytic, gamma polypeptide [Source:MGI Symbol;Acc:MGI:1353576]	-0.24863	2.3046	2.65004	0.103547	0.769782
ENSMUSG00000001761	Smo	smoothened, frizzled class receptor [Source:MGI Symbol;Acc:MGI:108075]	-0.150297	4.47668	2.64898	0.103616	0.769891
ENSMUSG00000049580	Tsku	tsukushi, small leucine rich proteoglycan [Source:MGI Symbol;Acc:MGI:2443855]	-0.373754	0.987245	2.64774	0.103697	0.770088
ENSMUSG00000020846	Fam101b	family with sequence similarity 101, member B [Source:MGI Symbol;Acc:MGI:1923816]	-0.155777	4.27177	2.64471	0.103895	0.770903
ENSMUSG00000050192	Eif5a2	eukaryotic translation initiation factor 5A2 [Source:MGI Symbol;Acc:MGI:1933735]	-0.120738	6.31977	2.64335	0.103984	0.770903
ENSMUSG00000028223	Decr1	2,4-dienoyl CoA reductase 1, mitochondrial [Source:MGI Symbol;Acc:MGI:1914710]	-0.164774	3.98094	2.6428	0.10402	0.770903
ENSMUSG00000086040	Wipf3	WAS/WASL interacting protein family, member 3 [Source:MGI Symbol;Acc:MGI:3044681]	-0.10956	8.83673	2.64004	0.104201	0.770903
ENSMUSG00000028978	Nos3	nitric oxide synthase 3, endothelial cell [Source:MGI Symbol;Acc:MGI:97362]	-0.198985	3.13642	2.63985	0.104213	0.770903
ENSMUSG00000091744	Gm17732	predicted gene, 17732 [Source:MGI Symbol;Acc:MGI:4937366]	0.396797	0.926982	2.63915	0.104259	0.770903
ENSMUSG00000023022	Lima1	LIM domain and actin binding 1 [Source:MGI Symbol;Acc:MGI:1920992]	-0.167152	3.90115	2.63901	0.104268	0.770903
ENSMUSG00000004562	Arhgef40	Rho guanine nucleotide exchange factor (GEF) 40 [Source:MGI Symbol;Acc:MGI:2685515]	-0.153663	4.33786	2.63773	0.104352	0.770903
ENSMUSG00000025202	Scd3	stearoyl-coenzyme A desaturase 3 [Source:MGI Symbol;Acc:MGI:1353437]	0.305357	1.69751	2.63735	0.104378	0.770903
ENSMUSG00000029675	Eln	elastin [Source:MGI Symbol;Acc:MGI:95317]	-0.201053	3.09448	2.63728	0.104382	0.770903
ENSMUSG00000049044	Rapgef4	Rap guanine nucleotide exchange factor (GEF) 4 [Source:MGI Symbol;Acc:MGI:1917723]	-0.109378	8.90068	2.63696	0.104403	0.770903
ENSMUSG00000061286	Exosc5	exosome component 5 [Source:MGI Symbol;Acc:MGI:107889]	0.19434	3.30655	2.63506	0.104528	0.770935
ENSMUSG00000085315	A430018G15Rik	RIKEN cDNA A430018G15 gene [Source:MGI Symbol;Acc:MGI:3040796]	0.479467	0.39316	2.63494	0.104536	0.770935
ENSMUSG00000022656	Nectin3	nectin cell adhesion molecule 3 [Source:MGI Symbol;Acc:MGI:1930171]	-0.124273	5.9392	2.63395	0.104601	0.770935
ENSMUSG00000059013	Sh2d3c	SH2 domain containing 3C [Source:MGI Symbol;Acc:MGI:1351631]	0.167104	3.98667	2.6336	0.104625	0.770935
ENSMUSG00000073374	C030034I22Rik	RIKEN cDNA C030034I22 gene [Source:MGI Symbol;Acc:MGI:1924783]	0.305168	1.71543	2.63038	0.104837	0.771703
ENSMUSG00000057132	Rpgrip1	retinitis pigmentosa GTPase regulator interacting protein 1 [Source:MGI Symbol;Acc:MGI:1932134]	0.472977	0.442316	2.62998	0.104863	0.771703
ENSMUSG00000047248	C2cd3	C2 calcium-dependent domain containing 3 [Source:MGI Symbol;Acc:MGI:2142166]	-0.134692	5.19435	2.62955	0.104892	0.771703
ENSMUSG00000044783	Hjurp	Holliday junction recognition protein [Source:MGI Symbol;Acc:MGI:2685821]	-0.130756	5.43532	2.62872	0.104946	0.771704
ENSMUSG00000045179	Sox3	SRY (sex determining region Y)-box 3 [Source:MGI Symbol;Acc:MGI:98365]	0.418133	0.775582	2.62719	0.105048	0.771737
ENSMUSG00000048445	Ccdc57	coiled-coil domain containing 57 [Source:MGI Symbol;Acc:MGI:1918526]	-0.237205	2.46977	2.62648	0.105095	0.771737
ENSMUSG00000012609	Ttll5	tubulin tyrosine ligase-like family, member 5 [Source:MGI Symbol;Acc:MGI:2443657]	-0.137535	5.02397	2.62619	0.105114	0.771737
ENSMUSG00000042846	Lrrtm3	leucine rich repeat transmembrane neuronal 3 [Source:MGI Symbol;Acc:MGI:2389177]	0.147261	4.64344	2.62317	0.105314	0.772811
ENSMUSG00000051950	B3glct	beta-3-glucosyltransferase [Source:MGI Symbol;Acc:MGI:2685903]	0.155031	4.35059	2.62108	0.105453	0.773117
ENSMUSG00000040118	Cacna2d1	calcium channel, voltage-dependent, alpha2/delta subunit 1 [Source:MGI Symbol;Acc:MGI:88295]	0.111182	8.18907	2.6209	0.105465	0.773117
ENSMUSG00000000184	Ccnd2	cyclin D2 [Source:MGI Symbol;Acc:MGI:88314]	-0.11429	7.18096	2.61784	0.105668	0.77416
ENSMUSG00000046404	Yod1	YOD1 deubiquitinase [Source:MGI Symbol;Acc:MGI:2442596]	0.136694	5.14384	2.61713	0.105716	0.77416
ENSMUSG00000041930	Fam222a	family with sequence similarity 222, member A [Source:MGI Symbol;Acc:MGI:3605543]	-0.221676	2.69372	2.60953	0.106223	0.777476
ENSMUSG00000023367	Tmem176a	transmembrane protein 176A [Source:MGI Symbol;Acc:MGI:1913308]	-0.18884	3.31987	2.6082	0.106313	0.777729
ENSMUSG00000045092	S1pr1	sphingosine-1-phosphate receptor 1 [Source:MGI Symbol;Acc:MGI:1096355]	-0.113144	7.35688	2.60593	0.106464	0.778439
ENSMUSG00000103332	Pcdhga2	protocadherin gamma subfamily A, 2 [Source:MGI Symbol;Acc:MGI:1935214]	-0.178818	3.57247	2.60496	0.10653	0.778515
ENSMUSG00000026896	Ifih1	interferon induced with helicase C domain 1 [Source:MGI Symbol;Acc:MGI:1918836]	-0.242893	2.34467	2.60143	0.106767	0.77985
ENSMUSG00000028403	Zdhhc21	zinc finger, DHHC domain containing 21 [Source:MGI Symbol;Acc:MGI:1915518]	0.122063	6.16718	2.59769	0.10702	0.781212
ENSMUSG00000027778	Ift80	intraflagellar transport 80 [Source:MGI Symbol;Acc:MGI:1915509]	-0.138568	4.93269	2.59571	0.107153	0.781212
ENSMUSG00000067215	Usp51	ubiquitin specific protease 51 [Source:MGI Symbol;Acc:MGI:3588217]	0.357001	1.21257	2.59563	0.107159	0.781212
ENSMUSG00000087056	Gm14004	predicted gene 14004 [Source:MGI Symbol;Acc:MGI:3651365]	0.327832	1.4522	2.59504	0.107199	0.781212
ENSMUSG00000038132	Rbm24	RNA binding motif protein 24 [Source:MGI Symbol;Acc:MGI:3610364]	0.159017	4.19356	2.59445	0.107238	0.781212
ENSMUSG00000024076	Vit	vitrin [Source:MGI Symbol;Acc:MGI:1921449]	-0.206016	2.96142	2.59379	0.107283	0.781212
ENSMUSG00000036368	Rmdn2	regulator of microtubule dynamics 2 [Source:MGI Symbol;Acc:MGI:2147043]	0.267548	2.09547	2.59196	0.107407	0.781713
ENSMUSG00000025255	Zfhx4	zinc finger homeodomain 4 [Source:MGI Symbol;Acc:MGI:2137668]	-0.153897	4.29169	2.58797	0.107678	0.783135
ENSMUSG00000059742	Kcnh7	potassium voltage-gated channel, subfamily H (eag-related), member 7 [Source:MGI Symbol;Acc:MGI:2159566]	0.120556	6.29823	2.58656	0.107774	0.783135
ENSMUSG00000022488	Nckap1l	NCK associated protein 1 like [Source:MGI Symbol;Acc:MGI:1926063]	-0.17709	3.59719	2.5865	0.107779	0.783135
ENSMUSG00000030087	Klf15	Kruppel-like factor 15 [Source:MGI Symbol;Acc:MGI:1929988]	-0.15735	4.16027	2.58584	0.107823	0.783135
ENSMUSG00000047307	Pcdhb13	protocadherin beta 13 [Source:MGI Symbol;Acc:MGI:2136748]	-0.204776	2.97537	2.58432	0.107926	0.783378
ENSMUSG00000026926	Pmpca	peptidase (mitochondrial processing) alpha [Source:MGI Symbol;Acc:MGI:1918568]	0.118732	6.49796	2.58272	0.108036	0.783378
ENSMUSG00000000838	Fmr1	fragile X mental retardation syndrome 1 [Source:MGI Symbol;Acc:MGI:95564]	0.119915	6.3502	2.58083	0.108165	0.783378
ENSMUSG00000097392	D930016D06Rik	RIKEN cDNA D930016D06 gene [Source:MGI Symbol;Acc:MGI:2442700]	0.169791	3.85508	2.58043	0.108192	0.783378
ENSMUSG00000037787	Apopt1	apoptogenic, mitochondrial 1 [Source:MGI Symbol;Acc:MGI:1915270]	0.155488	4.29558	2.57996	0.108224	0.783378
ENSMUSG00000097062	Gm17586	predicted gene, 17586 [Source:MGI Symbol;Acc:MGI:4937220]	0.274277	2.02304	2.57949	0.108257	0.783378
ENSMUSG00000034854	Mfsd12	major facilitator superfamily domain containing 12 [Source:MGI Symbol;Acc:MGI:3604804]	-0.130857	5.34696	2.57935	0.108266	0.783378
ENSMUSG00000038187	Btbd10	BTB (POZ) domain containing 10 [Source:MGI Symbol;Acc:MGI:1916065]	0.12331	6.00554	2.57889	0.108297	0.783378
ENSMUSG00000017176	Nt5c3b	5'-nucleotidase, cytosolic IIIB [Source:MGI Symbol;Acc:MGI:1915356]	-0.143862	4.65949	2.57593	0.108501	0.784449
ENSMUSG00000020689	Itgb3	integrin beta 3 [Source:MGI Symbol;Acc:MGI:96612]	-0.300801	1.62677	2.57397	0.108635	0.785022
ENSMUSG00000020525	Ppm1d	protein phosphatase 1D magnesium-dependent, delta isoform [Source:MGI Symbol;Acc:MGI:1858214]	0.163228	4.03071	2.57091	0.108845	0.786141
ENSMUSG00000018500	Adora2b	adenosine A2b receptor [Source:MGI Symbol;Acc:MGI:99403]	-0.291123	1.71785	2.56767	0.109069	0.787354
ENSMUSG00000000581	C1d	C1D nuclear receptor co-repressor [Source:MGI Symbol;Acc:MGI:1927354]	0.133591	5.23855	2.56629	0.109164	0.787434
ENSMUSG00000005583	Mef2c	myocyte enhancer factor 2C [Source:MGI Symbol;Acc:MGI:99458]	0.11215	7.55009	2.5659	0.10919	0.787434
ENSMUSG00000031561	Tenm3	teneurin transmembrane protein 3 [Source:MGI Symbol;Acc:MGI:1345183]	0.114431	7.06748	2.56452	0.109286	0.787722
ENSMUSG00000010044	Zmynd10	zinc finger, MYND domain containing 10 [Source:MGI Symbol;Acc:MGI:2387863]	-0.304911	1.56854	2.56269	0.109412	0.788232
ENSMUSG00000055027	Smyd1	SET and MYND domain containing 1 [Source:MGI Symbol;Acc:MGI:104790]	-0.379366	0.869389	2.55872	0.109687	0.78969
ENSMUSG00000078349	AW011738	expressed sequence AW011738 [Source:MGI Symbol;Acc:MGI:2140540]	0.308099	1.64048	2.55817	0.109726	0.78969
ENSMUSG00000022219	Cideb	cell death-inducing DNA fragmentation factor, alpha subunit-like effector B [Source:MGI Symbol;Acc:MGI:1270844]	-0.311017	1.50103	2.55585	0.109887	0.79045
ENSMUSG00000000416	Cttnbp2	cortactin binding protein 2 [Source:MGI Symbol;Acc:MGI:1353467]	0.112194	7.47449	2.55362	0.110042	0.791166
ENSMUSG00000036585	Fgf1	fibroblast growth factor 1 [Source:MGI Symbol;Acc:MGI:95515]	-0.123691	5.82202	2.55243	0.110125	0.791363
ENSMUSG00000043673	Kcns3	potassium voltage-gated channel, delayed-rectifier, subfamily S, member 3 [Source:MGI Symbol;Acc:MGI:1098804]	0.194892	3.23142	2.55043	0.110265	0.791675
ENSMUSG00000097709	2810429I04Rik	RIKEN cDNA 2810429I04 gene [Source:MGI Symbol;Acc:MGI:1924187]	0.429366	0.648275	2.55021	0.11028	0.791675
ENSMUSG00000047656	Trpt1	tRNA phosphotransferase 1 [Source:MGI Symbol;Acc:MGI:1333115]	-0.213096	2.80039	2.54835	0.11041	0.791867
ENSMUSG00000032202	Rab27a	RAB27A, member RAS oncogene family [Source:MGI Symbol;Acc:MGI:1861441]	0.176891	3.62172	2.54823	0.110418	0.791867
ENSMUSG00000022297	Fzd6	frizzled class receptor 6 [Source:MGI Symbol;Acc:MGI:108474]	-0.18122	3.44373	2.54447	0.110681	0.79335
ENSMUSG00000025747	Tyms	thymidylate synthase [Source:MGI Symbol;Acc:MGI:98878]	-0.329785	1.2993	2.54284	0.110795	0.79335
ENSMUSG00000062098	Btbd3	BTB (POZ) domain containing 3 [Source:MGI Symbol;Acc:MGI:2385155]	0.108919	8.42573	2.5427	0.110805	0.79335
ENSMUSG00000020877	Scrn2	secernin 2 [Source:MGI Symbol;Acc:MGI:1343092]	-0.297594	1.64604	2.54142	0.110895	0.79335
ENSMUSG00000035762	Tmem161b	transmembrane protein 161B [Source:MGI Symbol;Acc:MGI:1919995]	0.152048	4.36622	2.5413	0.110904	0.79335
ENSMUSG00000051510	Mafg	v-maf musculoaponeurotic fibrosarcoma oncogene family, protein G (avian) [Source:MGI Symbol;Acc:MGI:96911]	0.12071	6.16125	2.53878	0.111081	0.794038
ENSMUSG00000073147	5031425E22Rik	RIKEN cDNA 5031425E22 gene [Source:MGI Symbol;Acc:MGI:1923227]	0.185904	3.41315	2.53794	0.11114	0.794038
ENSMUSG00000064340	mt-Tl1	mitochondrially encoded tRNA leucine 1 [Source:MGI Symbol;Acc:MGI:102482]	0.253017	2.23211	2.53754	0.111168	0.794038
ENSMUSG00000001062	Vps9d1	VPS9 domain containing 1 [Source:MGI Symbol;Acc:MGI:1914143]	0.128079	5.53426	2.53338	0.111461	0.795735
ENSMUSG00000070709	1700049G17Rik	RIKEN cDNA 1700049G17 gene [Source:MGI Symbol;Acc:MGI:1920680]	-0.205156	2.94133	2.52861	0.111799	0.79709
ENSMUSG00000017210	Med24	mediator complex subunit 24 [Source:MGI Symbol;Acc:MGI:1344385]	0.115682	6.73803	2.52861	0.111799	0.79709
ENSMUSG00000037347	Chst7	carbohydrate (N-acetylglucosamino) sulfotransferase 7 [Source:MGI Symbol;Acc:MGI:1891767]	-0.349243	1.12663	2.52763	0.111868	0.79709
ENSMUSG00000053460	Ggcx	gamma-glutamyl carboxylase [Source:MGI Symbol;Acc:MGI:1927655]	0.166145	3.8973	2.52753	0.111875	0.79709
ENSMUSG00000048332	Lhfp	lipoma HMGIC fusion partner [Source:MGI Symbol;Acc:MGI:1920048]	-0.162864	3.91823	2.52299	0.112198	0.798696
ENSMUSG00000060038	Dhps	deoxyhypusine synthase [Source:MGI Symbol;Acc:MGI:2683592]	0.142645	4.72592	2.52277	0.112213	0.798696
ENSMUSG00000028137	Celf3	CUGBP, Elav-like family member 3 [Source:MGI Symbol;Acc:MGI:1926034]	0.112881	7.16117	2.51749	0.112589	0.800838
ENSMUSG00000039059	Hrh3	histamine receptor H3 [Source:MGI Symbol;Acc:MGI:2139279]	0.126372	5.62977	2.51697	0.112627	0.800838
[truncated: 12,215 more rows]

## Sheet: Upregulated_BP
Category	Term	Count	%	PValue	Genes	List Total	Pop Hits	Pop Total	Fold Enrichment	Bonferroni	Benjamini	FDR
GOTERM_BP_FAT	GO:0007155~cell adhesion	23	13.4503	1.00617e-08	AEBP1, CDH1, DDR2, VCAM1, LGALS3BP, AGT, TGFBI, LOC630776, COL8A1, COL8A2, SPP1, COL18A1, LOC100039744, HSPG2, NID1, NID2, LOC100048143, FREM3, F5, LAMC3, FBLN5, FREM1, CLDN1, CLDN2, ANTXR1, PERP	128	561	13588	4.35222	1.09672e-05	1.09672e-05	1.60718e-05
GOTERM_BP_FAT	GO:0022610~biological adhesion	23	13.4503	1.03918e-08	AEBP1, CDH1, DDR2, VCAM1, LGALS3BP, AGT, TGFBI, LOC630776, COL8A1, COL8A2, SPP1, COL18A1, LOC100039744, HSPG2, NID1, NID2, LOC100048143, FREM3, F5, LAMC3, FBLN5, FREM1, CLDN1, CLDN2, ANTXR1, PERP	128	562	13588	4.34447	1.1327e-05	5.66351e-06	1.6599e-05
GOTERM_BP_FAT	GO:0030198~extracellular matrix organization	9	5.26316	4.55664e-06	COL18A1, FBLN1, AGT, FBLN5, COL3A1, LOC100039744, TGFBI, LOC630776, HSPG2, NID1, SERPINH1	128	101	13588	9.45947	0.00495444	0.00165421	0.00727818
GOTERM_BP_FAT	GO:0014070~response to organic cyclic substance	6	3.50877	4.24942e-05	ADORA2A, LEPR, SLC22A8, SLC22A6, TIMP3, HTR2C	128	42	13588	15.1652	0.0452633	0.0115131	0.0678554
GOTERM_BP_FAT	GO:0043062~extracellular structure organization	9	5.26316	7.72355e-05	COL18A1, FBLN1, AGT, FBLN5, COL3A1, LOC100039744, TGFBI, LOC630776, HSPG2, NID1, SERPINH1	128	149	13588	6.41212	0.0807434	0.016697	0.123299
GOTERM_BP_FAT	GO:0001503~ossification	7	4.09357	0.000471094	HSPG2, MGP, IGF2, COL1A1, BMP7, BMP6, SPP1	128	106	13588	7.01032	0.40167	0.0820407	0.74984
GOTERM_BP_FAT	GO:0051216~cartilage development	6	3.50877	0.00080662	MSX1, HSPG2, MGP, COL1A1, BMP7, BMP6	128	78	13588	8.16587	0.585039	0.118079	1.28068
GOTERM_BP_FAT	GO:0060348~bone development	7	4.09357	0.0008309	HSPG2, MGP, IGF2, COL1A1, BMP7, BMP6, SPP1	128	118	13588	6.2974	0.595886	0.107079	1.31899
GOTERM_BP_FAT	GO:0031589~cell-substrate adhesion	5	2.92398	0.00196085	AGT, FREM1, LOC100039744, LOC630776, NID1, NID2, ANTXR1	128	57	13588	9.31195	0.882277	0.211572	3.08654
GOTERM_BP_FAT	GO:0006811~ion transport	16	9.35673	0.00263177	TRPM3, SLC12A4, SLC22A8, SLC26A7, PLN, CLIC6, SCN4B, SLCO1C1, TRPV4, SLC22A6, SLC13A3, SLC4A2, SLC13A4, CP, STEAP2, SLC31A1	128	712	13588	2.38553	0.943438	0.249669	4.12196
GOTERM_BP_FAT	GO:0055085~transmembrane transport	12	7.01754	0.00388093	SLC2A12, UCP2, SLC26A7, SLC16A9, SLC12A4, SLC37A2, SLC22A8, SLC16A12, TRPV4, SLC22A6, SLC13A3, SLC7A11	128	460	13588	2.76929	0.98557	0.319762	6.02219
GOTERM_BP_FAT	GO:0001501~skeletal system development	9	5.26316	0.00529719	MSX1, LTBP3, HSPG2, MGP, IGF2, COL1A1, BMP7, BMP6, SPP1	128	285	13588	3.3523	0.99694	0.382725	8.13389
GOTERM_BP_FAT	GO:0007178~transmembrane receptor protein serine/threonine kinase signaling pathway	5	2.92398	0.00609359	WFIKKN2, MSX1, LTBP3, BMP7, BMP6	128	78	13588	6.80489	0.998722	0.400996	9.30173
GOTERM_BP_FAT	GO:0010810~regulation of cell-substrate adhesion	4	2.33918	0.00612218	LOC100039744, LOC630776, NID1, COL1A1, COL8A1, SPP1	128	40	13588	10.6156	0.998761	0.380053	9.34341
GOTERM_BP_FAT	GO:0010033~response to organic substance	12	7.01754	0.00769947	THBD, MSX1, ADORA2A, LEPR, SLC22A8, MGP, SLC22A6, COL1A1, LBP, STEAP2, TIMP3, HTR2C	128	505	13588	2.52252	0.999781	0.429738	11.6144
GOTERM_BP_FAT	GO:0007160~cell-matrix adhesion	4	2.33918	0.0113525	AGT, FREM1, LOC100039744, LOC630776, NID1, NID2	128	50	13588	8.4925	0.999996	0.54059	16.671
GOTERM_BP_FAT	GO:0030155~regulation of cell adhesion	5	2.92398	0.0116261	PRLR, LOC100039744, LOC630776, NID1, COL1A1, COL8A1, SPP1	128	94	13588	5.64661	0.999997	0.527542	17.0386
GOTERM_BP_FAT	GO:0007631~feeding behavior	4	2.33918	0.0119811	ADORA2A, AGT, LEPR, HTR2C	128	51	13588	8.32598	0.999998	0.518044	17.5132
GOTERM_BP_FAT	GO:0002673~regulation of acute inflammatory response	3	1.75439	0.0120245	LOC100048018, CFH, SERPING1, LBP	128	18	13588	17.6927	0.999998	0.500429	17.571
GOTERM_BP_FAT	GO:0050727~regulation of inflammatory response	4	2.33918	0.0161684	LOC100048018, ADORA2A, CFH, SERPING1, LBP	128	57	13588	7.44956	1	0.588679	22.9235
GOTERM_BP_FAT	GO:0007588~excretion	3	1.75439	0.016206	DAB2, ADORA2A, AGT	128	21	13588	15.1652	1	0.571755	22.9706
GOTERM_BP_FAT	GO:0046903~secretion	7	4.09357	0.0175745	DAB2, ADORA2A, SLC26A7, AGT, TRPV4, STEAP2, UNC13C	128	221	13588	3.36242	1	0.584586	24.6644
GOTERM_BP_FAT	GO:0014057~positive regulation of acetylcholine secretion	2	1.16959	0.0186063	ADORA2A, HTR2C	128	2	13588	106.156	1	0.589378	25.9183
GOTERM_BP_FAT	GO:0031427~response to methotrexate	2	1.16959	0.0186063	SLC22A8, SLC22A6	128	2	13588	106.156	1	0.589378	25.9183
GOTERM_BP_FAT	GO:0048143~astrocyte activation	2	1.16959	0.0186063	ADORA2A, AGT	128	2	13588	106.156	1	0.589378	25.9183
GOTERM_BP_FAT	GO:0006821~chloride transport	4	2.33918	0.0193608	SLC26A7, SLC12A4, CLIC6, SLC4A2	128	61	13588	6.96107	1	0.588492	26.8229
GOTERM_BP_FAT	GO:0003013~circulatory system process	5	2.92398	0.020245	ACE, LOC100048143, F5, ADORA2A, ACTA2, AGT	128	111	13588	4.78181	1	0.590057	27.8696
GOTERM_BP_FAT	GO:0008015~blood circulation	5	2.92398	0.020245	ACE, LOC100048143, F5, ADORA2A, ACTA2, AGT	128	111	13588	4.78181	1	0.590057	27.8696
GOTERM_BP_FAT	GO:0030509~BMP signaling pathway	3	1.75439	0.0209154	MSX1, BMP7, BMP6	128	24	13588	13.2695	1	0.587756	28.6541
GOTERM_BP_FAT	GO:0010811~positive regulation of cell-substrate adhesion	3	1.75439	0.0261206	LOC100039744, LOC630776, NID1, COL8A1, SPP1	128	27	13588	11.7951	1	0.656482	34.4775
GOTERM_BP_FAT	GO:0046456~icosanoid biosynthetic process	3	1.75439	0.0261206	PTGDS, LTC4S, CD74	128	27	13588	11.7951	1	0.656482	34.4775
GOTERM_BP_FAT	GO:0008218~bioluminescence	2	1.16959	0.0277802	LOC100039744, LOC630776, NID1, NID2	128	3	13588	70.7708	1	0.666045	36.2384
GOTERM_BP_FAT	GO:0006636~unsaturated fatty acid biosynthetic process	3	1.75439	0.0279605	PTGDS, LTC4S, CD74	128	28	13588	11.3739	1	0.655583	36.427
GOTERM_BP_FAT	GO:0009719~response to endogenous stimulus	6	3.50877	0.0291907	ADORA2A, LEPR, MGP, COL1A1, STEAP2, TIMP3	128	184	13588	3.46162	1	0.659173	37.7
GOTERM_BP_FAT	GO:0009628~response to abiotic stimulus	7	4.09357	0.0304305	THBD, AGT, HSPB8, MGP, TRPV4, COL1A1, MYOF	128	251	13588	2.96053	1	0.662637	38.9589
GOTERM_BP_FAT	GO:0048592~eye morphogenesis	4	2.33918	0.0308801	OTX2, BMP7, COL8A1, COL8A2	128	73	13588	5.81678	1	0.656455	39.4094
GOTERM_BP_FAT	GO:0010324~membrane invagination	6	3.50877	0.0316121	MRC1, DAB2, MRC2, COLEC12, LBP, STEAP2	128	188	13588	3.38797	1	0.653897	40.1363
GOTERM_BP_FAT	GO:0006897~endocytosis	6	3.50877	0.0316121	MRC1, DAB2, MRC2, COLEC12, LBP, STEAP2	128	188	13588	3.38797	1	0.653897	40.1363
GOTERM_BP_FAT	GO:0043279~response to alkaloid	3	1.75439	0.0317909	ADORA2A, LEPR, HTR2C	128	30	13588	10.6156	1	0.645033	40.3126
GOTERM_BP_FAT	GO:0010817~regulation of hormone levels	5	2.92398	0.0319949	ALDH1A2, ACE, RBP1, AGT, TRPV4	128	128	13588	4.14673	1	0.636764	40.5132
GOTERM_BP_FAT	GO:0006820~anion transport	5	2.92398	0.0335923	SLC26A7, SLC12A4, CLIC6, SLC4A2, SLC22A6	128	130	13588	4.08293	1	0.644623	42.062
GOTERM_BP_FAT	GO:0007548~sex differentiation	5	2.92398	0.0335923	COL9A3, AGT, LEPR, TCF7L2, GJB2	128	130	13588	4.08293	1	0.644623	42.062
GOTERM_BP_FAT	GO:0007610~behavior	9	5.26316	0.0362158	PTGDS, PENK, PPP1R1B, ADORA2A, ENPP2, AGT, LEPR, LBP, HTR2C	128	405	13588	2.35903	1	0.662671	44.5239
GOTERM_BP_FAT	GO:0001956~positive regulation of neurotransmitter secretion	2	1.16959	0.0368691	ADORA2A, HTR2C	128	4	13588	53.0781	1	0.659571	45.1215
GOTERM_BP_FAT	GO:0030449~regulation of complement activation	2	1.16959	0.0368691	LOC100048018, CFH, SERPING1	128	4	13588	53.0781	1	0.659571	45.1215
GOTERM_BP_FAT	GO:0010953~regulation of protein maturation by peptide bond cleavage	2	1.16959	0.0368691	LOC100048018, CFH, SERPING1	128	4	13588	53.0781	1	0.659571	45.1215
GOTERM_BP_FAT	GO:0014056~regulation of acetylcholine secretion	2	1.16959	0.0368691	ADORA2A, HTR2C	128	4	13588	53.0781	1	0.659571	45.1215
GOTERM_BP_FAT	GO:0006690~icosanoid metabolic process	3	1.75439	0.0400239	PTGDS, LTC4S, CD74	128	34	13588	9.36673	1	0.680698	47.9235
GOTERM_BP_FAT	GO:0006633~fatty acid biosynthetic process	4	2.33918	0.0401661	PTGDS, ELOVL7, LTC4S, CD74	128	81	13588	5.24228	1	0.672777	48.0465
GOTERM_BP_FAT	GO:0016044~membrane organization	7	4.09357	0.0423877	MRC1, DAB2, MRC2, COLEC12, LBP, STEAP2, ABCA4	128	272	13588	2.73196	1	0.683829	49.9344
GOTERM_BP_FAT	GO:0015698~inorganic anion transport	4	2.33918	0.0426846	SLC26A7, SLC12A4, CLIC6, SLC4A2	128	83	13588	5.11596	1	0.677646	50.1818
GOTERM_BP_FAT	GO:0007167~enzyme linked receptor protein signaling pathway	7	4.09357	0.0430214	WFIKKN2, MSX1, KL, LTBP3, BMP7, DDR2, BMP6	128	273	13588	2.72196	1	0.671985	50.461
GOTERM_BP_FAT	GO:0033559~unsaturated fatty acid metabolic process	3	1.75439	0.04441	PTGDS, LTC4S, CD74	128	36	13588	8.84635	1	0.675456	51.5968
GOTERM_BP_FAT	GO:0051590~positive regulation of neurotransmitter transport	2	1.16959	0.0458736	ADORA2A, HTR2C	128	5	13588	42.4625	1	0.679366	52.7675
GOTERM_BP_FAT	GO:0070613~regulation of protein processing	2	1.16959	0.0458736	LOC100048018, CFH, SERPING1	128	5	13588	42.4625	1	0.679366	52.7675
GOTERM_BP_FAT	GO:0050878~regulation of body fluid levels	4	2.33918	0.0507027	LOC100048143, THBD, F5, ADORA2A, SERPING1	128	89	13588	4.77107	1	0.708572	56.4446
GOTERM_BP_FAT	GO:0048565~gut development	3	1.75439	0.0513038	ALDH1A2, COL3A1, TCF7L2	128	39	13588	8.16587	1	0.705188	56.8831
GOTERM_BP_FAT	GO:0042445~hormone metabolic process	4	2.33918	0.0521054	ALDH1A2, ACE, RBP1, AGT	128	90	13588	4.71806	1	0.70334	57.4614
GOTERM_BP_FAT	GO:0006812~cation transport	10	5.84795	0.0521944	TRPM3, PLN, SLC12A4, SCN4B, TRPV4, SLC13A3, SLC13A4, CP, STEAP2, SLC31A1	128	515	13588	2.06129	1	0.696526	57.5252
GOTERM_BP_FAT	GO:0030203~glycosaminoglycan metabolic process	3	1.75439	0.0536817	BGN, ITIH5, ITIH2	128	40	13588	7.96172	1	0.699661	58.5774
GOTERM_BP_FAT	GO:0001885~endothelial cell development	2	1.16959	0.0547946	COL18A1, AGT	128	6	13588	35.3854	1	0.70013	59.3487
GOTERM_BP_FAT	GO:0014002~astrocyte development	2	1.16959	0.0547946	ADORA2A, AGT	128	6	13588	35.3854	1	0.70013	59.3487
GOTERM_BP_FAT	GO:0060351~cartilage development involved in endochondral bone morphogenesis	2	1.16959	0.0547946	HSPG2, COL1A1	128	6	13588	35.3854	1	0.70013	59.3487
GOTERM_BP_FAT	GO:0005976~polysaccharide metabolic process	4	2.33918	0.054967	BGN, PPP1R3B, ITIH5, ITIH2	128	92	13588	4.61549	1	0.694275	59.4669
GOTERM_BP_FAT	GO:0030001~metal ion transport	9	5.26316	0.055369	PLN, SLC12A4, SCN4B, TRPV4, SLC13A3, SLC13A4, CP, STEAP2, SLC31A1	128	442	13588	2.16155	1	0.690086	59.7415
GOTERM_BP_FAT	GO:0035272~exocrine system development	3	1.75439	0.0560982	IGF2, CDH1, BMP7	128	41	13588	7.76753	1	0.688188	60.235
GOTERM_BP_FAT	GO:0001654~eye development	5	2.92398	0.0596616	ALDH1A2, OTX2, BMP7, COL8A1, COL8A2	128	157	13588	3.38077	1	0.704511	62.5663
GOTERM_BP_FAT	GO:0045785~positive regulation of cell adhesion	3	1.75439	0.0610429	LOC100039744, LOC630776, NID1, COL8A1, SPP1	128	43	13588	7.40625	1	0.706526	63.435
GOTERM_BP_FAT	GO:0030212~hyaluronan metabolic process	2	1.16959	0.0636329	ITIH5, ITIH2	128	7	13588	30.3304	1	0.715573	65.0133
GOTERM_BP_FAT	GO:0009725~response to hormone stimulus	5	2.92398	0.0689822	LEPR, MGP, COL1A1, STEAP2, TIMP3	128	165	13588	3.21686	1	0.73901	68.0729
GOTERM_BP_FAT	GO:0001649~osteoblast differentiation	3	1.75439	0.0713545	IGF2, COL1A1, BMP6	128	47	13588	6.77593	1	0.745293	69.3479
GOTERM_BP_FAT	GO:0032101~regulation of response to external stimulus	4	2.33918	0.0720002	LOC100048018, ADORA2A, CFH, SERPING1, LBP	128	103	13588	4.12257	1	0.742692	69.6865
GOTERM_BP_FAT	GO:0051954~positive regulation of amine transport	2	1.16959	0.0723891	ADORA2A, HTR2C	128	8	13588	26.5391	1	0.738865	69.8888
GOTERM_BP_FAT	GO:0009651~response to salt stress	2	1.16959	0.0723891	AGT, TRPV4	128	8	13588	26.5391	1	0.738865	69.8888
GOTERM_BP_FAT	GO:0048708~astrocyte differentiation	2	1.16959	0.0723891	ADORA2A, AGT	128	8	13588	26.5391	1	0.738865	69.8888
GOTERM_BP_FAT	GO:0045137~development of primary sexual characteristics	4	2.33918	0.0736537	COL9A3, AGT, LEPR, GJB2	128	104	13588	4.08293	1	0.739472	70.5379
GOTERM_BP_FAT	GO:0050880~regulation of blood vessel size	3	1.75439	0.0740154	ADORA2A, ACTA2, AGT	128	48	13588	6.63477	1	0.735642	70.7211
GOTERM_BP_FAT	GO:0035150~regulation of tube size	3	1.75439	0.0740154	ADORA2A, ACTA2, AGT	128	48	13588	6.63477	1	0.735642	70.7211
GOTERM_BP_FAT	GO:0048593~camera-type eye morphogenesis	3	1.75439	0.0740154	BMP7, COL8A1, COL8A2	128	48	13588	6.63477	1	0.735642	70.7211
GOTERM_BP_FAT	GO:0048568~embryonic organ development	6	3.50877	0.0756022	VCAM1, ALDH1A2, OTX2, HSPG2, BMP7, TCF7L2	128	241	13588	2.64289	1	0.737859	71.5123
GOTERM_BP_FAT	GO:0001568~blood vessel development	6	3.50877	0.0787605	COL18A1, ALDH1A2, AGT, LEPR, COL3A1, COL1A1	128	244	13588	2.6104	1	0.747329	73.0279
GOTERM_BP_FAT	GO:0003018~vascular process in circulatory system	3	1.75439	0.079431	ADORA2A, ACTA2, AGT	128	50	13588	6.36937	1	0.745091	73.3397
GOTERM_BP_FAT	GO:0035094~response to nicotine	2	1.16959	0.0810641	LEPR, HTR2C	128	9	13588	23.5903	1	0.747245	74.0853
GOTERM_BP_FAT	GO:0009266~response to temperature stimulus	3	1.75439	0.082184	AGT, HSPB8, MYOF	128	51	13588	6.24449	1	0.747074	74.5852
GOTERM_BP_FAT	GO:0006022~aminoglycan metabolic process	3	1.75439	0.0849662	BGN, ITIH5, ITIH2	128	52	13588	6.1244	1	0.754066	75.7882
GOTERM_BP_FAT	GO:0001944~vasculature development	6	3.50877	0.0852879	COL18A1, ALDH1A2, AGT, LEPR, COL3A1, COL1A1	128	250	13588	2.54775	1	0.750458	75.9238
GOTERM_BP_FAT	GO:0042060~wound healing	4	2.33918	0.0874788	LOC100048143, THBD, F5, SERPING1, TIMP3	128	112	13588	3.79129	1	0.754729	76.8286
GOTERM_BP_FAT	GO:0008585~female gonad development	3	1.75439	0.0877768	COL9A3, AGT, LEPR	128	53	13588	6.00884	1	0.751128	76.9492
GOTERM_BP_FAT	GO:0046457~prostanoid biosynthetic process	2	1.16959	0.0896586	PTGDS, CD74	128	10	13588	21.2312	1	0.754043	77.6971
GOTERM_BP_FAT	GO:0001516~prostaglandin biosynthetic process	2	1.16959	0.0896586	PTGDS, CD74	128	10	13588	21.2312	1	0.754043	77.6971
GOTERM_BP_FAT	GO:0045446~endothelial cell differentiation	2	1.16959	0.0896586	COL18A1, AGT	128	10	13588	21.2312	1	0.754043	77.6971
GOTERM_BP_FAT	GO:0031667~response to nutrient levels	4	2.33918	0.0929269	LEPR, MGP, COL1A1, CP	128	115	13588	3.69239	1	0.762271	78.9423
GOTERM_BP_FAT	GO:0051591~response to cAMP	2	1.16959	0.0981734	THBD, COL1A1	128	11	13588	19.3011	1	0.777265	80.8058
GOTERM_BP_FAT	GO:0001542~ovulation from ovarian follicle	2	1.16959	0.0981734	AGT, LEPR	128	11	13588	19.3011	1	0.777265	80.8058
GOTERM_BP_FAT	GO:0046545~development of primary female sexual characteristics	3	1.75439	0.0992874	COL9A3, AGT, LEPR	128	57	13588	5.58717	1	0.776812	81.181

## Sheet: Upregulated_FC
Annotation Cluster 1	Enrichment Score: 17.549824727535825
Category	Term	Count	%	PValue	Genes	List Total	Pop Hits	Pop Total	Fold Enrichment	Bonferroni	Benjamini	FDR
SP_PIR_KEYWORDS	Secreted	57	33.3333	7.61774e-23	AEBP1, A2M, LTBP3, LEPR, TTR, OGN, APOD, LOC100048018, GSN, SOSTDC1, TGFBI, CFH, ITIH5, ITIH2, SEMA3B, LBP, COCH, SCUBE3, LOC100039744, MGP, SERPING1, PRELP, LOC100048143, BGN, PTGDS, F5, LAMC3, COL1A2, COL1A1, FMOD, WFIKKN2, ENPP2, COL3A1, 1500015O10RIK, TIMP3, PCOLCE, ACE, LGALS3BP, AGT, LOC630776, COL8A1, COL8A2, ANGPTL2, MYOC, SPP1, COL18A1, KL, HSPG2, NID1, IGF2, NID2, FBLN1, FREM3, PENK, FB…	159	1420	17854	4.50739	1.91967e-20	1.91967e-20	9.90857e-20
SP_PIR_KEYWORDS	glycoprotein	86	50.2924	5.06989e-21	A2M, AEBP1, LTBP3, SLC6A20A, LEPR, LOC100044349, DDR2, GPR88, TAPBP, TTR, OGN, APOD, LOC100048018, SPINT2, SOSTDC1, CFH, ITIH5, SLCO1C1, SLC4A2, SEMA3B, ITIH2, STRA6, SLC22A6, LBP, COCH, SCUBE3, CAR14, SLC22A8, LOC100039744, CAR12, COLEC12, SERPING1, PRELP, LOC100048143, THBD, BGN, PTGDS, F5, LAMC3, CD82, SLC37A2, COL1A2, COL1A1, SLC2A12, FMOD, WFIKKN2, GPRC5C, ADORA2A, ENPP2, COL3A1, CDH1, ABCA4…	159	3600	17854	2.68247	1.27761e-18	6.38807e-19	6.59453e-18
SP_PIR_KEYWORDS	signal	77	45.0292	2.624e-20	A2M, AEBP1, LTBP3, LEPR, LOC100044349, DDR2, TAPBP, TTR, OGN, APOD, LOC100048018, SPINT2, GSN, SOSTDC1, TGFBI, CFH, ITIH5, SEMA3B, ITIH2, LBP, COCH, SCUBE3, CAR14, LOC100039744, CAR12, MGP, SERPING1, PRELP, LOC100048143, THBD, BGN, PTGDS, F5, LAMC3, COL1A2, COL1A1, FMOD, WFIKKN2, GPRC5C, ENPP2, COL3A1, 1500015O10RIK, CDH1, TIMP3, SERPINH1, PCOLCE, VCAM1, ACE, LGALS3BP, FOLR1, AGT, LOC630776, EMB,…	159	2970	17854	2.9112	6.61247e-18	2.20416e-18	3.4131e-17
UP_SEQ_FEATURE	glycosylation site:N-linked (GlcNAc...)	84	49.1228	3.70942e-18	A2M, AEBP1, LTBP3, SLC6A20A, LEPR, LOC100044349, DDR2, GPR88, TAPBP, TTR, OGN, APOD, LOC100048018, SPINT2, SOSTDC1, CFH, ITIH5, SLCO1C1, SLC4A2, SEMA3B, ITIH2, STRA6, SLC22A6, LBP, COCH, SCUBE3, CAR14, SLC22A8, LOC100039744, CAR12, COLEC12, SERPING1, PRELP, LOC100048143, THBD, BGN, PTGDS, F5, LAMC3, CD82, SLC37A2, COL1A2, COL1A1, SLC2A12, FMOD, WFIKKN2, GPRC5C, ADORA2A, ENPP2, CDH1, ABCA4, SERPIN…	158	3444	16021	2.47314	2.719e-15	2.719e-15	5.62852e-15
UP_SEQ_FEATURE	signal peptide	77	45.0292	8.62444e-18	A2M, AEBP1, LTBP3, LEPR, LOC100044349, DDR2, TAPBP, TTR, OGN, APOD, LOC100048018, SPINT2, GSN, SOSTDC1, TGFBI, CFH, ITIH5, SEMA3B, ITIH2, LBP, COCH, SCUBE3, CAR14, LOC100039744, CAR12, MGP, SERPING1, PRELP, LOC100048143, THBD, BGN, PTGDS, F5, LAMC3, COL1A2, COL1A1, FMOD, WFIKKN2, GPRC5C, ENPP2, COL3A1, 1500015O10RIK, CDH1, TIMP3, SERPINH1, PCOLCE, VCAM1, ACE, LGALS3BP, FOLR1, AGT, LOC630776, EMB,…	158	2963	16021	2.63507	6.32171e-15	3.16086e-15	1.30864e-14
GOTERM_CC_FAT	GO:0005576~extracellular region	59	34.5029	1.24011e-17	AEBP1, A2M, LTBP3, LEPR, TTR, OGN, APOD, LOC100048018, GSN, SOSTDC1, TGFBI, CFH, ITIH5, ITIH2, SEMA3B, LBP, COCH, SCUBE3, LOC100039744, MGP, SERPING1, PRELP, LOC100048143, BGN, THBD, PTGDS, F5, LAMC3, COL1A2, COL1A1, FMOD, WFIKKN2, ENPP2, COL3A1, 1500015O10RIK, TIMP3, PCOLCE, ACE, LGALS3BP, AGT, LOC630776, COL8A1, COL8A2, ANGPTL2, MYOC, SPP1, COL18A1, KL, HSPG2, NID1, IGF2, NID2, FBLN1, FREM3, PE…	135	1680	12504	3.2528	1.94698e-15	1.94698e-15	1.49258e-14
GOTERM_CC_FAT	GO:0044421~extracellular region part	41	23.9766	1.29899e-17	FMOD, A2M, LTBP3, LEPR, COL3A1, TIMP3, OGN, TTR, LGALS3BP, SOSTDC1, AGT, TGFBI, LOC630776, LBP, COL8A1, COL8A2, MYOC, SPP1, COL18A1, COCH, LOC100039744, HSPG2, MGP, NID1, SERPING1, IGF2, NID2, PRELP, FBLN1, LOC100048143, THBD, BGN, F5, FREM3, LAMC3, FREM1, SULF1, COL1A2, CP, COL1A1, BMP7, IGFBP2, PON3, BMP6	135	774	12504	4.90635	2.03941e-15	1.01971e-15	1.56344e-14
SP_PIR_KEYWORDS	disulfide bond	64	37.4269	4.38594e-16	A2M, LTBP3, LEPR, DDR2, TAPBP, OGN, APOD, LOC100048018, SPINT2, GSN, SOSTDC1, TGFBI, CFH, SEMA3B, COCH, SCUBE3, CAR14, LOC100039744, CAR12, MGP, COLEC12, SERPING1, SLC7A11, PRELP, LOC100048143, BGN, THBD, PTGDS, F5, LAMC3, FMOD, WFIKKN2, ADORA2A, ENPP2, COL3A1, CDH1, ABCA4, TIMP3, CD74, PCOLCE, VCAM1, ACE, LGALS3BP, FOLR1, LOC630776, EMB, ANGPTL2, MYOC, MRC1, COL18A1, MRC2, HSPG2, NID1, IGF2, NID…	159	2469	17854	2.9107	1.1191e-13	2.79776e-14	5.77316e-13
UP_SEQ_FEATURE	disulfide bond	61	35.6725	4.91613e-13	A2M, LTBP3, LEPR, DDR2, TAPBP, OGN, APOD, LOC100048018, SPINT2, GSN, SOSTDC1, TGFBI, CFH, SEMA3B, COCH, SCUBE3, CAR14, LOC100039744, CAR12, MGP, COLEC12, SERPING1, PRELP, LOC100048143, BGN, THBD, PTGDS, F5, LAMC3, FMOD, WFIKKN2, ADORA2A, ENPP2, COL3A1, ABCA4, TIMP3, CD74, PCOLCE, VCAM1, ACE, LGALS3BP, LOC630776, EMB, ANGPTL2, MYOC, MRC1, COL18A1, MRC2, HSPG2, NID1, IGF2, NID2, MXRA8, FBLN1, PENK,…	158	2379	16021	2.59997	3.60348e-10	1.20116e-10	7.45948e-10
Annotation Cluster 2	Enrichment Score: 9.545123979424828
Category	Term	Count	%	PValue	Genes	List Total	Pop Hits	Pop Total	Fold Enrichment	Bonferroni	Benjamini	FDR
SP_PIR_KEYWORDS	extracellular matrix	21	12.2807	3.57093e-15	COL18A1, FMOD, LOC100039744, COL3A1, HSPG2, NID1, NID2, TIMP3, PRELP, OGN, LGALS3BP, FBLN1, BGN, FREM3, LAMC3, FREM1, TGFBI, LOC630776, COL1A2, COL1A1, COL8A1, COL8A2, SPP1	159	213	17854	11.0708	8.95284e-13	1.79079e-13	4.61853e-12
GOTERM_CC_FAT	GO:0044420~extracellular matrix part	14	8.18713	1.48219e-11	COL18A1, LOC100039744, COL3A1, HSPG2, NID1, NID2, TIMP3, FBLN1, FREM3, LAMC3, FREM1, LOC630776, COL1A2, COL1A1, COL8A1, COL8A2	135	92	12504	14.0947	2.32704e-09	7.75681e-10	1.78394e-08
GOTERM_CC_FAT	GO:0005578~proteinaceous extracellular matrix	21	12.2807	4.84966e-11	COL18A1, FMOD, LTBP3, LOC100039744, COL3A1, HSPG2, NID1, NID2, TIMP3, PRELP, OGN, LGALS3BP, FBLN1, BGN, FREM3, LAMC3, FREM1, TGFBI, LOC630776, COL1A2, COL1A1, COL8A1, COL8A2	135	297	12504	6.54905	7.61397e-09	1.90349e-09	5.83697e-08
GOTERM_CC_FAT	GO:0031012~extracellular matrix	21	12.2807	9.88103e-11	COL18A1, FMOD, LTBP3, LOC100039744, COL3A1, HSPG2, NID1, NID2, TIMP3, PRELP, OGN, LGALS3BP, FBLN1, BGN, FREM3, LAMC3, FREM1, TGFBI, LOC630776, COL1A2, COL1A1, COL8A1, COL8A2	135	309	12504	6.29471	1.55132e-08	3.10264e-09	1.18926e-07
GOTERM_CC_FAT	GO:0005604~basement membrane	11	6.43275	4.98975e-09	COL18A1, FBLN1, FREM3, LAMC3, FREM1, LOC100039744, LOC630776, HSPG2, NID1, NID2, COL8A1, TIMP3, COL8A2	135	73	12504	13.9568	7.8339e-07	1.30565e-07	6.00558e-06
SP_PIR_KEYWORDS	basement membrane	8	4.67836	1.6373e-08	FBLN1, LAMC3, FREM1, LOC100039744, LOC630776, HSPG2, NID1, NID2, COL8A1, COL8A2	159	34	17854	26.421	4.126e-06	6.87668e-07	2.12968e-05
SP_PIR_KEYWORDS	cell adhesion	15	8.77193	7.37439e-06	COL18A1, LOC100039744, NID1, CDH1, NID2, VCAM1, LGALS3BP, FREM3, LAMC3, FREM1, FBLN5, TGFBI, LOC630776, PERP, COL8A1, COL8A2, SPP1	159	380	17854	4.43247	0.00185663	0.000232267	0.00959162
Annotation Cluster 3	Enrichment Score: 7.03763738855561
Category	Term	Count	%	PValue	Genes	List Total	Pop Hits	Pop Total	Fold Enrichment	Bonferroni	Benjamini	FDR
GOTERM_BP_FAT	GO:0007155~cell adhesion	23	13.4503	1.00617e-08	AEBP1, CDH1, DDR2, VCAM1, LGALS3BP, AGT, TGFBI, LOC630776, COL8A1, COL8A2, SPP1, COL18A1, LOC100039744, HSPG2, NID1, NID2, LOC100048143, FREM3, F5, LAMC3, FBLN5, FREM1, CLDN1, CLDN2, ANTXR1, PERP	128	561	13588	4.35222	1.09672e-05	1.09672e-05	1.60718e-05
GOTERM_BP_FAT	GO:0022610~biological adhesion	23	13.4503	1.03918e-08	AEBP1, CDH1, DDR2, VCAM1, LGALS3BP, AGT, TGFBI, LOC630776, COL8A1, COL8A2, SPP1, COL18A1, LOC100039744, HSPG2, NID1, NID2, LOC100048143, FREM3, F5, LAMC3, FBLN5, FREM1, CLDN1, CLDN2, ANTXR1, PERP	128	562	13588	4.34447	1.1327e-05	5.66351e-06	1.6599e-05
SP_PIR_KEYWORDS	cell adhesion	15	8.77193	7.37439e-06	COL18A1, LOC100039744, NID1, CDH1, NID2, VCAM1, LGALS3BP, FREM3, LAMC3, FREM1, FBLN5, TGFBI, LOC630776, PERP, COL8A1, COL8A2, SPP1	159	380	17854	4.43247	0.00185663	0.000232267	0.00959162
Annotation Cluster 4	Enrichment Score: 3.4032470975733795
Category	Term	Count	%	PValue	Genes	List Total	Pop Hits	Pop Total	Fold Enrichment	Bonferroni	Benjamini	FDR
GOTERM_MF_FAT	GO:0004857~enzyme inhibitor activity	12	7.01754	8.84908e-06	CDKN1C, WFIKKN2, A2M, PPP1R1B, SPINT2, AGT, PLN, ITIH5, ITIH2, SERPING1, TIMP3, SERPINH1	117	243	13288	5.60853	0.00260709	0.00260709	0.0117941
GOTERM_MF_FAT	GO:0004867~serine-type endopeptidase inhibitor activity	8	4.67836	6.48775e-05	WFIKKN2, A2M, SPINT2, AGT, ITIH5, ITIH2, SERPING1, SERPINH1	117	115	13288	7.90071	0.0189575	0.0095241	0.0864391
GOTERM_MF_FAT	GO:0004866~endopeptidase inhibitor activity	9	5.26316	8.18695e-05	WFIKKN2, A2M, SPINT2, AGT, ITIH5, ITIH2, SERPING1, TIMP3, SERPINH1	117	161	13288	6.34878	0.0238632	0.00801851	0.109067
GOTERM_MF_FAT	GO:0030414~peptidase inhibitor activity	9	5.26316	0.000152143	WFIKKN2, A2M, SPINT2, AGT, ITIH5, ITIH2, SERPING1, TIMP3, SERPINH1	117	176	13288	5.80769	0.0438931	0.0111587	0.202597
SP_PIR_KEYWORDS	Serine protease inhibitor	6	3.50877	0.000803188	WFIKKN2, A2M, SPINT2, ITIH5, ITIH2, SERPING1	159	82	17854	8.21629	0.183301	0.0134083	1.0397
SP_PIR_KEYWORDS	protease inhibitor	6	3.50877	0.00284245	WFIKKN2, A2M, SPINT2, ITIH5, ITIH2, SERPING1	159	109	17854	6.18106	0.51194	0.0335811	3.6348
UP_SEQ_FEATURE	site:Reactive bond	3	1.75439	0.0921287	WFIKKN2, SPINT2, SERPING1	158	52	16021	5.84993	1	0.941214	76.9284
Annotation Cluster 5	Enrichment Score: 2.939223669296947
Category	Term	Count	%	PValue	Genes	List Total	Pop Hits	Pop Total	Fold Enrichment	Bonferroni	Benjamini	FDR
INTERPRO	IPR000716:Thyroglobulin type-1	4	2.33918	0.000361776	LOC100039744, LOC630776, NID1, NID2, IGFBP2, CD74	160	16	17763	27.7547	0.13067	0.027618	0.501012
SMART	SM00211:TY	4	2.33918	0.000606625	LOC100039744, LOC630776, NID1, NID2, IGFBP2, CD74	99	16	9131	23.0581	0.0588765	0.0298848	0.671255
UP_SEQ_FEATURE	domain:Thyroglobulin type-1	3	1.75439	0.00693377	LOC100039744, LOC630776, NID1, IGFBP2, CD74	158	13	16021	23.3997	0.993904	0.305315	10.0195
Annotation Cluster 6	Enrichment Score: 2.6731325820232192
Category	Term	Count	%	PValue	Genes	List Total	Pop Hits	Pop Total	Fold Enrichment	Bonferroni	Benjamini	FDR
SP_PIR_KEYWORDS	collagen	9	5.26316	7.76591e-07	COL18A1, COL9A3, COL3A1, COL1A2, COLEC12, COL1A1, COL8A1, COL8A2, PCOLCE	159	84	17854	12.031	0.000195682	2.79569e-05	0.00101013
INTERPRO	IPR008160:Collagen triple helix repeat	8	4.67836	8.04969e-06	COL18A1, COL9A3, COL3A1, COL1A2, COLEC12, COL1A1, COL8A1, COL8A2	160	81	17763	10.9648	0.0031104	0.0031104	0.0111732
SP_PIR_KEYWORDS	triple helix	4	2.33918	5.49312e-05	COL18A1, COL3A1, COL1A2, COL1A1	159	9	17854	49.9064	0.0137477	0.00153693	0.0714268
SP_PIR_KEYWORDS	hydroxylation	6	3.50877	0.000254975	COL18A1, COL3A1, COL1A2, COL1A1, COL8A1, COL8A2	159	64	17854	10.5271	0.0622407	0.00582497	0.331145
GOTERM_MF_FAT	GO:0019838~growth factor binding	6	3.50877	0.000408205	KL, LTBP3, COL3A1, COL1A2, COL1A1, IGFBP2	117	72	13288	9.46439	0.113474	0.019874	0.54272
PIR_SUPERFAMILY	PIRSF002255:collagen alpha 1(I) chain	3	1.75439	0.00108182	COL3A1, COL1A2, COL1A1	87	5	8136	56.1103	0.106465	0.106465	1.20297
UP_SEQ_FEATURE	propeptide:N-terminal propeptide	3	1.75439	0.00139487	COL3A1, COL1A2, COL1A1	158	6	16021	50.6994	0.640541	0.10746	2.09573
UP_SEQ_FEATURE	propeptide:C-terminal propeptide	3	1.75439	0.00194026	COL3A1, COL1A2, COL1A1	158	7	16021	43.4566	0.759153	0.121393	2.90393
GOTERM_MF_FAT	GO:0005201~extracellular matrix structural constituent	4	2.33918	0.0022163	COL18A1, COL3A1, COL1A2, COL1A1	117	30	13288	15.143	0.480316	0.0701444	2.91403
GOTERM_CC_FAT	GO:0005583~fibrillar collagen	3	1.75439	0.002311	COL3A1, COL1A2, COL1A1	135	7	12504	39.6952	0.304585	0.0443904	2.74628
GOTERM_MF_FAT	GO:0048407~platelet-derived growth factor binding	3	1.75439	0.00261316	COL3A1, COL1A2, COL1A1	117	9	13288	37.8575	0.537862	0.0742853	3.42747
UP_SEQ_FEATURE	domain:Fibrillar collagen NC1	3	1.75439	0.00407813	COL3A1, COL1A2, COL1A1	158	10	16021	30.4196	0.949982	0.205795	6.01231
INTERPRO	IPR000885:Fibrillar collagen, C-terminal	3	1.75439	0.00415309	COL3A1, COL1A2, COL1A1	160	11	17763	30.2778	0.800231	0.205534	5.61321
SMART	SM00038:COLFI	3	1.75439	0.00588792	COL3A1, COL1A2, COL1A1	99	11	9131	25.1543	0.445967	0.178681	6.34433
KEGG_PATHWAY	mmu04512:ECM-receptor interaction	5	2.92398	0.00607019	LAMC3, COL3A1, COL1A2, COL1A1, SPP1	52	83	5738	6.64736	0.266936	0.143809	5.72006
GOTERM_CC_FAT	GO:0005581~collagen	3	1.75439	0.0173016	COL3A1, COL1A2, COL1A1	135	19	12504	14.6246	0.935438	0.190047	18.9466
GOTERM_BP_FAT	GO:0001568~blood vessel development	6	3.50877	0.0787605	COL18A1, ALDH1A2, AGT, LEPR, COL3A1, COL1A1	128	244	13588	2.6104	1	0.785983	73.0279
GOTERM_BP_FAT	GO:0001944~vasculature development	6	3.50877	0.0852879	COL18A1, ALDH1A2, AGT, LEPR, COL3A1, COL1A1	128	250	13588	2.54775	1	0.79138	75.9238
KEGG_PATHWAY	mmu04510:Focal adhesion	5	2.92398	0.0980209	LAMC3, COL3A1, COL1A2, COL1A1, SPP1	52	198	5738	2.78652	0.994812	0.826883	63.1386
GOTERM_MF_FAT	GO:0005198~structural molecule activity	6	3.50877	0.356813	COL18A1, COL3A1, COL1A2, CLDN1, CLDN2, COL1A1	117	450	13288	1.5143	1	0.982896	99.7212
Annotation Cluster 7	Enrichment Score: 2.5758935772762657
Category	Term	Count	%	PValue	Genes	List Total	Pop Hits	Pop Total	Fold Enrichment	Bonferroni	Benjamini	FDR
UP_SEQ_FEATURE	domain:EGF-like 3; calcium-binding	6	3.50877	2.1707e-05	FBLN1, THBD, SCUBE3, FBLN5, LOC100039744, LOC630776, NID1, NID2	158	35	16021	17.3826	0.0157855	0.00264839	0.0329322
INTERPRO	IPR013091:EGF calcium-binding	7	4.09357	3.52224e-05	FBLN1, THBD, SCUBE3, LTBP3, FBLN5, LOC100039744, LOC630776, NID1, NID2	160	69	17763	11.2628	0.0135388	0.00679248	0.048881
INTERPRO	IPR001881:EGF-like calcium-binding	7	4.09357	0.000166609	FBLN1, THBD, SCUBE3, LTBP3, FBLN5, LOC100039744, LOC630776, NID1, NID2	160	91	17763	8.5399	0.0624481	0.021265	0.231022
INTERPRO	IPR018097:EGF-like calcium-binding, conserved site	7	4.09357	0.000199084	FBLN1, THBD, SCUBE3, LTBP3, FBLN5, LOC100039744, LOC630776, NID1, NID2	160	94	17763	8.26735	0.0741595	0.019079	0.275995
INTERPRO	IPR000152:EGF-type aspartate/asparagine hydroxylation conserved site	7	4.09357	0.000199084	FBLN1, THBD, SCUBE3, LTBP3, FBLN5, LOC100039744, LOC630776, NID1, NID2	160	94	17763	8.26735	0.0741595	0.019079	0.275995
UP_SEQ_FEATURE	domain:EGF-like 5; calcium-binding	5	2.92398	0.000199429	FBLN1, LTBP3, FBLN5, LOC100039744, LOC630776, NID1, NID2	158	30	16021	16.8998	0.136011	0.0181085	0.302177
GOTERM_MF_FAT	GO:0005509~calcium ion binding	19	11.1111	0.000342245	MRC1, SCUBE3, LTBP3, MRC2, LOC100039744, MGP, COLEC12, NID1, CDH1, NID2, LOC100048143, FBLN1, THBD, FREM3, F5, CALML4, GSN, FREM1, FBLN5, SULF1, LOC630776, TRPV4	117	840	13288	2.56891	0.0960484	0.0199933	0.455209
SMART	SM00179:EGF_CA	7	4.09357	0.000418746	FBLN1, THBD, SCUBE3, LTBP3, FBLN5, LOC100039744, LOC630776, NID1, NID2	99	91	9131	7.09479	0.0410184	0.0410184	0.463799
UP_SEQ_FEATURE	domain:EGF-like 6; calcium-binding	4	2.33918	0.00141577	FBLN1, THBD, LTBP3, FBLN5	158	23	16021	17.6346	0.646013	0.0986391	2.12681
INTERPRO	IPR000742:EGF-like, type 3	8	4.67836	0.0021138	FBLN1, THBD, SCUBE3, LTBP3, FBLN5, LOC100039744, LOC630776, HSPG2, NID1, NID2	160	199	17763	4.46307	0.559087	0.12758	2.89455
SP_PIR_KEYWORDS	egf-like domain	8	4.67836	0.00365614	FBLN1, THBD, SCUBE3, LTBP3, FBLN5, LOC100039744, LOC630776, HSPG2, NID1, NID2	159	222	17854	4.04646	0.602689	0.0393374	4.65263
INTERPRO	IPR013032:EGF-like region, conserved site	9	5.26316	0.00688014	FBLN1, THBD, SCUBE3, LAMC3, LTBP3, FBLN5, LOC100039744, LOC630776, HSPG2, NID1, NID2	160	310	17763	3.22313	0.930873	0.256858	9.13844
UP_SEQ_FEATURE	domain:EGF-like 9; calcium-binding	3	1.75439	0.00803766	FBLN1, SCUBE3, LTBP3	158	14	16021	21.7283	0.997302	0.325889	11.5253
INTERPRO	IPR006210:EGF-like	7	4.09357	0.00994308	FBLN1, THBD, SCUBE3, LTBP3, LOC100039744, LOC630776, HSPG2, NID1, NID2	160	203	17763	3.82823	0.979084	0.296415	12.952
UP_SEQ_FEATURE	domain:EGF-like 4	4	2.33918	0.0129252	THBD, SCUBE3, LOC100039744, LOC630776, NID1, NID2	158	50	16021	8.1119	0.999928	0.429325	17.9137
UP_SEQ_FEATURE	domain:EGF-like 2; calcium-binding	4	2.33918	0.0143689	FBLN1, SCUBE3, LTBP3, FBLN5	158	52	16021	7.7999	0.999975	0.445327	19.7167
UP_SEQ_FEATURE	domain:EGF-like 8; calcium-binding	3	1.75439	0.0161498	FBLN1, SCUBE3, LTBP3	158	20	16021	15.2098	0.999993	0.466411	21.8899
UP_SEQ_FEATURE	domain:EGF-like 1	5	2.92398	0.0203989	FBLN1, THBD, LTBP3, LOC100039744, LOC630776, NID1, NID2	158	106	16021	4.78296	1	0.512947	26.855
SMART	SM00181:EGF	7	4.09357	0.0217817	FBLN1, THBD, SCUBE3, LTBP3, LOC100039744, LOC630776, HSPG2, NID1, NID2	99	203	9131	3.18042	0.889445	0.423374	21.6853
UP_SEQ_FEATURE	domain:EGF-like 7; calcium-binding	3	1.75439	0.0247003	FBLN1, SCUBE3, LTBP3	158	25	16021	12.1678	1	0.565389	31.5796
INTERPRO	IPR006209:EGF	5	2.92398	0.0280629	THBD, SCUBE3, LTBP3, LOC100039744, LOC630776, HSPG2, NID1	160	128	17763	4.33667	0.999984	0.520196	32.6395
UP_SEQ_FEATURE	domain:EGF-like 4; calcium-binding	3	1.75439	0.0390651	FBLN1, LTBP3, FBLN5	158	32	16021	9.50613	1	0.719156	45.3732
UP_SEQ_FEATURE	domain:EGF-like 2	3	1.75439	0.181344	THBD, LOC100039744, LOC630776, NID1, NID2	158	79	16021	3.85058	1	0.993638	95.1978
Annotation Cluster 8	Enrichment Score: 2.2993821506527143
Category	Term	Count	%	PValue	Genes	List Total	Pop Hits	Pop Total	Fold Enrichment	Bonferroni	Benjamini	FDR
UP_SEQ_FEATURE	topological domain:Extracellular	43	25.1462	8.32711e-06	SLC2A12, GPRC5C, ADORA2A, SLC6A20A, LEPR, SLC16A12, LOC100044349, CDH1, ABCA4, GPR88, DDR2, CD74, VCAM1, ACE, SPINT2, TRPV4, SLC22A6, STRA6, SLC4A2, EMB, SLC31A1, MYOF, MRC1, CAR14, KL, SLC6A13, SLC22A8, CAR12, MRC2, COLEC12, MXRA8, SLC7A11, GJB2, THBD, ITPRIPL1, PRLR, SLC26A7, CD82, SLC16A9, CLDN1, CLDN2, SCN4B, ANTXR1, HTR2C	158	2174	16021	2.00559	0.00608521	0.00122001	0.0126345
UP_SEQ_FEATURE	topological domain:Cytoplasmic	47	27.4854	0.000144017	SLC2A12, GPRC5C, SGMS2, ADORA2A, SLC6A20A, LEPR, SLC16A12, LOC100044349, CDH1, LTC4S, GPR88, DDR2, CD74, TAPBP, VCAM1, ACE, SPINT2, TRPV4, SLC22A6, STRA6, SLC4A2, EMB, SLC31A1, MYOF, MRC1, CAR14, KL, SLC12A4, SLC6A13, SLC22A8, CAR12, MRC2, COLEC12, MXRA8, SLC7A11, GJB2, THBD, ITPRIPL1, PRLR, SLC26A7, CD82, SLC16A9, PLN, CLDN1, CLDN2, SCN4B, ANTXR1, HTR2C	158	2780	16021	1.7143	0.10019	0.0149686	0.218303
SP_PIR_KEYWORDS	membrane	68	39.7661	0.00134657	SGMS2, SLC6A20A, LEPR, SLC16A12, LOC100044349, LTC4S, DDR2, GPR88, TAPBP, DAB2, SPINT2, SLCO1C1, TRPV4, SLC4A2, ELOVL7, GPX8, STRA6, SLC22A6, INADL, CAR14, SLC22A8, CAR12, COLEC12, SLC7A11, THBD, PTGDS, SLC26A7, CD82, SLC37A2, CLIC6, CLDN1, CLDN2, STEAP2, UNC13C, RAB11FIP1, GBP2, SLC2A12, GPRC5C, ADORA2A, CDH1, ABCA4, CD74, VCAM1, ACE, FOLR1, EMB, SLC31A1, MYOF, MRC1, KL, SLC12A4, SLC6A13, MRC2, …	159	5507	17854	1.38654	0.287919	0.0186879	1.73743
UP_SEQ_FEATURE	transmembrane region	58	33.9181	0.00198733	SGMS2, SLC6A20A, LEPR, SLC16A12, LOC100044349, LTC4S, GPR88, DDR2, TAPBP, SPINT2, SLCO1C1, TRPV4, SLC4A2, GPX8, ELOVL7, STRA6, SLC22A6, CAR14, SLC22A8, CAR12, COLEC12, SLC7A11, THBD, SLC26A7, CD82, SLC37A2, CLIC6, CLDN1, CLDN2, STEAP2, SLC2A12, GPRC5C, ADORA2A, CDH1, ABCA4, CD74, VCAM1, ACE, EMB, SLC31A1, MYOF, MRC1, KL, SLC12A4, SLC6A13, MRC2, MXRA8, GM7120, GJB2, ITPRIPL1, PRLR, UCP2, SLC16A9, …	158	4113	16021	1.42989	0.767337	0.114421	2.9734
SP_PIR_KEYWORDS	transmembrane	61	35.6725	0.011739	SGMS2, SLC6A20A, LEPR, SLC16A12, LOC100044349, LTC4S, DDR2, GPR88, TAPBP, SPINT2, SLCO1C1, TRPV4, SLC4A2, GPX8, ELOVL7, STRA6, SLC22A6, TRPM3, CAR14, SLC22A8, CAR12, COLEC12, SLC7A11, RDH5, THBD, SLC26A7, CD82, SLC37A2, CLIC6, CLDN1, CLDN2, STEAP2, SLC2A12, GPRC5C, ADORA2A, IFITM3, CDH1, ABCA4, CD74, VCAM1, ACE, EMB, SLC31A1, MYOF, MRC1, KL, SLC12A4, SLC6A13, MRC2, MXRA8, GM7120, GJB2, ITPRIPL1, …	159	5237	17854	1.30793	0.94899	0.100824	14.2381
GOTERM_CC_FAT	GO:0005886~plasma membrane	41	23.9766	0.0456588	CGNL1, GPRC5C, SGMS2, ADORA2A, ENPP2, SLC6A20A, LEPR, SLC16A12, LOC100044349, CDH1, ABCA4, GPR88, CD74, TAPBP, VCAM1, ACE, FOLR1, TRPV4, SLC22A6, STRA6, SLC4A2, MYOF, INADL, KL, SLC6A13, SLC22A8, GJB2, THBD, BGN, SLC26A7, SLC16A9, CLIC6, CLDN1, CLDN2, CP, ANTXR1, TJP3, UNC13C, STEAP2, PERP, HTR2C, GBP2	135	2906	12504	1.30678	0.999349	0.407905	43.0207
GOTERM_CC_FAT	GO:0016021~integral to membrane	63	36.8421	0.476844	SGMS2, SLC6A20A, LEPR, SLC16A12, LOC100044349, LTC4S, DDR2, GPR88, TAPBP, SPINT2, SLCO1C1, TRPV4, SLC4A2, ELOVL7, GPX8, STRA6, SLC22A6, TRPM3, CAR14, SLC22A8, CAR12, COLEC12, SLC7A11, RDH5, THBD, SLC26A7, CD82, SLC37A2, CLIC6, CLDN1, CLDN2, STEAP2, SLC2A12, GPRC5C, ADORA2A, ENPP2, IFITM3, CDH1, ABCA4, CD74, VCAM1, ACE, EMB, SLC31A1, MYOF, MRC1, KL, SLC12A4, SLC6A13, MRC2, MXRA8, GM7120, GJB2, FRE…	135	5709	12504	1.02211	1	0.96631	99.9589
GOTERM_CC_FAT	GO:0031224~intrinsic to membrane	65	38.0117	0.490911	SGMS2, SLC6A20A, LEPR, SLC16A12, LOC100044349, LTC4S, DDR2, GPR88, TAPBP, SPINT2, SLCO1C1, TRPV4, SLC4A2, ELOVL7, GPX8, STRA6, SLC22A6, TRPM3, CAR14, SLC22A8, CAR12, COLEC12, SLC7A11, RDH5, THBD, SLC26A7, CD82, SLC37A2, CLIC6, CLDN1, CLDN2, STEAP2, SLC2A12, GPRC5C, ADORA2A, ENPP2, IFITM3, CDH1, ABCA4, CD74, VCAM1, ACE, FOLR1, EMB, SLC31A1, MYOF, MRC1, KL, SLC12A4, SLC6A13, MRC2, MXRA8, GM7120, GJ…	135	5914	12504	1.018	1	0.967262	99.9704
Annotation Cluster 9	Enrichment Score: 2.291526182432109
Category	Term	Count	%	PValue	Genes	List Total	Pop Hits	Pop Total	Fold Enrichment	Bonferroni	Benjamini	FDR
GOTERM_MF_FAT	GO:0015293~symporter activity	7	4.09357	0.00104213	SLC2A12, SLC6A20A, SLC16A9, SLC12A4, SLC6A13, SLC16A12, SLC13A3	117	132	13288	6.02279	0.264783	0.04299	1.38015
SP_PIR_KEYWORDS	Symport	6	3.50877	0.00284245	SLC6A20A, SLC16A9, SLC12A4, SLC6A13, SLC16A12, SLC13A3	159	109	17854	6.18106	0.51194	0.0335811	3.6348
GOTERM_MF_FAT	GO:0015294~solute:cation symporter activity	5	2.92398	0.00377653	SLC2A12, SLC6A20A, SLC12A4, SLC6A13, SLC13A3	117	73	13288	7.77895	0.672473	0.096493	4.91812
GOTERM_MF_FAT	GO:0015370~solute:sodium symporter activity	3	1.75439	0.0609798	SLC6A20A, SLC6A13, SLC13A3	117	46	13288	7.40691	1	0.686532	56.7695
Annotation Cluster 10	Enrichment Score: 2.0885765116004626
Category	Term	Count	%	PValue	Genes	List Total	Pop Hits	Pop Total	Fold Enrichment	Bonferroni	Benjamini	FDR
GOTERM_BP_FAT	GO:0051216~cartilage development	6	3.50877	0.00080662	MSX1, HSPG2, MGP, COL1A1, BMP7, BMP6	128	78	13588	8.16587	0.585039	0.118079	1.28068
GOTERM_BP_FAT	GO:0007178~transmembrane receptor protein serine/threonine kinase signaling pathway	5	2.92398	0.00609359	WFIKKN2, MSX1, LTBP3, BMP7, BMP6	128	78	13588	6.80489	0.998722	0.400996	9.30173
GOTERM_BP_FAT	GO:0030509~BMP signaling pathway	3	1.75439	0.0209154	MSX1, BMP7, BMP6	128	24	13588	13.2695	1	0.602112	28.6541
GOTERM_BP_FAT	GO:0007167~enzyme linked receptor protein signaling pathway	7	4.09357	0.0430214	WFIKKN2, MSX1, KL, LTBP3, BMP7, DDR2, BMP6	128	273	13588	2.72196	1	0.698293	50.461
Annotation Cluster 11	Enrichment Score: 1.9520463206534682
Category	Term	Count	%	PValue	Genes	List Total	Pop Hits	Pop Total	Fold Enrichment	Bonferroni	Benjamini	FDR
GOTERM_MF_FAT	GO:0004867~serine-type endopeptidase inhibitor activity	8	4.67836	6.48775e-05	WFIKKN2, A2M, SPINT2, AGT, ITIH5, ITIH2, SERPING1, SERPINH1	117	115	13288	7.90071	0.0189575	0.0095241	0.0864391
INTERPRO	IPR000215:Protease inhibitor I4, serpin	3	1.75439	0.126909	AGT, SERPING1, SERPINH1	160	69	17763	4.8269	1	0.887905	84.7998
SMART	SM00093:SERPIN	3	1.75439	0.169151	AGT, SERPING1, SERPINH1	99	69	9131	4.0101	1	0.843246	87.2137
Annotation Cluster 12	Enrichment Score: 1.948277584302225
Category	Term	Count	%	PValue	Genes	List Total	Pop Hits	Pop Total	Fold Enrichment	Bonferroni	Benjamini	FDR
SP_PIR_KEYWORDS	cell membrane	30	17.5439	0.000478524	GPRC5C, SGMS2, ADORA2A, SLC6A20A, LEPR, SLC16A12, LOC100044349, CDH1, GPR88, VCAM1, ACE, FOLR1, SLC22A6, STRA6, MYOF, INADL, KL, SLC22A8, GJB2, SLC26A7, SLC16A9, CLIC6, CLDN1, CLDN2, ANTXR1, STEAP2, UNC13C, PERP, TJP3, HTR2C, GBP2	159	1713	17854	1.96654	0.113627	0.00923532	0.620643
GOTERM_CC_FAT	GO:0005886~plasma membrane	41	23.9766	0.0456588	CGNL1, GPRC5C, SGMS2, ADORA2A, ENPP2, SLC6A20A, LEPR, SLC16A12, LOC100044349, CDH1, ABCA4, GPR88, CD74, TAPBP, VCAM1, ACE, FOLR1, TRPV4, SLC22A6, STRA6, SLC4A2, MYOF, INADL, KL, SLC6A13, SLC22A8, GJB2, THBD, BGN, SLC26A7, SLC16A9, CLIC6, CLDN1, CLDN2, CP, ANTXR1, TJP3, UNC13C, STEAP2, PERP, HTR2C, GBP2	135	2906	12504	1.30678	0.999349	0.407905	43.0207
GOTERM_CC_FAT	GO:0044459~plasma membrane part	25	14.6199	0.0654243	CGNL1, SGMS2, ADORA2A, SLC6A20A, ENPP2, LEPR, CDH1, ABCA4, CD74, TAPBP, SLC4A2, SLC22A6, INADL, SLC6A13, GJB2, SLC26A7, CLDN1, CLDN2, ANTXR1, CP, PERP, UNC13C, TJP3, HTR2C, GBP2	135	1633	12504	1.41798	0.999976	0.507471	55.7084
Annotation Cluster 13	Enrichment Score: 1.9386762492460923
Category	Term	Count	%	PValue	Genes	List Total	Pop Hits	Pop Total	Fold Enrichment	Bonferroni	Benjamini	FDR
SP_PIR_KEYWORDS	Tight junction	5	2.92398	0.00208225	CGNL1, INADL, CLDN1, CLDN2, TJP3	159	61	17854	9.20404	0.408607	0.0272673	2.67483
GOTERM_CC_FAT	GO:0005911~cell-cell junction	8	4.67836	0.0025891	CGNL1, INADL, CLDN1, CLDN2, CDH1, PERP, TJP3, GJB2	135	173	12504	4.28311	0.334366	0.0442166	3.07206
GOTERM_CC_FAT	GO:0043296~apical junction complex	6	3.50877	0.00456936	CGNL1, INADL, CLDN1, CLDN2, PERP, TJP3	135	101	12504	5.50231	0.512777	0.0693791	5.36304
GOTERM_CC_FAT	GO:0016327~apicolateral plasma membrane	6	3.50877	0.00496525	CGNL1, INADL, CLDN1, CLDN2, PERP, TJP3	135	103	12504	5.39547	0.542275	0.0685793	5.81505
GOTERM_CC_FAT	GO:0005923~tight junction	5	2.92398	0.00892451	CGNL1, INADL, CLDN1, CLDN2, TJP3	135	76	12504	6.09357	0.75523	0.11067	10.2279
GOTERM_CC_FAT	GO:0070160~occluding junction	5	2.92398	0.00892451	CGNL1, INADL, CLDN1, CLDN2, TJP3	135	76	12504	6.09357	0.75523	0.11067	10.2279
SP_PIR_KEYWORDS	cell junction	9	5.26316	0.0235507	CGNL1, INADL, CLDN1, CLDN2, CDH1, PERP, UNC13C, TJP3, GJB2	159	392	17854	2.57807	0.997536	0.181427	26.6549
KEGG_PATHWAY	mmu04530:Tight junction	4	2.33918	0.117601	INADL, CLDN1, CLDN2, TJP3	52	135	5738	3.26952	0.998306	0.797124	70.1897
GOTERM_CC_FAT	GO:0030054~cell junction	9	5.26316	0.132085	CGNL1, INADL, CLDN1, CLDN2, CDH1, PERP, UNC13C, TJP3, GJB2	135	470	12504	1.77362	1	0.671113	81.823
Annotation Cluster 14	Enrichment Score: 1.7472047833271536
Category	Term	Count	%	PValue	Genes	List Total	Pop Hits	Pop Total	Fold Enrichment	Bonferroni	Benjamini	FDR
GOTERM_BP_FAT	GO:0014070~response to organic cyclic substance	6	3.50877	4.24942e-05	ADORA2A, LEPR, SLC22A8, SLC22A6, TIMP3, HTR2C	128	42	13588	15.1652	0.0452633	0.0115131	0.0678554
GOTERM_BP_FAT	GO:0007631~feeding behavior	4	2.33918	0.0119811	ADORA2A, AGT, LEPR, HTR2C	128	51	13588	8.32598	0.999998	0.518044	17.5132
GOTERM_BP_FAT	GO:0043279~response to alkaloid	3	1.75439	0.0317909	ADORA2A, LEPR, HTR2C	128	30	13588	10.6156	1	0.667283	40.3126
GOTERM_BP_FAT	GO:0051336~regulation of hydrolase activity	4	2.33918	0.27737	ADORA2A, LEPR, CDH1, HTR2C	128	196	13588	2.16645	1	0.951512	99.4422
KEGG_PATHWAY	mmu04080:Neuroactive ligand-receptor interaction	4	2.33918	0.409062	PRLR, ADORA2A, LEPR, HTR2C	52	260	5738	1.69763	1	0.978347	99.3835
Annotation Cluster 15	Enrichment Score: 1.7362600527144596
Category	Term	Count	%	PValue	Genes	List Total	Pop Hits	Pop Total	Fold Enrichment	Bonferroni	Benjamini	FDR
GOTERM_BP_FAT	GO:0010810~regulation of cell-substrate adhesion	4	2.33918	0.00612218	LOC100039744, LOC630776, NID1, COL1A1, COL8A1, SPP1	128	40	13588	10.6156	0.998761	0.380053	9.34341
GOTERM_BP_FAT	GO:0030155~regulation of cell adhesion	5	2.92398	0.0116261	PRLR, LOC100039744, LOC630776, NID1, COL1A1, COL8A1, SPP1	128	94	13588	5.64661	0.999997	0.527542	17.0386
GOTERM_BP_FAT	GO:0010811~positive regulation of cell-substrate adhesion	3	1.75439	0.0261206	LOC100039744, LOC630776, NID1, COL8A1, SPP1	128	27	13588	11.7951	1	0.670314	34.4775
GOTERM_BP_FAT	GO:0045785~positive regulation of cell adhesion	3	1.75439	0.0610429	LOC100039744, LOC630776, NID1, COL8A1, SPP1	128	43	13588	7.40625	1	0.739762	63.435
Annotation Cluster 16	Enrichment Score: 1.7020639439864185
Category	Term	Count	%	PValue	Genes	List Total	Pop Hits	Pop Total	Fold Enrichment	Bonferroni	Benjamini	FDR
GOTERM_MF_FAT	GO:0008509~anion transmembrane transporter activity	6	3.50877	0.00560157	SLC26A7, SLC12A4, CLIC6, SLC4A2, SLC22A6, SLC13A3	117	130	13288	5.24181	0.809311	0.11968	7.21377
GOTERM_BP_FAT	GO:0006821~chloride transport	4	2.33918	0.0193608	SLC26A7, SLC12A4, CLIC6, SLC4A2	128	61	13588	6.96107	1	0.604076	26.8229
GOTERM_BP_FAT	GO:0006820~anion transport	5	2.92398	0.0335923	SLC26A7, SLC12A4, CLIC6, SLC4A2, SLC22A6	128	130	13588	4.08293	1	0.665605	42.062
GOTERM_BP_FAT	GO:0015698~inorganic anion transport	4	2.33918	0.0426846	SLC26A7, SLC12A4, CLIC6, SLC4A2	128	83	13588	5.11596	1	0.70453	50.1818
Annotation Cluster 17	Enrichment Score: 1.6762375589989866
Category	Term	Count	%	PValue	Genes	List Total	Pop Hits	Pop Total	Fold Enrichment	Bonferroni	Benjamini	FDR
GOTERM_MF_FAT	GO:0005501~retinoid binding	3	1.75439	0.00553413	PTGDS, APOD, RBP1	117	13	13288	26.2091	0.805457	0.127529	7.12986
GOTERM_MF_FAT	GO:0019840~isoprenoid binding	3	1.75439	0.00553413	PTGDS, APOD, RBP1	117	13	13288	26.2091	0.805457	0.127529	7.12986
INTERPRO	IPR012674:Calycin	3	1.75439	0.0789767	PTGDS, APOD, RBP1	160	52	17763	6.40493	1	0.749496	68.0816
GOTERM_MF_FAT	GO:0008289~lipid binding	7	4.09357	0.0815552	EPN3, PTGDS, APOD, RBP1, LBP, LTC4S, UNC13C	117	345	13288	2.30437	1	0.751983	67.8232
Annotation Cluster 18	Enrichment Score: 1.6272525912349547
Category	Term	Count	%	PValue	Genes	List Total	Pop Hits	Pop Total	Fold Enrichment	Bonferroni	Benjamini	FDR
GOTERM_BP_FAT	GO:0001503~ossification	7	4.09357	0.000471094	HSPG2, MGP, IGF2, COL1A1, BMP7, BMP6, SPP1	128	106	13588	7.01032	0.40167	0.0820407	0.74984
GOTERM_BP_FAT	GO:0051216~cartilage development	6	3.50877	0.00080662	MSX1, HSPG2, MGP, COL1A1, BMP7, BMP6	128	78	13588	8.16587	0.585039	0.118079	1.28068
GOTERM_BP_FAT	GO:0060348~bone development	7	4.09357	0.0008309	HSPG2, MGP, IGF2, COL1A1, BMP7, BMP6, SPP1	128	118	13588	6.2974	0.595886	0.107079	1.31899
SP_PIR_KEYWORDS	osteogenesis	4	2.33918	0.000925442	MGP, IGF2, BMP7, BMP6	159	22	17854	20.4162	0.208099	0.0144767	1.19708
GOTERM_BP_FAT	GO:0001501~skeletal system development	9	5.26316	0.00529719	MSX1, LTBP3, HSPG2, MGP, IGF2, COL1A1, BMP7, BMP6, SPP1	128	285	13588	3.3523	0.99694	0.382725	8.13389
SP_PIR_KEYWORDS	Chondrogenesis	3	1.75439	0.00660417	MGP, BMP7, BMP6	159	14	17854	24.062	0.81171	0.0646092	8.25773
GOTERM_BP_FAT	GO:0001649~osteoblast differentiation	3	1.75439	0.0713545	IGF2, COL1A1, BMP6	128	47	13588	6.77593	1	0.781827	69.3479
SP_PIR_KEYWORDS	growth factor	4	2.33918	0.10299	OGN, IGF2, BMP7, BMP6	159	127	17854	3.53667	1	0.532717	75.6768
GOTERM_MF_FAT	GO:0008083~growth factor activity	4	2.33918	0.125607	OGN, IGF2, BMP7, BMP6	117	141	13288	3.22192	1	0.848253	83.2882
SP_PIR_KEYWORDS	cytokine	3	1.75439	0.464971	BMP7, BMP6, SPP1	159	177	17854	1.90321	1	0.969876	99.9707
GOTERM_MF_FAT	GO:0005125~cytokine activity	3	1.75439	0.467839	BMP7, BMP6, SPP1	117	180	13288	1.89288	1	0.993457	99.9777
SP_PIR_KEYWORDS	differentiation	5	2.92398	0.583824	MYCBPAP, MGP, SEMA3B, BMP7, BMP6	159	460	17854	1.22054	1	0.985713	99.9989
SP_PIR_KEYWORDS	developmental protein	8	4.67836	0.584984	MSX1, FREM1, OTX2, MYCBPAP, MGP, SEMA3B, BMP7, BMP6	159	814	17854	1.10358	1	0.984724	99.9989
Annotation Cluster 19	Enrichment Score: 1.5829119434734822
Category	Term	Count	%	PValue	Genes	List Total	Pop Hits	Pop Total	Fold Enrichment	Bonferroni	Benjamini	FDR
SP_PIR_KEYWORDS	transport	29	16.9591	0.000265772	SLC2A12, RBP1, SLC6A20A, SLC16A12, ABCA4, TTR, APOD, TRPV4, SLCO1C1, STRA6, SLC4A2, LBP, SLC31A1, TRPM3, SLC12A4, SLC22A8, SLC6A13, SLC7A11, PTGDS, SLC26A7, UCP2, SLC16A9, CLIC6, SLC37A2, SCN4B, SLC13A3, CP, STEAP2, RAB11FIP1	159	1571	17854	2.07281	0.0647894	0.00556641	0.345145
GOTERM_BP_FAT	GO:0006811~ion transport	16	9.35673	0.00263177	TRPM3, SLC12A4, SLC22A8, SLC26A7, PLN, CLIC6, SCN4B, SLCO1C1, TRPV4, SLC22A6, SLC13A3, SLC4A2, SLC13A4, CP, STEAP2, SLC31A1	128	712	13588	2.38553	0.943438	0.249669	4.12196
SP_PIR_KEYWORDS	ion transport	13	7.60234	0.00328237	TRPM3, SLC12A4, SLC22A8, SLC26A7, CLIC6, SCN4B, SLCO1C1, TRPV4, SLC13A3, SLC4A2, CP, STEAP2, SLC31A1	159	543	17854	2.68833	0.563304	0.0369596	4.18633
GOTERM_BP_FAT	GO:0006812~cation transport	10	5.84795	0.0521944	TRPM3, PLN, SLC12A4, SCN4B, TRPV4, SLC13A3, SLC13A4, CP, STEAP2, SLC31A1	128	515	13588	2.06129	1	0.727047	57.5252
GOTERM_BP_FAT	GO:0030001~metal ion transport	9	5.26316	0.055369	PLN, SLC12A4, SCN4B, TRPV4, SLC13A3, SLC13A4, CP, STEAP2, SLC31A1	128	442	13588	2.16155	1	0.725687	59.7415
GOTERM_BP_FAT	GO:0006814~sodium ion transport	4	2.33918	0.112055	SLC12A4, SCN4B, SLC13A3, SLC13A4	128	125	13588	3.397	1	0.834566	85.0183
GOTERM_MF_FAT	GO:0031420~alkali metal ion binding	3	1.75439	0.539549	SLC12A4, SCN4B, SLC13A3	117	206	13288	1.65397	1	0.997572	99.9968
GOTERM_BP_FAT	GO:0015672~monovalent inorganic cation transport	4	2.33918	0.541261	SLC12A4, SCN4B, SLC13A3, SLC13A4	128	303	13588	1.4014	1	0.995529	99.9996
Annotation Cluster 20	Enrichment Score: 1.5597517020741147
Category	Term	Count	%	PValue	Genes	List Total	Pop Hits	Pop Total	Fold Enrichment	Bonferroni	Benjamini	FDR
SP_PIR_KEYWORDS	copper	4	2.33918	0.0093024	LOC100048143, F5, CP, STEAP2, SLC31A1	159	49	17854	9.16647	0.905123	0.0835326	11.4466
GOTERM_MF_FAT	GO:0005507~copper ion binding	4	2.33918	0.0161628	LOC100048143, F5, CP, STEAP2, SLC31A1	117	61	13288	7.44739	0.991827	0.290613	19.5223
GOTERM_BP_FAT	GO:0000041~transition metal ion transport	3	1.75439	0.139199	CP, STEAP2, SLC31A1	128	70	13588	4.54955	1	0.86364	90.8759
Annotation Cluster 21	Enrichment Score: 1.4985289331050509
Category	Term	Count	%	PValue	Genes	List Total	Pop Hits	Pop Total	Fold Enrichment	Bonferroni	Benjamini	FDR
SP_PIR_KEYWORDS	membrane protein	6	3.50877	5.7887e-05	VCAM1, MRC1, ACE, THBD, SLC6A13, MRC2	159	47	17854	14.3348	0.014482	0.00145773	0.0752688
INTERPRO	IPR016186:C-type lectin-like	6	3.50877	0.00571582	COL18A1, MRC1, THBD, FREM1, MRC2, COLEC12	160	127	17763	5.24498	0.891213	0.24217	7.64855
GOTERM_MF_FAT	GO:0030246~carbohydrate binding	8	4.67836	0.0210633	MRC1, BGN, LOC100048018, ENPP2, FREM1, MRC2, CFH, COLEC12, BMP7	117	317	13288	2.86619	0.998127	0.342079	24.7043
INTERPRO	IPR001304:C-type lectin	5	2.92398	0.0216018	MRC1, THBD, FREM1, MRC2, COLEC12	160	118	17763	4.70418	0.999786	0.453204	26.1505
GOTERM_BP_FAT	GO:0010324~membrane invagination	6	3.50877	0.0316121	MRC1, DAB2, MRC2, COLEC12, LBP, STEAP2	128	188	13588	3.38797	1	0.676796	40.1363
GOTERM_BP_FAT	GO:0006897~endocytosis	6	3.50877	0.0316121	MRC1, DAB2, MRC2, COLEC12, LBP, STEAP2	128	188	13588	3.38797	1	0.676796	40.1363
SMART	SM00034:CLECT	5	2.92398	0.0378632	MRC1, THBD, FREM1, MRC2, COLEC12	99	118	9131	3.90815	0.978929	0.474451	34.8462
GOTERM_BP_FAT	GO:0016044~membrane organization	7	4.09357	0.0423877	MRC1, DAB2, MRC2, COLEC12, LBP, STEAP2, ABCA4	128	272	13588	2.73196	1	0.711303	49.9344
INTERPRO	IPR002353:Type II antifreeze protein	3	1.75439	0.0520125	MRC1, MRC2, COLEC12	160	41	17763	8.12332	1	0.663096	52.3572
INTERPRO	IPR018378:C-type lectin, conserved site	4	2.33918	0.0666823	MRC1, FREM1, MRC2, COLEC12	160	104	17763	4.26995	1	0.702976	61.631
GOTERM_BP_FAT	GO:0016192~vesicle-mediated transport	8	4.67836	0.146403	MRC1, DAB2, GSN, MRC2, COLEC12, LBP, STEAP2, UNC13C	128	466	13588	1.82242	1	0.865516	92.0221
SP_PIR_KEYWORDS	Lectin	4	2.33918	0.184401	MRC1, FREM1, MRC2, COLEC12	159	167	17854	2.68956	1	0.732081	92.9441
GOTERM_MF_FAT	GO:0005529~sugar binding	4	2.33918	0.210263	MRC1, FREM1, MRC2, COLEC12	117	181	13288	2.50989	1	0.938299	95.699
UP_SEQ_FEATURE	domain:C-type lectin	3	1.75439	0.220577	THBD, FREM1, COLEC12	158	90	16021	3.37996	1	0.996682	97.7206
Annotation Cluster 22	Enrichment Score: 1.3569681407579708
Category	Term	Count	%	PValue	Genes	List Total	Pop Hits	Pop Total	Fold Enrichment	Bonferroni	Benjamini	FDR
GOTERM_BP_FAT	GO:0007631~feeding behavior	4	2.33918	0.0119811	ADORA2A, AGT, LEPR, HTR2C	128	51	13588	8.32598	0.999998	0.518044	17.5132
GOTERM_BP_FAT	GO:0007610~behavior	9	5.26316	0.0362158	PTGDS, PENK, PPP1R1B, ADORA2A, ENPP2, AGT, LEPR, LBP, HTR2C	128	405	13588	2.35903	1	0.682981	44.5239
GOTERM_BP_FAT	GO:0051240~positive regulation of multicellular organismal process	4	2.33918	0.19575	ADORA2A, AGT, LBP, HTR2C	128	163	13588	2.60506	1	0.911342	96.9183
Annotation Cluster 23	Enrichment Score: 1.27620760893441
Category	Term	Count	%	PValue	Genes	List Total	Pop Hits	Pop Total	Fold Enrichment	Bonferroni	Benjamini	FDR
GOTERM_BP_FAT	GO:0003013~circulatory system process	5	2.92398	0.020245	ACE, LOC100048143, F5, ADORA2A, ACTA2, AGT	128	111	13588	4.78181	1	0.605009	27.8696
GOTERM_BP_FAT	GO:0008015~blood circulation	5	2.92398	0.020245	ACE, LOC100048143, F5, ADORA2A, ACTA2, AGT	128	111	13588	4.78181	1	0.605009	27.8696
GOTERM_BP_FAT	GO:0050880~regulation of blood vessel size	3	1.75439	0.0740154	ADORA2A, ACTA2, AGT	128	48	13588	6.63477	1	0.776145	70.7211
GOTERM_BP_FAT	GO:0035150~regulation of tube size	3	1.75439	0.0740154	ADORA2A, ACTA2, AGT	128	48	13588	6.63477	1	0.776145	70.7211
GOTERM_BP_FAT	GO:0003018~vascular process in circulatory system	3	1.75439	0.079431	ADORA2A, ACTA2, AGT	128	50	13588	6.36937	1	0.783251	73.3397
GOTERM_BP_FAT	GO:0008217~regulation of blood pressure	3	1.75439	0.123449	ACE, ACTA2, AGT	128	65	13588	4.89952	1	0.845131	87.8109
Annotation Cluster 24	Enrichment Score: 1.2140703114880773
Category	Term	Count	%	PValue	Genes	List Total	Pop Hits	Pop Total	Fold Enrichment	Bonferroni	Benjamini	FDR
GOTERM_BP_FAT	GO:0010033~response to organic substance	12	7.01754	0.00769947	THBD, MSX1, ADORA2A, LEPR, SLC22A8, MGP, SLC22A6, COL1A1, LBP, STEAP2, TIMP3, HTR2C	128	505	13588	2.52252	0.999781	0.429738	11.6144
GOTERM_BP_FAT	GO:0009719~response to endogenous stimulus	6	3.50877	0.0291907	ADORA2A, LEPR, MGP, COL1A1, STEAP2, TIMP3	128	184	13588	3.46162	1	0.684396	37.7
GOTERM_BP_FAT	GO:0009725~response to hormone stimulus	5	2.92398	0.0689822	LEPR, MGP, COL1A1, STEAP2, TIMP3	128	165	13588	3.21686	1	0.776482	68.0729
GOTERM_BP_FAT	GO:0031667~response to nutrient levels	4	2.33918	0.0929269	LEPR, MGP, COL1A1, CP	128	115	13588	3.69239	1	0.805153	78.9423
GOTERM_BP_FAT	GO:0048545~response to steroid hormone stimulus	3	1.75439	0.108182	LEPR, COL1A1, TIMP3	128	60	13588	5.30781	1	0.831837	83.9397
GOTERM_BP_FAT	GO:0009991~response to extracellular stimulus	4	2.33918	0.128347	LEPR, MGP, COL1A1, CP	128	133	13588	3.19267	1	0.85333	88.8546
GOTERM_BP_FAT	GO:0007584~response to nutrient	3	1.75439	0.15863	MGP, COL1A1, CP	128	76	13588	4.19038	1	0.870801	93.6642
Annotation Cluster 25	Enrichment Score: 1.203846809822715
Category	Term	Count	%	PValue	Genes	List Total	Pop Hits	Pop Total	Fold Enrichment	Bonferroni	Benjamini	FDR
KEGG_PATHWAY	mmu04610:Complement and coagulation cascades	5	2.92398	0.00422944	LOC100048143, A2M, THBD, F5, LOC100048018, CFH, SERPING1	52	75	5738	7.35641	0.194393	0.194393	4.0173
SP_PIR_KEYWORDS	blood coagulation	3	1.75439	0.0423482	LOC100048143, THBD, F5, SERPING1	159	37	17854	9.10454	0.999982	0.28877	43.0409
GOTERM_BP_FAT	GO:0050878~regulation of body fluid levels	4	2.33918	0.0507027	LOC100048143, THBD, F5, ADORA2A, SERPING1	128	89	13588	4.77107	1	0.74086	56.4446
GOTERM_BP_FAT	GO:0042060~wound healing	4	2.33918	0.0874788	LOC100048143, THBD, F5, SERPING1, TIMP3	128	112	13588	3.79129	1	0.794818	76.8286
GOTERM_BP_FAT	GO:0009611~response to wounding	7	4.09357	0.106757	LOC100048143, THBD, F5, LOC100048018, CFH, SERPING1, LBP, TIMP3, BMP6	128	347	13588	2.14148	1	0.836291	83.5249
GOTERM_BP_FAT	GO:0007596~blood coagulation	3	1.75439	0.139199	LOC100048143, THBD, F5, SERPING1	128	70	13588	4.54955	1	0.86364	90.8759
GOTERM_BP_FAT	GO:0050817~coagulation	3	1.75439	0.139199	LOC100048143, THBD, F5, SERPING1	128	70	13588	4.54955	1	0.86364	90.8759
GOTERM_BP_FAT	GO:0007599~hemostasis	3	1.75439	0.1424	LOC100048143, THBD, F5, SERPING1	128	71	13588	4.48548	1	0.866997	91.403
Annotation Cluster 26	Enrichment Score: 1.2002750785936551
Category	Term	Count	%	PValue	Genes	List Total	Pop Hits	Pop Total	Fold Enrichment	Bonferroni	Benjamini	FDR
GOTERM_BP_FAT	GO:0030203~glycosaminoglycan metabolic process	3	1.75439	0.0536817	BGN, ITIH5, ITIH2	128	40	13588	7.96172	1	0.729488	58.5774
GOTERM_BP_FAT	GO:0005976~polysaccharide metabolic process	4	2.33918	0.054967	BGN, PPP1R3B, ITIH5, ITIH2	128	92	13588	4.61549	1	0.730487	59.4669
GOTERM_BP_FAT	GO:0006022~aminoglycan metabolic process	3	1.75439	0.0849662	BGN, ITIH5, ITIH2	128	52	13588	6.1244	1	0.795391	75.7882
Annotation Cluster 27	Enrichment Score: 1.1747099869087083
Category	Term	Count	%	PValue	Genes	List Total	Pop Hits	Pop Total	Fold Enrichment	Bonferroni	Benjamini	FDR
INTERPRO	IPR002035:von Willebrand factor, type A	4	2.33918	0.0444763	COCH, ITIH5, ITIH2, ANTXR1	160	88	17763	5.04631	1	0.667271	46.822
SMART	SM00327:VWA	4	2.33918	0.0684928	COCH, ITIH5, ITIH2, ANTXR1	99	88	9131	4.19238	0.999171	0.637086	54.5025
UP_SEQ_FEATURE	domain:VWFA	3	1.75439	0.0981965	ITIH5, ITIH2, ANTXR1	158	54	16021	5.63326	1	0.939554	79.1605
Annotation Cluster 28	Enrichment Score: 1.0854797662635836
Category	Term	Count	%	PValue	Genes	List Total	Pop Hits	Pop Total	Fold Enrichment	Bonferroni	Benjamini	FDR
GOTERM_CC_FAT	GO:0044459~plasma membrane part	25	14.6199	0.0654243	CGNL1, SGMS2, ADORA2A, SLC6A20A, ENPP2, LEPR, CDH1, ABCA4, CD74, TAPBP, SLC4A2, SLC22A6, INADL, SLC6A13, GJB2, SLC26A7, CLDN1, CLDN2, ANTXR1, CP, PERP, UNC13C, TJP3, HTR2C, GBP2	135	1633	12504	1.41798	0.999976	0.507471	55.7084
GOTERM_CC_FAT	GO:0031226~intrinsic to plasma membrane	11	6.43275	0.0725686	SGMS2, ENPP2, SLC6A20A, LEPR, SLC6A13, SLC22A6, CP, PERP, ABCA4, CD74, TAPBP	135	552	12504	1.84573	0.999993	0.522523	59.616
GOTERM_CC_FAT	GO:0005887~integral to plasma membrane	10	5.84795	0.116701	SGMS2, ENPP2, SLC6A20A, LEPR, SLC6A13, SLC22A6, PERP, ABCA4, CD74, TAPBP	135	531	12504	1.7443	1	0.661202	77.5424
Annotation Cluster 29	Enrichment Score: 1.0612669192888091
Category	Term	Count	%	PValue	Genes	List Total	Pop Hits	Pop Total	Fold Enrichment	Bonferroni	Benjamini	FDR
GOTERM_MF_FAT	GO:0030246~carbohydrate binding	8	4.67836	0.0210633	MRC1, BGN, LOC100048018, ENPP2, FREM1, MRC2, CFH, COLEC12, BMP7	117	317	13288	2.86619	0.998127	0.342079	24.7043
GOTERM_MF_FAT	GO:0030247~polysaccharide binding	4	2.33918	0.101436	BGN, LOC100048018, ENPP2, CFH, BMP7	117	128	13288	3.54915	1	0.809985	75.9638
GOTERM_MF_FAT	GO:0001871~pattern binding	4	2.33918	0.101436	BGN, LOC100048018, ENPP2, CFH, BMP7	117	128	13288	3.54915	1	0.809985	75.9638
GOTERM_MF_FAT	GO:0005539~glycosaminoglycan binding	3	1.75439	0.262435	BGN, LOC100048018, CFH, BMP7	117	114	13288	2.98875	1	0.954793	98.2704
Annotation Cluster 30	Enrichment Score: 1.0242167043733132
Category	Term	Count	%	PValue	Genes	List Total	Pop Hits	Pop Total	Fold Enrichment	Bonferroni	Benjamini	FDR
GOTERM_BP_FAT	GO:0007548~sex differentiation	5	2.92398	0.0335923	COL9A3, AGT, LEPR, TCF7L2, GJB2	128	130	13588	4.08293	1	0.665605	42.062
GOTERM_BP_FAT	GO:0045137~development of primary sexual characteristics	4	2.33918	0.0736537	COL9A3, AGT, LEPR, GJB2	128	104	13588	4.08293	1	0.780463	70.5379
GOTERM_BP_FAT	GO:0008585~female gonad development	3	1.75439	0.0877768	COL9A3, AGT, LEPR	128	53	13588	6.00884	1	0.790843	76.9492
GOTERM_BP_FAT	GO:0046545~development of primary female sexual characteristics	3	1.75439	0.0992874	COL9A3, AGT, LEPR	128	57	13588	5.58717	1	0.822178	81.181
GOTERM_BP_FAT	GO:0003006~reproductive developmental process	6	3.50877	0.10159	COL9A3, PRLR, AGT, LEPR, TCF7L2, GJB2	128	264	13588	2.41264	1	0.824976	81.9348
GOTERM_BP_FAT	GO:0046660~female sex differentiation	3	1.75439	0.120354	COL9A3, AGT, LEPR	128	64	13588	4.97607	1	0.844902	87.1051
GOTERM_BP_FAT	GO:0048608~reproductive structure development	4	2.33918	0.122141	COL9A3, PRLR, AGT, LEPR	128	130	13588	3.26635	1	0.845618	87.5171
GOTERM_BP_FAT	GO:0008406~gonad development	3	1.75439	0.198787	COL9A3, AGT, LEPR	128	88	13588	3.61896	1	0.9107	97.099
Annotation Cluster 31	Enrichment Score: 1.0086929999589351
Category	Term	Count	%	PValue	Genes	List Total	Pop Hits	Pop Total	Fold Enrichment	Bonferroni	Benjamini	FDR
GOTERM_BP_FAT	GO:0046456~icosanoid biosynthetic process	3	1.75439	0.0261206	PTGDS, LTC4S, CD74	128	27	13588	11.7951	1	0.670314	34.4775
GOTERM_BP_FAT	GO:0006636~unsaturated fatty acid biosynthetic process	3	1.75439	0.0279605	PTGDS, LTC4S, CD74	128	28	13588	11.3739	1	0.681731	36.427
GOTERM_BP_FAT	GO:0006690~icosanoid metabolic process	3	1.75439	0.0400239	PTGDS, LTC4S, CD74	128	34	13588	9.36673	1	0.709675	47.9235
GOTERM_BP_FAT	GO:0006633~fatty acid biosynthetic process	4	2.33918	0.0401661	PTGDS, ELOVL7, LTC4S, CD74	128	81	13588	5.24228	1	0.701113	48.0465
GOTERM_BP_FAT	GO:0033559~unsaturated fatty acid metabolic process	3	1.75439	0.04441	PTGDS, LTC4S, CD74	128	36	13588	8.84635	1	0.701109	51.5968
GOTERM_BP_FAT	GO:0008610~lipid biosynthetic process	6	3.50877	0.128728	ALDH1A2, SGMS2, PTGDS, ELOVL7, LTC4S, CD74	128	285	13588	2.23487	1	0.850628	88.9322
GOTERM_BP_FAT	GO:0046394~carboxylic acid biosynthetic process	4	2.33918	0.145426	PTGDS, ELOVL7, LTC4S, CD74	128	141	13588	3.01152	1	0.869873	91.8751
GOTERM_BP_FAT	GO:0016053~organic acid biosynthetic process	4	2.33918	0.145426	PTGDS, ELOVL7, LTC4S, CD74	128	141	13588	3.01152	1	0.869873	91.8751
GOTERM_BP_FAT	GO:0006631~fatty acid metabolic process	4	2.33918	0.247117	PTGDS, ELOVL7, LTC4S, CD74	128	184	13588	2.30774	1	0.936862	98.9262
GOTERM_CC_FAT	GO:0005783~endoplasmic reticulum	11	6.43275	0.409812	PTGDS, PLN, SULF1, MGP, ELOVL7, LTC4S, SERPINH1, CD74, MYOC, RDH5, TAPBP	135	838	12504	1.2158	1	0.948011	99.8247
SP_PIR_KEYWORDS	endoplasmic reticulum	7	4.09357	0.558137	PTGDS, SULF1, ELOVL7, LTC4S, SERPINH1, MYOC, TAPBP	159	678	17854	1.15933	1	0.983698	99.9976
Annotation Cluster 32	Enrichment Score: 0.995287550798705
Category	Term	Count	%	PValue	Genes	List Total	Pop Hits	Pop Total	Fold Enrichment	Bonferroni	Benjamini	FDR
GOTERM_MF_FAT	GO:0005509~calcium ion binding	19	11.1111	0.000342245	MRC1, SCUBE3, LTBP3, MRC2, LOC100039744, MGP, COLEC12, NID1, CDH1, NID2, LOC100048143, FBLN1, THBD, FREM3, F5, CALML4, GSN, FREM1, FBLN5, SULF1, LOC630776, TRPV4	117	840	13288	2.56891	0.0960484	0.0199933	0.455209
SP_PIR_KEYWORDS	calcium	17	9.94152	0.000777763	MRC1, SCUBE3, LTBP3, MRC2, LOC100039744, COLEC12, NID1, CDH1, NID2, LOC100048143, FBLN1, FREM3, F5, GSN, FREM1, FBLN5, SULF1, LOC630776, TRPV4, PON3	159	731	17854	2.61138	0.178047	0.0139076	1.00695
GOTERM_MF_FAT	GO:0043167~ion binding	41	23.9766	0.146292	AEBP1, LTBP3, ENPP2, CDH1, ACE, CALML4, GSN, LOC671548, LOC630776, TRPV4, SLC31A1, COL18A1, MRC1, SCUBE3, CAR14, KL, SLC12A4, LOC100039744, CAR12, MRC2, MGP, COLEC12, NID1, NID2, MID1, VAT1L, FBLN1, LOC100048143, THBD, F5, FREM3, RNF152, FBLN5, FREM1, SULF1, CLIC6, ZFP185, SCN4B, SLC13A3, CP, ANTXR1, ZFP189, STEAP2, UNC13C, ZFHX3	117	3934	13288	1.18365	1	0.880072	87.8539
GOTERM_MF_FAT	GO:0043169~cation binding	40	23.3918	0.173131	AEBP1, LTBP3, ENPP2, CDH1, ACE, CALML4, GSN, LOC671548, LOC630776, TRPV4, SLC31A1, COL18A1, MRC1, SCUBE3, CAR14, KL, SLC12A4, LOC100039744, CAR12, MRC2, MGP, COLEC12, NID1, NID2, MID1, VAT1L, FBLN1, LOC100048143, THBD, F5, FREM3, RNF152, FBLN5, FREM1, SULF1, ZFP185, SCN4B, SLC13A3, CP, ANTXR1, ZFP189, STEAP2, UNC13C, ZFHX3	117	3885	13288	1.16935	1	0.912696	92.0653
GOTERM_MF_FAT	GO:0046872~metal ion binding	39	22.807	0.21045	AEBP1, LTBP3, ENPP2, CDH1, ACE, CALML4, GSN, LOC671548, LOC630776, TRPV4, SLC31A1, COL18A1, MRC1, SCUBE3, CAR14, SLC12A4, CAR12, MRC2, LOC100039744, MGP, COLEC12, NID1, NID2, MID1, VAT1L, FBLN1, LOC100048143, THBD, F5, FREM3, RNF152, FBLN5, FREM1, SULF1, ZFP185, SCN4B, SLC13A3, CP, ANTXR1, ZFP189, STEAP2, UNC13C, ZFHX3	117	3850	13288	1.15048	1	0.931505	95.7125
SP_PIR_KEYWORDS	metal-binding	21	12.2807	0.827694	COL18A1, CAR14, ENPP2, CAR12, COLEC12, MID1, TIMP3, LOC100048143, ACE, FREM3, F5, RNF152, FREM1, LOC671548, SULF1, ZFP185, ANTXR1, CP, STEAP2, UNC13C, ZFP189, ZFHX3, PON3	159	2682	17854	0.879223	1	0.99938	100
SP_PIR_KEYWORDS	zinc	11	6.43275	0.976034	COL18A1, ACE, RNF152, CAR14, LOC671548, CAR12, ZFP185, ZFP189, MID1, UNC13C, TIMP3, ZFHX3	159	1886	17854	0.654922	1	0.999999	100
GOTERM_MF_FAT	GO:0046914~transition metal ion binding	16	9.35673	0.978399	COL18A1, AEBP1, CAR14, CAR12, MID1, VAT1L, LOC100048143, ACE, F5, RNF152, LOC671548, ZFP185, CP, UNC13C, ZFP189, STEAP2, ZFHX3, SLC31A1	117	2608	13288	0.696765	1	1	100
GOTERM_MF_FAT	GO:0008270~zinc ion binding	12	7.01754	0.983177	COL18A1, AEBP1, CAR14, CAR12, MID1, VAT1L, ACE, RNF152, LOC671548, ZFP185, UNC13C, ZFP189, ZFHX3	117	2105	13288	0.647445	1	1	100
Annotation Cluster 33	Enrichment Score: 0.8936407332811056
Category	Term	Count	%	PValue	Genes	List Total	Pop Hits	Pop Total	Fold Enrichment	Bonferroni	Benjamini	FDR
GOTERM_BP_FAT	GO:0048592~eye morphogenesis	4	2.33918	0.0308801	OTX2, BMP7, COL8A1, COL8A2	128	73	13588	5.81678	1	0.680074	39.4094
GOTERM_BP_FAT	GO:0001654~eye development	5	2.92398	0.0596616	ALDH1A2, OTX2, BMP7, COL8A1, COL8A2	128	157	13588	3.38077	1	0.738426	62.5663
GOTERM_BP_FAT	GO:0048593~camera-type eye morphogenesis	3	1.75439	0.0740154	BMP7, COL8A1, COL8A2	128	48	13588	6.63477	1	0.776145	70.7211
GOTERM_BP_FAT	GO:0048568~embryonic organ development	6	3.50877	0.0756022	VCAM1, ALDH1A2, OTX2, HSPG2, BMP7, TCF7L2	128	241	13588	2.64289	1	0.777604	71.5123
GOTERM_BP_FAT	GO:0043010~camera-type eye development	4	2.33918	0.122141	ALDH1A2, BMP7, COL8A1, COL8A2	128	130	13588	3.26635	1	0.845618	87.5171
GOTERM_BP_FAT	GO:0007423~sensory organ development	5	2.92398	0.219885	ALDH1A2, OTX2, BMP7, COL8A1, COL8A2	128	257	13588	2.0653	1	0.927762	98.1058
GOTERM_BP_FAT	GO:0007389~pattern specification process	4	2.33918	0.497598	ALDH1A2, SOSTDC1, OTX2, BMP7	128	284	13588	1.49516	1	0.993715	99.9983
GOTERM_BP_FAT	GO:0030182~neuron differentiation	5	2.92398	0.514883	CDKN1C, ALDH1A2, ADORA2A, OTX2, BMP7	128	399	13588	1.33028	1	0.994602	99.999
Annotation Cluster 34	Enrichment Score: 0.7990808988464321
Category	Term	Count	%	PValue	Genes	List Total	Pop Hits	Pop Total	Fold Enrichment	Bonferroni	Benjamini	FDR
GOTERM_BP_FAT	GO:0002673~regulation of acute inflammatory response	3	1.75439	0.0120245	LOC100048018, CFH, SERPING1, LBP	128	18	13588	17.6927	0.999998	0.500429	17.571
GOTERM_BP_FAT	GO:0050727~regulation of inflammatory response	4	2.33918	0.0161684	LOC100048018, ADORA2A, CFH, SERPING1, LBP	128	57	13588	7.44956	1	0.588679	22.9235
GOTERM_BP_FAT	GO:0032101~regulation of response to external stimulus	4	2.33918	0.0720002	LOC100048018, ADORA2A, CFH, SERPING1, LBP	128	103	13588	4.12257	1	0.778717	69.6865
GOTERM_BP_FAT	GO:0009611~response to wounding	7	4.09357	0.106757	LOC100048143, THBD, F5, LOC100048018, CFH, SERPING1, LBP, TIMP3, BMP6	128	347	13588	2.14148	1	0.836291	83.5249
GOTERM_BP_FAT	GO:0002252~immune effector process	4	2.33918	0.114045	LOC100048018, CFH, SERPING1, LBP, CD74	128	126	13588	3.37004	1	0.836026	85.5458
GOTERM_BP_FAT	GO:0002526~acute inflammatory response	3	1.75439	0.175185	LOC100048018, CFH, SERPING1, LBP	128	81	13588	3.93171	1	0.895368	95.3874
GOTERM_BP_FAT	GO:0002697~regulation of immune effector process	3	1.75439	0.198787	LOC100048018, CFH, SERPING1, LBP	128	88	13588	3.61896	1	0.9107	97.099
GOTERM_BP_FAT	GO:0006952~defense response	7	4.09357	0.241862	PENK, LOC100048018, CFH, SERPING1, LBP, CD74, BMP6, TAPBP	128	448	13588	1.65869	1	0.93406	98.8
GOTERM_BP_FAT	GO:0045087~innate immune response	3	1.75439	0.26425	LOC100048018, CFH, SERPING1, LBP	128	107	13588	2.97634	1	0.946819	99.2565
GOTERM_BP_FAT	GO:0006955~immune response	7	4.09357	0.278133	LOC100048018, ENPP2, CFH, SERPING1, COLEC12, LBP, GBP2, CD74	128	471	13588	1.57769	1	0.950736	99.4516
GOTERM_BP_FAT	GO:0002684~positive regulation of immune system process	4	2.33918	0.302857	LOC100048018, CFH, SERPING1, LBP, CD74	128	206	13588	2.06129	1	0.962257	99.6857
GOTERM_BP_FAT	GO:0006954~inflammatory response	4	2.33918	0.351503	LOC100048018, CFH, SERPING1, LBP, BMP6	128	225	13588	1.88722	1	0.976403	99.901
GOTERM_BP_FAT	GO:0050778~positive regulation of immune response	3	1.75439	0.363836	LOC100048018, CFH, SERPING1, LBP	128	136	13588	2.34168	1	0.977457	99.9272
SP_PIR_KEYWORDS	immune response	3	1.75439	0.484672	LOC100048018, CFH, SERPING1, CD74	159	184	17854	1.8308	1	0.973532	99.982
GOTERM_BP_FAT	GO:0048584~positive regulation of response to stimulus	3	1.75439	0.521203	LOC100048018, CFH, SERPING1, LBP	128	186	13588	1.7122	1	0.994736	99.9992
Annotation Cluster 35	Enrichment Score: 0.7975751132684712
Category	Term	Count	%	PValue	Genes	List Total	Pop Hits	Pop Total	Fold Enrichment	Bonferroni	Benjamini	FDR
SP_PIR_KEYWORDS	Immunoglobulin domain	9	5.26316	0.0436269	VCAM1, WFIKKN2, LEPR, HSPG2, SCN4B, SEMA3B, MXRA8, EMB, TAPBP	159	443	17854	2.28127	0.999987	0.288682	44.0222
INTERPRO	IPR003599:Immunoglobulin subtype	7	4.09357	0.0626956	VCAM1, HSPG2, SCN4B, SEMA3B, MXRA8, EMB, TAPBP	160	313	17763	2.48285	1	0.714313	59.2924
SMART	SM00409:IG	7	4.09357	0.119676	VCAM1, HSPG2, SCN4B, SEMA3B, MXRA8, EMB, TAPBP	99	313	9131	2.0627	0.999997	0.757385	75.7021
INTERPRO	IPR007110:Immunoglobulin-like	9	5.26316	0.174892	VCAM1, WFIKKN2, LEPR, HSPG2, SCN4B, SEMA3B, MXRA8, EMB, TAPBP	160	604	17763	1.65425	1	0.948998	93.0644
INTERPRO	IPR013151:Immunoglobulin	4	2.33918	0.213885	VCAM1, HSPG2, SEMA3B, EMB	160	178	17763	2.4948	1	0.968233	96.458
INTERPRO	IPR013106:Immunoglobulin V-set	5	2.92398	0.411245	VCAM1, HSPG2, SCN4B, MXRA8, EMB	160	364	17763	1.52498	1	0.996636	99.936
INTERPRO	IPR013783:Immunoglobulin-like fold	7	4.09357	0.51871	VCAM1, WFIKKN2, HSPG2, SCN4B, MXRA8, EMB, TAPBP	160	644	17763	1.20673	1	0.999295	99.9961
Annotation Cluster 36	Enrichment Score: 0.792444425132479
Category	Term	Count	%	PValue	Genes	List Total	Pop Hits	Pop Total	Fold Enrichment	Bonferroni	Benjamini	FDR
GOTERM_BP_FAT	GO:0030855~epithelial cell differentiation	4	2.33918	0.108115	COL18A1, PRLR, AGT, BMP7	128	123	13588	3.45224	1	0.835932	83.9204
GOTERM_BP_FAT	GO:0001655~urogenital system development	4	2.33918	0.156462	PRLR, AGT, LOC100039744, LOC630776, NID1, BMP7	128	146	13588	2.90839	1	0.875552	93.3984
GOTERM_BP_FAT	GO:0060429~epithelium development	5	2.92398	0.247954	COL18A1, ALDH1A2, PRLR, AGT, BMP7	128	271	13588	1.9586	1	0.93599	98.9451
Annotation Cluster 37	Enrichment Score: 0.7693605812600837
Category	Term	Count	%	PValue	Genes	List Total	Pop Hits	Pop Total	Fold Enrichment	Bonferroni	Benjamini	FDR
UP_SEQ_FEATURE	domain:IQ	3	1.75439	0.0951485	LRRIQ1, LOC100046727, PCP4L1, IQUB	158	53	16021	5.73955	1	0.940322	78.0658
INTERPRO	IPR000048:IQ calmodulin-binding region	3	1.75439	0.199216	LRRIQ1, LOC100046727, PCP4L1, IQUB	160	92	17763	3.62018	1	0.963368	95.4218
SMART	SM00015:IQ	3	1.75439	0.259532	LRRIQ1, LOC100046727, PCP4L1, IQUB	99	92	9131	3.00758	1	0.934883	96.4387
Annotation Cluster 38	Enrichment Score: 0.7132286887453494
Category	Term	Count	%	PValue	Genes	List Total	Pop Hits	Pop Total	Fold Enrichment	Bonferroni	Benjamini	FDR
GOTERM_BP_FAT	GO:0042981~regulation of apoptosis	9	5.26316	0.146309	COL18A1, MSX1, ADORA2A, AGT, CDH1, PERP, BMP7, CD74, SPP1	128	553	13588	1.72768	1	0.868467	92.0081
GOTERM_BP_FAT	GO:0043067~regulation of programmed cell death	9	5.26316	0.153686	COL18A1, MSX1, ADORA2A, AGT, CDH1, PERP, BMP7, CD74, SPP1	128	560	13588	1.70608	1	0.876387	93.0426
GOTERM_BP_FAT	GO:0010941~regulation of cell death	9	5.26316	0.156902	COL18A1, MSX1, ADORA2A, AGT, CDH1, PERP, BMP7, CD74, SPP1	128	563	13588	1.69699	1	0.873438	93.4531
GOTERM_BP_FAT	GO:0008285~negative regulation of cell proliferation	5	2.92398	0.1579	MSX1, ADORA2A, AGT, IFITM3, BMP7	128	224	13588	2.36956	1	0.872354	93.5758
GOTERM_BP_FAT	GO:0043066~negative regulation of apoptosis	5	2.92398	0.185233	MSX1, ADORA2A, AGT, CD74, SPP1	128	239	13588	2.22084	1	0.907025	96.2076
GOTERM_BP_FAT	GO:0043069~negative regulation of programmed cell death	5	2.92398	0.194673	MSX1, ADORA2A, AGT, CD74, SPP1	128	244	13588	2.17533	1	0.914416	96.8517
GOTERM_BP_FAT	GO:0060548~negative regulation of cell death	5	2.92398	0.196579	MSX1, ADORA2A, AGT, CD74, SPP1	128	245	13588	2.16645	1	0.910172	96.9687
GOTERM_BP_FAT	GO:0042127~regulation of cell proliferation	8	4.67836	0.238337	COL18A1, ALDH1A2, MSX1, ADORA2A, AGT, IFITM3, BMP7, DDR2	128	538	13588	1.57853	1	0.934291	98.7077
GOTERM_BP_FAT	GO:0001775~cell activation	4	2.33918	0.404832	ADORA2A, AGT, LBP, CD74	128	246	13588	1.72612	1	0.985775	99.9749
Annotation Cluster 39	Enrichment Score: 0.6877320429274706
Category	Term	Count	%	PValue	Genes	List Total	Pop Hits	Pop Total	Fold Enrichment	Bonferroni	Benjamini	FDR
SP_PIR_KEYWORDS	ion transport	13	7.60234	0.00328237	TRPM3, SLC12A4, SLC22A8, SLC26A7, CLIC6, SCN4B, SLCO1C1, TRPV4, SLC13A3, SLC4A2, CP, STEAP2, SLC31A1	159	543	17854	2.68833	0.563304	0.0369596	4.18633
GOTERM_MF_FAT	GO:0015267~channel activity	6	3.50877	0.214258	TRPM3, SLC26A7, CLIC6, SCN4B, TRPV4, GJB2	117	365	13288	1.86695	1	0.928248	95.9801
GOTERM_MF_FAT	GO:0022803~passive transmembrane transporter activity	6	3.50877	0.214258	TRPM3, SLC26A7, CLIC6, SCN4B, TRPV4, GJB2	117	365	13288	1.86695	1	0.928248	95.9801
GOTERM_MF_FAT	GO:0005216~ion channel activity	5	2.92398	0.363366	TRPM3, SLC26A7, CLIC6, SCN4B, TRPV4	117	349	13288	1.62712	1	0.982344	99.7567
GOTERM_MF_FAT	GO:0022838~substrate specific channel activity	5	2.92398	0.385241	TRPM3, SLC26A7, CLIC6, SCN4B, TRPV4	117	360	13288	1.5774	1	0.985321	99.8474
GOTERM_MF_FAT	GO:0046873~metal ion transmembrane transporter activity	4	2.33918	0.466338	TRPM3, SCN4B, TRPV4, SLC31A1	117	290	13288	1.56652	1	0.994178	99.9768
SP_PIR_KEYWORDS	ionic channel	4	2.33918	0.499558	TRPM3, CLIC6, SCN4B, TRPV4	159	301	17854	1.49222	1	0.975564	99.9877
GOTERM_MF_FAT	GO:0005261~cation channel activity	3	1.75439	0.640791	TRPM3, SCN4B, TRPV4	117	248	13288	1.37386	1	0.999474	99.9999
Annotation Cluster 40	Enrichment Score: 0.6456885366873235
Category	Term	Count	%	PValue	Genes	List Total	Pop Hits	Pop Total	Fold Enrichment	Bonferroni	Benjamini	FDR
UP_SEQ_FEATURE	compositionally biased region:Cys-rich	6	3.50877	0.0102951	FMOD, OGN, BGN, MDFIC, LTBP3, PRELP	158	134	16021	4.54024	0.999492	0.377548	14.5316
INTERPRO	IPR000372:Leucine-rich repeat, cysteine-rich flanking region, N-terminal	4	2.33918	0.0509479	FMOD, OGN, BGN, PRELP	160	93	17763	4.775	1	0.67511	51.6091
SMART	SM00013:LRRNT	4	2.33918	0.0780123	FMOD, OGN, BGN, PRELP	99	93	9131	3.96698	0.999703	0.637703	59.4051
UP_SEQ_FEATURE	repeat:LRR 12	3	1.75439	0.181344	FMOD, BGN, PRELP	158	79	16021	3.85058	1	0.993638	95.1978
UP_SEQ_FEATURE	repeat:LRR 7	4	2.33918	0.200056	FMOD, OGN, BGN, PRELP	158	157	16021	2.58341	1	0.99572	96.6188
UP_SEQ_FEATURE	repeat:LRR 11	3	1.75439	0.21338	FMOD, BGN, PRELP	158	88	16021	3.45678	1	0.99657	97.3795
UP_SEQ_FEATURE	repeat:LRR 10	3	1.75439	0.267698	FMOD, BGN, PRELP	158	103	16021	2.95336	1	0.99879	99.1152
UP_SEQ_FEATURE	repeat:LRR 6	4	2.33918	0.2704	FMOD, OGN, BGN, PRELP	158	185	16021	2.19241	1	0.998643	99.1634
INTERPRO	IPR001611:Leucine-rich repeat	4	2.33918	0.271046	FMOD, OGN, BGN, PRELP	160	202	17763	2.19839	1	0.985285	98.7579
UP_SEQ_FEATURE	repeat:LRR 5	4	2.33918	0.320525	FMOD, OGN, BGN, PRELP	158	203	16021	1.998	1	0.999617	99.7159
INTERPRO	IPR003591:Leucine-rich repeat, typical subtype	3	1.75439	0.321388	FMOD, OGN, BGN	160	129	17763	2.58183	1	0.990802	99.54
UP_SEQ_FEATURE	repeat:LRR 9	3	1.75439	0.33637	FMOD, BGN, PRELP	158	122	16021	2.49341	1	0.999703	99.8014
UP_SEQ_FEATURE	repeat:LRR 4	4	2.33918	0.368456	FMOD, OGN, BGN, PRELP	158	221	16021	1.83527	1	0.999823	99.9064
UP_SEQ_FEATURE	repeat:LRR 8	3	1.75439	0.375327	FMOD, BGN, PRELP	158	133	16021	2.28719	1	0.99982	99.9207
SMART	SM00369:LRR_TYP	3	1.75439	0.404454	FMOD, OGN, BGN	99	129	9131	2.14494	1	0.98144	99.6825
UP_SEQ_FEATURE	repeat:LRR 3	4	2.33918	0.431834	FMOD, OGN, BGN, PRELP	158	245	16021	1.65549	1	0.999948	99.9812
SP_PIR_KEYWORDS	leucine-rich repeat	4	2.33918	0.440412	FMOD, OGN, BGN, PRELP	159	275	17854	1.6333	1	0.966704	99.9475
UP_SEQ_FEATURE	repeat:LRR 1	4	2.33918	0.48526	FMOD, OGN, BGN, PRELP	158	266	16021	1.52479	1	0.99998	99.9958
UP_SEQ_FEATURE	repeat:LRR 2	4	2.33918	0.48526	FMOD, OGN, BGN, PRELP	158	266	16021	1.52479	1	0.99998	99.9958
Annotation Cluster 41	Enrichment Score: 0.5903502262146328
Category	Term	Count	%	PValue	Genes	List Total	Pop Hits	Pop Total	Fold Enrichment	Bonferroni	Benjamini	FDR
KEGG_PATHWAY	mmu04514:Cell adhesion molecules (CAMs)	4	2.33918	0.156221	VCAM1, CLDN1, CLDN2, CDH1	52	154	5738	2.86613	0.999827	0.823179	80.6652
KEGG_PATHWAY	mmu04670:Leukocyte transendothelial migration	3	1.75439	0.285721	VCAM1, CLDN1, CLDN2	52	119	5738	2.78184	1	0.942736	96.1423
GOTERM_BP_FAT	GO:0016337~cell-cell adhesion	4	2.33918	0.37955	VCAM1, CLDN1, CLDN2, CDH1	128	236	13588	1.79926	1	0.980579	99.9512
Annotation Cluster 42	Enrichment Score: 0.5899749382321413
Category	Term	Count	%	PValue	Genes	List Total	Pop Hits	Pop Total	Fold Enrichment	Bonferroni	Benjamini	FDR
GOTERM_BP_FAT	GO:0048598~embryonic morphogenesis	7	4.09357	0.120171	VCAM1, ALDH1A2, MSX1, OTX2, HSPG2, BMP7, TCF7L2	128	359	13588	2.0699	1	0.848295	87.0622
GOTERM_BP_FAT	GO:0007507~heart development	5	2.92398	0.156134	VCAM1, ALDH1A2, MSX1, PLN, HSPG2	128	223	13588	2.38018	1	0.877878	93.3573
GOTERM_BP_FAT	GO:0043009~chordate embryonic development	6	3.50877	0.358132	VCAM1, DAB2, MSX1, HSPG2, CDH1, TCF7L2	128	421	13588	1.51292	1	0.977076	99.916
GOTERM_BP_FAT	GO:0009792~embryonic development ending in birth or egg hatching	6	3.50877	0.365583	VCAM1, DAB2, MSX1, HSPG2, CDH1, TCF7L2	128	425	13588	1.49868	1	0.97732	99.9303
GOTERM_BP_FAT	GO:0001701~in utero embryonic development	4	2.33918	0.456875	VCAM1, DAB2, MSX1, CDH1	128	267	13588	1.59036	1	0.989833	99.9942
Annotation Cluster 43	Enrichment Score: 0.5512933676631351
Category	Term	Count	%	PValue	Genes	List Total	Pop Hits	Pop Total	Fold Enrichment	Bonferroni	Benjamini	FDR
GOTERM_BP_FAT	GO:0042981~regulation of apoptosis	9	5.26316	0.146309	COL18A1, MSX1, ADORA2A, AGT, CDH1, PERP, BMP7, CD74, SPP1	128	553	13588	1.72768	1	0.868467	92.0081
GOTERM_BP_FAT	GO:0043067~regulation of programmed cell death	9	5.26316	0.153686	COL18A1, MSX1, ADORA2A, AGT, CDH1, PERP, BMP7, CD74, SPP1	128	560	13588	1.70608	1	0.876387	93.0426
GOTERM_BP_FAT	GO:0010941~regulation of cell death	9	5.26316	0.156902	COL18A1, MSX1, ADORA2A, AGT, CDH1, PERP, BMP7, CD74, SPP1	128	563	13588	1.69699	1	0.873438	93.4531
GOTERM_BP_FAT	GO:0000904~cell morphogenesis involved in differentiation	4	2.33918	0.318213	COL18A1, DAB2, ANTXR1, BMP7	128	212	13588	2.00295	1	0.96736	99.7798
GOTERM_BP_FAT	GO:0000902~cell morphogenesis	5	2.92398	0.327263	COL18A1, DAB2, ADORA2A, ANTXR1, BMP7	128	309	13588	1.71774	1	0.969331	99.8221
GOTERM_BP_FAT	GO:0043065~positive regulation of apoptosis	4	2.33918	0.409856	COL18A1, ADORA2A, PERP, BMP7	128	248	13588	1.7122	1	0.985852	99.978
GOTERM_BP_FAT	GO:0043068~positive regulation of programmed cell death	4	2.33918	0.414868	COL18A1, ADORA2A, PERP, BMP7	128	250	13588	1.6985	1	0.985932	99.9808
GOTERM_BP_FAT	GO:0032989~cellular component morphogenesis	5	2.92398	0.416449	COL18A1, DAB2, ADORA2A, ANTXR1, BMP7	128	351	13588	1.5122	1	0.985798	99.9817
GOTERM_BP_FAT	GO:0010942~positive regulation of cell death	4	2.33918	0.419866	COL18A1, ADORA2A, PERP, BMP7	128	252	13588	1.68502	1	0.986015	99.9833
Annotation Cluster 44	Enrichment Score: 0.5128322394885416
Category	Term	Count	%	PValue	Genes	List Total	Pop Hits	Pop Total	Fold Enrichment	Bonferroni	Benjamini	FDR
SP_PIR_KEYWORDS	cytoplasmic vesicle	5	2.92398	0.151372	EPN3, DAB2, 1500015O10RIK, RAB11FIP1, MYOF	159	232	17854	2.42003	1	0.66327	88.1749
GOTERM_CC_FAT	GO:0016023~cytoplasmic membrane-bounded vesicle	7	4.09357	0.284095	EPN3, DAB2, LOC100048143, F5, IFITM3, 1500015O10RIK, STEAP2, RAB11FIP1	135	414	12504	1.56608	1	0.907913	98.2091
GOTERM_CC_FAT	GO:0031988~membrane-bounded vesicle	7	4.09357	0.295246	EPN3, DAB2, LOC100048143, F5, IFITM3, 1500015O10RIK, STEAP2, RAB11FIP1	135	420	12504	1.5437	1	0.908232	98.5175
GOTERM_CC_FAT	GO:0031410~cytoplasmic vesicle	8	4.67836	0.302833	EPN3, DAB2, LOC100048143, F5, IFITM3, 1500015O10RIK, STEAP2, RAB11FIP1, MYOF	135	508	12504	1.45862	1	0.905559	98.6985
GOTERM_CC_FAT	GO:0030136~clathrin-coated vesicle	3	1.75439	0.306666	EPN3, DAB2, STEAP2	135	104	12504	2.67179	1	0.899742	98.7821
GOTERM_CC_FAT	GO:0031982~vesicle	8	4.67836	0.32179	EPN3, DAB2, LOC100048143, F5, IFITM3, 1500015O10RIK, STEAP2, RAB11FIP1, MYOF	135	519	12504	1.4277	1	0.904126	99.066
GOTERM_CC_FAT	GO:0030135~coated vesicle	3	1.75439	0.384548	EPN3, DAB2, STEAP2	135	124	12504	2.24086	1	0.940543	99.7097
KEGG_PATHWAY	mmu04144:Endocytosis	3	1.75439	0.541075	EPN3, DAB2, RAB11FIP1	52	202	5738	1.6388	1	0.987888	99.9466
Annotation Cluster 45	Enrichment Score: 0.5107768250093404
Category	Term	Count	%	PValue	Genes	List Total	Pop Hits	Pop Total	Fold Enrichment	Bonferroni	Benjamini	FDR
GOTERM_BP_FAT	GO:0035295~tube development	5	2.92398	0.233814	ALDH1A2, AGT, MGP, CDH1, BMP7	128	264	13588	2.01054	1	0.933668	98.5795
GOTERM_BP_FAT	GO:0042127~regulation of cell proliferation	8	4.67836	0.238337	COL18A1, ALDH1A2, MSX1, ADORA2A, AGT, IFITM3, BMP7, DDR2	128	538	13588	1.57853	1	0.934291	98.7077
GOTERM_BP_FAT	GO:0060429~epithelium development	5	2.92398	0.247954	COL18A1, ALDH1A2, PRLR, AGT, BMP7	128	271	13588	1.9586	1	0.93599	98.9451
GOTERM_BP_FAT	GO:0048729~tissue morphogenesis	3	1.75439	0.655328	ALDH1A2, AGT, BMP7	128	238	13588	1.3381	1	0.998829	100
Annotation Cluster 46	Enrichment Score: 0.4960069058916971
Category	Term	Count	%	PValue	Genes	List Total	Pop Hits	Pop Total	Fold Enrichment	Bonferroni	Benjamini	FDR
INTERPRO	IPR018029:C2 membrane targeting protein	3	1.75439	0.245269	UNC13C, RAB11FIP1, MYOF	160	106	17763	3.14204	1	0.97954	97.988
INTERPRO	IPR000008:C2 calcium-dependent membrane targeting	3	1.75439	0.324671	UNC13C, RAB11FIP1, MYOF	160	130	17763	2.56197	1	0.989984	99.57
SMART	SM00239:C2	3	1.75439	0.408219	UNC13C, RAB11FIP1, MYOF	99	130	9131	2.12844	1	0.976418	99.7041
Annotation Cluster 47	Enrichment Score: 0.48423205541483627
Category	Term	Count	%	PValue	Genes	List Total	Pop Hits	Pop Total	Fold Enrichment	Bonferroni	Benjamini	FDR
GOTERM_CC_FAT	GO:0031252~cell leading edge	4	2.33918	0.118835	ADORA2A, GSN, ANTXR1, EPS8L2	135	112	12504	3.30794	1	0.648441	78.1869
GOTERM_MF_FAT	GO:0003779~actin binding	5	2.92398	0.243812	BAIAP2L1, GSN, SYNPO2, ANTXR1, EPS8L2	117	288	13288	1.97175	1	0.947364	97.5885
GOTERM_MF_FAT	GO:0008092~cytoskeletal protein binding	6	3.50877	0.294704	ADORA2A, BAIAP2L1, GSN, SYNPO2, ANTXR1, EPS8L2	117	414	13288	1.64598	1	0.963935	99.0473
SP_PIR_KEYWORDS	actin-binding	3	1.75439	0.596914	BAIAP2L1, GSN, SYNPO2	159	226	17854	1.49057	1	0.98444	99.9993
GOTERM_CC_FAT	GO:0042995~cell projection	6	3.50877	0.743948	ADORA2A, GSN, TRPV4, ANTXR1, EPS8L2, MYOC	135	575	12504	0.966493	1	0.996914	100
Annotation Cluster 48	Enrichment Score: 0.45699958475058977
Category	Term	Count	%	PValue	Genes	List Total	Pop Hits	Pop Total	Fold Enrichment	Bonferroni	Benjamini	FDR
SP_PIR_KEYWORDS	sh3 domain	4	2.33918	0.268708	BAIAP2L1, SH3D19, TJP3, EPS8L2	159	204	17854	2.20175	1	0.860757	98.2931
INTERPRO	IPR001452:Src homology-3 domain	4	2.33918	0.293538	BAIAP2L1, SH3D19, TJP3, EPS8L2	160	211	17763	2.10462	1	0.988696	99.1961
SMART	SM00326:SH3	4	2.33918	0.395719	BAIAP2L1, SH3D19, TJP3, EPS8L2	99	211	9131	1.74848	1	0.984969	99.6268
UP_SEQ_FEATURE	domain:SH3	3	1.75439	0.47607	BAIAP2L1, TJP3, EPS8L2	158	163	16021	1.86623	1	0.999979	99.9945
Annotation Cluster 49	Enrichment Score: 0.43208452883817594
Category	Term	Count	%	PValue	Genes	List Total	Pop Hits	Pop Total	Fold Enrichment	Bonferroni	Benjamini	FDR
GOTERM_BP_FAT	GO:0003006~reproductive developmental process	6	3.50877	0.10159	COL9A3, PRLR, AGT, LEPR, TCF7L2, GJB2	128	264	13588	2.41264	1	0.824976	81.9348
GOTERM_BP_FAT	GO:0048608~reproductive structure development	4	2.33918	0.122141	COL9A3, PRLR, AGT, LEPR	128	130	13588	3.26635	1	0.845618	87.5171
GOTERM_BP_FAT	GO:0032504~multicellular organism reproduction	5	2.92398	0.534482	PRLR, PPP1R1B, AGT, LEPR, MYCBPAP	128	409	13588	1.29775	1	0.995378	99.9995
GOTERM_BP_FAT	GO:0048609~reproductive process in a multicellular organism	5	2.92398	0.534482	PRLR, PPP1R1B, AGT, LEPR, MYCBPAP	128	409	13588	1.29775	1	0.995378	99.9995
GOTERM_BP_FAT	GO:0007276~gamete generation	3	1.75439	0.819383	AGT, LEPR, MYCBPAP	128	331	13588	0.962141	1	0.999951	100
GOTERM_BP_FAT	GO:0019953~sexual reproduction	3	1.75439	0.879892	AGT, LEPR, MYCBPAP	128	386	13588	0.825049	1	0.999993	100
Annotation Cluster 50	Enrichment Score: 0.3502345660960429
Category	Term	Count	%	PValue	Genes	List Total	Pop Hits	Pop Total	Fold Enrichment	Bonferroni	Benjamini	FDR
GOTERM_BP_FAT	GO:0042325~regulation of phosphorylation	5	2.92398	0.287189	CDKN1C, ADORA2A, MDFIC, BMP7, CD74	128	290	13588	1.83028	1	0.954992	99.5517
GOTERM_BP_FAT	GO:0051174~regulation of phosphorus metabolic process	5	2.92398	0.31032	CDKN1C, ADORA2A, MDFIC, BMP7, CD74	128	301	13588	1.76339	1	0.964804	99.7353
GOTERM_BP_FAT	GO:0019220~regulation of phosphate metabolic process	5	2.92398	0.31032	CDKN1C, ADORA2A, MDFIC, BMP7, CD74	128	301	13588	1.76339	1	0.964804	99.7353
GOTERM_BP_FAT	GO:0045860~positive regulation of protein kinase activity	3	1.75439	0.323012	ADORA2A, MDFIC, CD74	128	124	13588	2.5683	1	0.968476	99.8033
GOTERM_BP_FAT	GO:0033674~positive regulation of kinase activity	3	1.75439	0.343522	ADORA2A, MDFIC, CD74	128	130	13588	2.44976	1	0.974522	99.8797
GOTERM_BP_FAT	GO:0051347~positive regulation of transferase activity	3	1.75439	0.360466	ADORA2A, MDFIC, CD74	128	135	13588	2.35903	1	0.977111	99.9207
GOTERM_BP_FAT	GO:0043085~positive regulation of catalytic activity	4	2.33918	0.44218	ADORA2A, MDFIC, HTR2C, CD74	128	261	13588	1.62692	1	0.988313	99.9911
GOTERM_BP_FAT	GO:0030182~neuron differentiation	5	2.92398	0.514883	CDKN1C, ALDH1A2, ADORA2A, OTX2, BMP7	128	399	13588	1.33028	1	0.994602	99.999
GOTERM_BP_FAT	GO:0045859~regulation of protein kinase activity	3	1.75439	0.521203	ADORA2A, MDFIC, CD74	128	186	13588	1.7122	1	0.994736	99.9992
GOTERM_BP_FAT	GO:0043549~regulation of kinase activity	3	1.75439	0.53832	ADORA2A, MDFIC, CD74	128	192	13588	1.65869	1	0.995485	99.9996
GOTERM_BP_FAT	GO:0044093~positive regulation of molecular function	4	2.33918	0.547958	ADORA2A, MDFIC, HTR2C, CD74	128	306	13588	1.38766	1	0.99582	99.9997
GOTERM_BP_FAT	GO:0051338~regulation of transferase activity	3	1.75439	0.557757	ADORA2A, MDFIC, CD74	128	199	13588	1.60035	1	0.995729	99.9998
GOTERM_BP_FAT	GO:0007242~intracellular signaling cascade	8	4.67836	0.759899	ALDH1A2, PRLR, ADORA2A, MDFIC, UNC13C, HTR2C, EPS8L2, CD74	128	915	13588	0.928142	1	0.999805	100
GOTERM_BP_FAT	GO:0048666~neuron development	3	1.75439	0.761358	CDKN1C, ADORA2A, BMP7	128	292	13588	1.09065	1	0.999803	100
Annotation Cluster 51	Enrichment Score: 0.3491307563847567
Category	Term	Count	%	PValue	Genes	List Total	Pop Hits	Pop Total	Fold Enrichment	Bonferroni	Benjamini	FDR
GOTERM_BP_FAT	GO:0007267~cell-cell signaling	5	2.92398	0.287189	ADORA2A, MYCBPAP, TRPV4, UNC13C, GJB2	128	290	13588	1.83028	1	0.954992	99.5517
GOTERM_BP_FAT	GO:0007268~synaptic transmission	3	1.75439	0.497738	ADORA2A, MYCBPAP, UNC13C	128	178	13588	1.78915	1	0.993511	99.9983
GOTERM_BP_FAT	GO:0019226~transmission of nerve impulse	3	1.75439	0.627247	ADORA2A, MYCBPAP, UNC13C	128	226	13588	1.40915	1	0.998405	100
Annotation Cluster 52	Enrichment Score: 0.3395408495158474
Category	Term	Count	%	PValue	Genes	List Total	Pop Hits	Pop Total	Fold Enrichment	Bonferroni	Benjamini	FDR
INTERPRO	IPR016040:NAD(P)-binding domain	3	1.75439	0.393121	VAT1L, STEAP2, RDH5	160	151	17763	2.20567	1	0.996003	99.9024
GOTERM_BP_FAT	GO:0055114~oxidation reduction	8	4.67836	0.440005	ALDH1A2, VAT1L, LOC100048143, F5, SLC37A2, GPX8, CP, STEAP2, RDH5	128	672	13588	1.26376	1	0.988331	99.9905
SP_PIR_KEYWORDS	nad	3	1.75439	0.441421	ALDH1A2, STEAP2, RDH5	159	169	17854	1.9933	1	0.964397	99.9487
SP_PIR_KEYWORDS	oxidoreductase	6	3.50877	0.574115	ALDH1A2, VAT1L, GPX8, CP, STEAP2, RDH5	159	572	17854	1.17786	1	0.985268	99.9985
Annotation Cluster 53	Enrichment Score: 0.3264552412620891
Category	Term	Count	%	PValue	Genes	List Total	Pop Hits	Pop Total	Fold Enrichment	Bonferroni	Benjamini	FDR
INTERPRO	IPR013098:Immunoglobulin I-set	3	1.75439	0.314811	VCAM1, WFIKKN2, HSPG2	160	127	17763	2.62249	1	0.991082	99.4741
INTERPRO	IPR003598:Immunoglobulin subtype 2	3	1.75439	0.504599	VCAM1, WFIKKN2, HSPG2	160	187	17763	1.78105	1	0.999355	99.9942
INTERPRO	IPR013783:Immunoglobulin-like fold	7	4.09357	0.51871	VCAM1, WFIKKN2, HSPG2, SCN4B, MXRA8, EMB, TAPBP	160	644	17763	1.20673	1	0.999295	99.9961
SMART	SM00408:IGc2	3	1.75439	0.600149	VCAM1, WFIKKN2, HSPG2	99	187	9131	1.47966	1	0.99675	99.9962
Annotation Cluster 54	Enrichment Score: 0.31986419378835523
Category	Term	Count	%	PValue	Genes	List Total	Pop Hits	Pop Total	Fold Enrichment	Bonferroni	Benjamini	FDR
GOTERM_BP_FAT	GO:0006461~protein complex assembly	4	2.33918	0.356616	SCUBE3, GSN, CDH1, CD74	128	227	13588	1.87059	1	0.977293	99.9128
GOTERM_BP_FAT	GO:0070271~protein complex biogenesis	4	2.33918	0.356616	SCUBE3, GSN, CDH1, CD74	128	227	13588	1.87059	1	0.977293	99.9128
GOTERM_BP_FAT	GO:0065003~macromolecular complex assembly	4	2.33918	0.615735	SCUBE3, GSN, CDH1, CD74	128	338	13588	1.25629	1	0.998127	100
GOTERM_BP_FAT	GO:0043933~macromolecular complex subunit organization	4	2.33918	0.67104	SCUBE3, GSN, CDH1, CD74	128	367	13588	1.15702	1	0.999055	100
Annotation Cluster 55	Enrichment Score: 0.26806916571676015
Category	Term	Count	%	PValue	Genes	List Total	Pop Hits	Pop Total	Fold Enrichment	Bonferroni	Benjamini	FDR
INTERPRO	IPR008957:Fibronectin, type III-like fold	3	1.75439	0.504599	PRLR, LEPR, LOC671548, MID1	160	187	17763	1.78105	1	0.999355	99.9942
INTERPRO	IPR003961:Fibronectin, type III	3	1.75439	0.508477	PRLR, LEPR, LOC671548, MID1	160	191	17763	1.74375	1	0.999278	99.9948
SMART	SM00060:FN3	3	1.75439	0.611752	PRLR, LEPR, LOC671548, MID1	99	191	9131	1.44868	1	0.996172	99.9972
Annotation Cluster 56	Enrichment Score: 0.22609750956604707
Category	Term	Count	%	PValue	Genes	List Total	Pop Hits	Pop Total	Fold Enrichment	Bonferroni	Benjamini	FDR
GOTERM_BP_FAT	GO:0048568~embryonic organ development	6	3.50877	0.0756022	VCAM1, ALDH1A2, OTX2, HSPG2, BMP7, TCF7L2	128	241	13588	2.64289	1	0.777604	71.5123
GOTERM_BP_FAT	GO:0048598~embryonic morphogenesis	7	4.09357	0.120171	VCAM1, ALDH1A2, MSX1, OTX2, HSPG2, BMP7, TCF7L2	128	359	13588	2.0699	1	0.848295	87.0622
GOTERM_BP_FAT	GO:0048562~embryonic organ morphogenesis	4	2.33918	0.191003	OTX2, HSPG2, BMP7, TCF7L2	128	161	13588	2.63742	1	0.912135	96.6145
GOTERM_BP_FAT	GO:0042325~regulation of phosphorylation	5	2.92398	0.287189	CDKN1C, ADORA2A, MDFIC, BMP7, CD74	128	290	13588	1.83028	1	0.954992	99.5517
GOTERM_BP_FAT	GO:0051174~regulation of phosphorus metabolic process	5	2.92398	0.31032	CDKN1C, ADORA2A, MDFIC, BMP7, CD74	128	301	13588	1.76339	1	0.964804	99.7353
GOTERM_BP_FAT	GO:0019220~regulation of phosphate metabolic process	5	2.92398	0.31032	CDKN1C, ADORA2A, MDFIC, BMP7, CD74	128	301	13588	1.76339	1	0.964804	99.7353
GOTERM_BP_FAT	GO:0031328~positive regulation of cellular biosynthetic process	7	4.09357	0.412619	MSX1, ADORA2A, MDFIC, AGT, OTX2, BMP7, TCF7L2	128	552	13588	1.34618	1	0.985941	99.9796
GOTERM_BP_FAT	GO:0009891~positive regulation of biosynthetic process	7	4.09357	0.421008	MSX1, ADORA2A, MDFIC, AGT, OTX2, BMP7, TCF7L2	128	557	13588	1.3341	1	0.985802	99.9838
GOTERM_BP_FAT	GO:0030182~neuron differentiation	5	2.92398	0.514883	CDKN1C, ALDH1A2, ADORA2A, OTX2, BMP7	128	399	13588	1.33028	1	0.994602	99.999
GOTERM_BP_FAT	GO:0045935~positive regulation of nucleobase, nucleoside, nucleotide and nucleic acid metabolic process	6	3.50877	0.52099	MSX1, ADORA2A, MDFIC, OTX2, BMP7, TCF7L2	128	510	13588	1.2489	1	0.994898	99.9992
GOTERM_BP_FAT	GO:0045893~positive regulation of transcription, DNA-dependent	5	2.92398	0.547971	MSX1, MDFIC, OTX2, BMP7, TCF7L2	128	416	13588	1.27592	1	0.995674	99.9997
GOTERM_BP_FAT	GO:0051173~positive regulation of nitrogen compound metabolic process	6	3.50877	0.548671	MSX1, ADORA2A, MDFIC, OTX2, BMP7, TCF7L2	128	526	13588	1.21091	1	0.995572	99.9997
GOTERM_MF_FAT	GO:0016564~transcription repressor activity	3	1.75439	0.552566	AEBP1, MSX1, ZFHX3	117	211	13288	1.61478	1	0.997719	99.9978
GOTERM_BP_FAT	GO:0051254~positive regulation of RNA metabolic process	5	2.92398	0.553691	MSX1, MDFIC, OTX2, BMP7, TCF7L2	128	419	13588	1.26678	1	0.995609	99.9997
INTERPRO	IPR017970:Homeobox, conserved site	3	1.75439	0.593401	MSX1, OTX2, ZFHX3	160	222	17763	1.50025	1	0.999835	99.9996
GOTERM_BP_FAT	GO:0045941~positive regulation of transcription	5	2.92398	0.652973	MSX1, MDFIC, OTX2, BMP7, TCF7L2	128	475	13588	1.11743	1	0.99887	100
GOTERM_BP_FAT	GO:0045944~positive regulation of transcription from RNA polymerase II promoter	4	2.33918	0.654516	MSX1, OTX2, BMP7, TCF7L2	128	358	13588	1.1861	1	0.998858	100
INTERPRO	IPR001356:Homeobox	3	1.75439	0.666491	MSX1, OTX2, ZFHX3	160	254	17763	1.31125	1	0.999968	100
GOTERM_BP_FAT	GO:0010628~positive regulation of gene expression	5	2.92398	0.673827	MSX1, MDFIC, OTX2, BMP7, TCF7L2	128	488	13588	1.08767	1	0.999068	100
INTERPRO	IPR012287:Homeodomain-related	3	1.75439	0.676911	MSX1, OTX2, ZFHX3	160	259	17763	1.28593	1	0.99997	100
SP_PIR_KEYWORDS	Homeobox	3	1.75439	0.67899	MSX1, OTX2, ZFHX3	159	263	17854	1.28087	1	0.992824	100
GOTERM_BP_FAT	GO:0006357~regulation of transcription from RNA polymerase II promoter	6	3.50877	0.688252	CDKN1C, MSX1, OTX2, BMP7, TCF7L2, ZFHX3	128	616	13588	1.03399	1	0.999267	100
GOTERM_BP_FAT	GO:0010557~positive regulation of macromolecule biosynthetic process	5	2.92398	0.735257	MSX1, MDFIC, OTX2, BMP7, TCF7L2	128	530	13588	1.00147	1	0.99968	100
SMART	SM00389:HOX	3	1.75439	0.762014	MSX1, OTX2, ZFHX3	99	254	9131	1.08936	1	0.999656	100
GOTERM_BP_FAT	GO:0010604~positive regulation of macromolecule metabolic process	5	2.92398	0.848838	MSX1, MDFIC, OTX2, BMP7, TCF7L2	128	633	13588	0.838517	1	0.99998	100
SP_PIR_KEYWORDS	repressor	3	1.75439	0.863962	AEBP1, MSX1, TCF7L2	159	391	17854	0.861555	1	0.999736	100
GOTERM_BP_FAT	GO:0006355~regulation of transcription, DNA-dependent	10	5.84795	0.939546	CDKN1C, AEBP1, MSX1, ADORA2A, MDFIC, OTX2, ZFP189, BMP7, TCF7L2, ZFHX3	128	1465	13588	0.724616	1	1	100
GOTERM_BP_FAT	GO:0051252~regulation of RNA metabolic process	10	5.84795	0.94618	CDKN1C, AEBP1, MSX1, ADORA2A, MDFIC, OTX2, ZFP189, BMP7, TCF7L2, ZFHX3	128	1488	13588	0.713416	1	1	100
GOTERM_MF_FAT	GO:0043565~sequence-specific DNA binding	3	1.75439	0.957996	MSX1, OTX2, ZFHX3	117	556	13288	0.612802	1	1	100
GOTERM_MF_FAT	GO:0003700~transcription factor activity	3	1.75439	0.992552	MSX1, OTX2, ZFHX3	117	776	13288	0.43907	1	1	100
SP_PIR_KEYWORDS	transcription regulation	6	3.50877	0.998412	AEBP1, MSX1, MDFIC, OTX2, TCF7L2, ZFHX3	159	1546	17854	0.435793	1	1	100
GOTERM_MF_FAT	GO:0030528~transcription regulator activity	4	2.33918	0.99877	AEBP1, MSX1, OTX2, ZFHX3	117	1206	13288	0.376692	1	1	100
SP_PIR_KEYWORDS	dna-binding	5	2.92398	0.998829	AEBP1, MSX1, OTX2, TCF7L2, ZFHX3	159	1404	17854	0.399891	1	1	100
GOTERM_BP_FAT	GO:0045449~regulation of transcription	10	5.84795	0.999449	CDKN1C, AEBP1, MSX1, ADORA2A, MDFIC, OTX2, ZFP189, BMP7, TCF7L2, ZFHX3	128	2227	13588	0.476678	1	1	100
GOTERM_BP_FAT	GO:0006350~transcription	7	4.09357	0.999515	AEBP1, MSX1, PPP1R1B, MDFIC, ZFP189, TCF7L2, ZFHX3	128	1772	13588	0.419353	1	1	100
SP_PIR_KEYWORDS	Transcription	6	3.50877	0.99969	AEBP1, MSX1, MDFIC, ZFP189, TCF7L2, ZFHX3	159	1769	17854	0.380857	1	1	100
GOTERM_MF_FAT	GO:0003677~DNA binding	5	2.92398	0.99994	AEBP1, MSX1, OTX2, TCF7L2, ZFHX3	117	1781	13288	0.318845	1	1	100
SP_PIR_KEYWORDS	nucleus	14	8.18713	0.999998	CDKN1C, AEBP1, MSX1, PTGDS, MDFIC, OTX2, ZFP185, RBM47, SYNPO2, LTC4S, ZFP189, ZFHX3, MYOF, TCF7L2	159	3808	17854	0.412828	1	1	100
Annotation Cluster 57	Enrichment Score: 0.09477900099546319
Category	Term	Count	%	PValue	Genes	List Total	Pop Hits	Pop Total	Fold Enrichment	Bonferroni	Benjamini	FDR
GOTERM_BP_FAT	GO:0006873~cellular ion homeostasis	3	1.75439	0.70444	ADORA2A, PLN, TRPV4	128	261	13588	1.22019	1	0.99945	100
GOTERM_BP_FAT	GO:0055082~cellular chemical homeostasis	3	1.75439	0.718196	ADORA2A, PLN, TRPV4	128	268	13588	1.18832	1	0.999572	100
GOTERM_BP_FAT	GO:0050801~ion homeostasis	3	1.75439	0.763026	ADORA2A, PLN, TRPV4	128	293	13588	1.08692	1	0.999802	100
GOTERM_BP_FAT	GO:0019725~cellular homeostasis	3	1.75439	0.834533	ADORA2A, PLN, TRPV4	128	343	13588	0.92848	1	0.999969	100
GOTERM_BP_FAT	GO:0048878~chemical homeostasis	3	1.75439	0.85938	ADORA2A, PLN, TRPV4	128	365	13588	0.872517	1	0.999985	100
GOTERM_BP_FAT	GO:0042592~homeostatic process	3	1.75439	0.975148	ADORA2A, PLN, TRPV4	128	584	13588	0.545323	1	1	100
Annotation Cluster 58	Enrichment Score: 0.08719019740248063
Category	Term	Count	%	PValue	Genes	List Total	Pop Hits	Pop Total	Fold Enrichment	Bonferroni	Benjamini	FDR
GOTERM_BP_FAT	GO:0000122~negative regulation of transcription from RNA polymerase II promoter	3	1.75439	0.639155	CDKN1C, MSX1, ZFHX3	128	231	13588	1.37865	1	0.998658	100
GOTERM_BP_FAT	GO:0006357~regulation of transcription from RNA polymerase II promoter	6	3.50877	0.688252	CDKN1C, MSX1, OTX2, BMP7, TCF7L2, ZFHX3	128	616	13588	1.03399	1	0.999267	100
GOTERM_BP_FAT	GO:0051172~negative regulation of nitrogen compound metabolic process	4	2.33918	0.728266	CDKN1C, MSX1, HTR2C, ZFHX3	128	401	13588	1.05892	1	0.999642	100
GOTERM_BP_FAT	GO:0045892~negative regulation of transcription, DNA-dependent	3	1.75439	0.786878	CDKN1C, MSX1, ZFHX3	128	308	13588	1.03399	1	0.999889	100
GOTERM_BP_FAT	GO:0051253~negative regulation of RNA metabolic process	3	1.75439	0.789895	CDKN1C, MSX1, ZFHX3	128	310	13588	1.02732	1	0.999893	100
GOTERM_BP_FAT	GO:0010605~negative regulation of macromolecule metabolic process	4	2.33918	0.856939	CDKN1C, MSX1, SERPING1, ZFHX3	128	506	13588	0.83918	1	0.999985	100
GOTERM_BP_FAT	GO:0016481~negative regulation of transcription	3	1.75439	0.866547	CDKN1C, MSX1, ZFHX3	128	372	13588	0.856099	1	0.999989	100
GOTERM_BP_FAT	GO:0045934~negative regulation of nucleobase, nucleoside, nucleotide and nucleic acid metabolic process	3	1.75439	0.889509	CDKN1C, MSX1, ZFHX3	128	397	13588	0.802188	1	0.999996	100
GOTERM_BP_FAT	GO:0010629~negative regulation of gene expression	3	1.75439	0.899959	CDKN1C, MSX1, ZFHX3	128	410	13588	0.776753	1	0.999997	100
GOTERM_BP_FAT	GO:0010558~negative regulation of macromolecule biosynthetic process	3	1.75439	0.905928	CDKN1C, MSX1, ZFHX3	128	418	13588	0.761887	1	0.999998	100
GOTERM_BP_FAT	GO:0031327~negative regulation of cellular biosynthetic process	3	1.75439	0.914265	CDKN1C, MSX1, ZFHX3	128	430	13588	0.740625	1	0.999999	100
GOTERM_BP_FAT	GO:0009890~negative regulation of biosynthetic process	3	1.75439	0.916888	CDKN1C, MSX1, ZFHX3	128	434	13588	0.733799	1	0.999999	100
Annotation Cluster 59	Enrichment Score: 0.0774615325373704
Category	Term	Count	%	PValue	Genes	List Total	Pop Hits	Pop Total	Fold Enrichment	Bonferroni	Benjamini	FDR
GOTERM_CC_FAT	GO:0005624~membrane fraction	5	2.92398	0.80175	FOLR1, ADORA2A, SLC13A3, STEAP2, TAPBP	135	510	12504	0.908061	1	0.998752	100
GOTERM_CC_FAT	GO:0005626~insoluble fraction	5	2.92398	0.823101	FOLR1, ADORA2A, SLC13A3, STEAP2, TAPBP	135	528	12504	0.877104	1	0.999063	100
GOTERM_CC_FAT	GO:0000267~cell fraction	5	2.92398	0.887408	FOLR1, ADORA2A, SLC13A3, STEAP2, TAPBP	135	596	12504	0.777032	1	0.999715	100
Annotation Cluster 60	Enrichment Score: 0.026599937479976632
Category	Term	Count	%	PValue	Genes	List Total	Pop Hits	Pop Total	Fold Enrichment	Bonferroni	Benjamini	FDR
GOTERM_BP_FAT	GO:0008104~protein localization	5	2.92398	0.926857	FOLR1, HSPG2, COL1A1, RAB11FIP1, CD74	128	753	13588	0.704889	1	0.999999	100
GOTERM_BP_FAT	GO:0015031~protein transport	4	2.33918	0.946597	FOLR1, COL1A1, RAB11FIP1, CD74	128	651	13588	0.652266	1	1	100
GOTERM_BP_FAT	GO:0045184~establishment of protein localization	4	2.33918	0.948467	FOLR1, COL1A1, RAB11FIP1, CD74	128	656	13588	0.647294	1	1	100
Annotation Cluster 61	Enrichment Score: 0.010269725859317402
Category	Term	Count	%	PValue	Genes	List Total	Pop Hits	Pop Total	Fold Enrichment	Bonferroni	Benjamini	FDR
GOTERM_BP_FAT	GO:0006796~phosphate metabolic process	5	2.92398	0.96518	DUSP5, MDFIC, SLC37A2, DDR2, CD74	128	866	13588	0.612911	1	1	100
GOTERM_BP_FAT	GO:0006793~phosphorus metabolic process	5	2.92398	0.96518	DUSP5, MDFIC, SLC37A2, DDR2, CD74	128	866	13588	0.612911	1	1	100
GOTERM_BP_FAT	GO:0006468~protein amino acid phosphorylation	3	1.75439	0.984444	MDFIC, DDR2, CD74	128	640	13588	0.497607	1	1	100
GOTERM_BP_FAT	GO:0016310~phosphorylation	3	1.75439	0.992005	MDFIC, DDR2, CD74	128	718	13588	0.44355	1	1	100
Annotation Cluster 62	Enrichment Score: 0.004269034634880899
Category	Term	Count	%	PValue	Genes	List Total	Pop Hits	Pop Total	Fold Enrichment	Bonferroni	Benjamini	FDR
SP_PIR_KEYWORDS	activator	3	1.75439	0.930575	MDFIC, TCF7L2, ZFHX3	159	484	17854	0.696008	1	0.999977	100
SP_PIR_KEYWORDS	transcription regulation	6	3.50877	0.998412	AEBP1, MSX1, MDFIC, OTX2, TCF7L2, ZFHX3	159	1546	17854	0.435793	1	1	100
GOTERM_CC_FAT	GO:0070013~intracellular organelle lumen	5	2.92398	0.998603	MDFIC, TCF7L2, SERPINH1, ZFHX3, RDH5	135	1133	12504	0.408748	1	1	100
GOTERM_CC_FAT	GO:0043233~organelle lumen	5	2.92398	0.998641	MDFIC, TCF7L2, SERPINH1, ZFHX3, RDH5	135	1136	12504	0.407668	1	1	100
GOTERM_CC_FAT	GO:0031974~membrane-enclosed lumen	5	2.92398	0.999043	MDFIC, TCF7L2, SERPINH1, ZFHX3, RDH5	135	1174	12504	0.394473	1	1	100
GOTERM_CC_FAT	GO:0031981~nuclear lumen	3	1.75439	0.999415	MDFIC, TCF7L2, ZFHX3	135	883	12504	0.314685	1	1	100
GOTERM_BP_FAT	GO:0006350~transcription	7	4.09357	0.999515	AEBP1, MSX1, PPP1R1B, MDFIC, ZFP189, TCF7L2, ZFHX3	128	1772	13588	0.419353	1	1	100
SP_PIR_KEYWORDS	Transcription	6	3.50877	0.99969	AEBP1, MSX1, MDFIC, ZFP189, TCF7L2, ZFHX3	159	1769	17854	0.380857	1	1	100
Annotation Cluster 63	Enrichment Score: 0.0041745536051286435
Category	Term	Count	%	PValue	Genes	List Total	Pop Hits	Pop Total	Fold Enrichment	Bonferroni	Benjamini	FDR
SP_PIR_KEYWORDS	cytoskeleton	3	1.75439	0.967139	ACTA2, GSN, LOC671548, MID1	159	583	17854	0.577818	1	0.999998	100
GOTERM_CC_FAT	GO:0044430~cytoskeletal part	4	2.33918	0.990961	CGNL1, ADORA2A, LOC671548, MID1, RGS14	135	774	12504	0.478668	1	1	100
GOTERM_CC_FAT	GO:0005856~cytoskeleton	6	3.50877	0.994478	CGNL1, ADORA2A, ACTA2, GSN, LOC671548, MID1, RGS14	135	1122	12504	0.495306	1	1	100
GOTERM_CC_FAT	GO:0043228~non-membrane-bounded organelle	7	4.09357	0.999985	CGNL1, ADORA2A, ACTA2, GSN, MDFIC, LOC671548, MID1, RGS14	135	1919	12504	0.337861	1	1	100
GOTERM_CC_FAT	GO:0043232~intracellular non-membrane-bounded organelle	7	4.09357	0.999985	CGNL1, ADORA2A, ACTA2, GSN, MDFIC, LOC671548, MID1, RGS14	135	1919	12504	0.337861	1	1	100
Annotation Cluster 64	Enrichment Score: 0.00131054728774576
Category	Term	Count	%	PValue	Genes	List Total	Pop Hits	Pop Total	Fold Enrichment	Bonferroni	Benjamini	FDR
GOTERM_BP_FAT	GO:0050877~neurological system process	9	5.26316	0.991886	COCH, GPRC5C, PENK, ADORA2A, AGT, LOC100044349, MYCBPAP, UNC13C, ABCA4, GJB2	128	1681	13588	0.568356	1	1	100
GOTERM_BP_FAT	GO:0007600~sensory perception	5	2.92398	0.999405	COCH, GPRC5C, PENK, LOC100044349, ABCA4, GJB2	128	1402	13588	0.378589	1	1	100
GOTERM_BP_FAT	GO:0050890~cognition	5	2.92398	0.99969	COCH, GPRC5C, PENK, LOC100044349, ABCA4, GJB2	128	1480	13588	0.358636	1	1	100
Annotation Cluster 65	Enrichment Score: 3.335978107535122E-5
Category	Term	Count	%	PValue	Genes	List Total	Pop Hits	Pop Total	Fold Enrichment	Bonferroni	Benjamini	FDR
SP_PIR_KEYWORDS	g-protein coupled receptor	4	2.33918	0.999772	GPRC5C, ADORA2A, LOC100044349, HTR2C, GPR88	159	1411	17854	0.318325	1	1	100
SP_PIR_KEYWORDS	transducer	4	2.33918	0.999857	GPRC5C, ADORA2A, LOC100044349, HTR2C, GPR88	159	1467	17854	0.306174	1	1	100
GOTERM_BP_FAT	GO:0007186~G-protein coupled receptor protein signaling pathway	6	3.50877	0.99995	GPRC5C, PENK, ADORA2A, LOC100044349, HTR2C, GPR88, RGS14	128	1877	13588	0.339338	1	1	100
INTERPRO	IPR000276:7TM GPCR, rhodopsin-like	3	1.75439	0.999982	ADORA2A, HTR2C, GPR88	160	1458	17763	0.228434	1	1	100
PIR_SUPERFAMILY	PIRSF800006:rhodopsin-like G protein-coupled receptors	3	1.75439	0.999984	ADORA2A, HTR2C, GPR88	87	1200	8136	0.233793	1	1	100
INTERPRO	IPR017452:GPCR, rhodopsin-like superfamily	3	1.75439	0.999994	ADORA2A, HTR2C, GPR88	160	1575	17763	0.211464	1	1	100
Annotation Cluster 66	Enrichment Score: 2.7220382829908155E-5
Category	Term	Count	%	PValue	Genes	List Total	Pop Hits	Pop Total	Fold Enrichment	Bonferroni	Benjamini	FDR
GOTERM_MF_FAT	GO:0017076~purine nucleotide binding	6	3.50877	0.99986	IGTP, ACTA2, STEAP2, ABCA4, DDR2, GBP2	117	1871	13288	0.364209	1	1	100
SP_PIR_KEYWORDS	atp-binding	3	1.75439	0.999907	ACTA2, ABCA4, DDR2	159	1287	17854	0.261747	1	1	100
GOTERM_MF_FAT	GO:0030554~adenyl nucleotide binding	4	2.33918	0.999919	ACTA2, STEAP2, ABCA4, DDR2	117	1535	13288	0.295955	1	1	100
GOTERM_MF_FAT	GO:0001883~purine nucleoside binding	4	2.33918	0.999927	ACTA2, STEAP2, ABCA4, DDR2	117	1548	13288	0.293469	1	1	100
GOTERM_MF_FAT	GO:0001882~nucleoside binding	4	2.33918	0.999933	ACTA2, STEAP2, ABCA4, DDR2	117	1558	13288	0.291586	1	1	100
GOTERM_MF_FAT	GO:0032553~ribonucleotide binding	5	2.92398	0.999947	IGTP, ACTA2, ABCA4, DDR2, GBP2	117	1796	13288	0.316182	1	1	100
GOTERM_MF_FAT	GO:0032555~purine ribonucleotide binding	5	2.92398	0.999947	IGTP, ACTA2, ABCA4, DDR2, GBP2	117	1796	13288	0.316182	1	1	100
GOTERM_MF_FAT	GO:0000166~nucleotide binding	7	4.09357	0.999948	IGTP, ACTA2, RBM47, STEAP2, ABCA4, DDR2, GBP2	117	2183	13288	0.364182	1	1	100
SP_PIR_KEYWORDS	nucleotide-binding	4	2.33918	0.999964	ACTA2, ABCA4, DDR2, GBP2	159	1631	17854	0.275388	1	1	100
GOTERM_MF_FAT	GO:0005524~ATP binding	3	1.75439	0.999977	ACTA2, ABCA4, DDR2	117	1443	13288	0.236118	1	1	100
GOTERM_MF_FAT	GO:0032559~adenyl ribonucleotide binding	3	1.75439	0.99998	ACTA2, ABCA4, DDR2	117	1460	13288	0.233368	1	1	100

## Sheet: Downregulated_BP
Category	Term	Count	%	PValue	Genes	List Total	Pop Hits	Pop Total	Fold Enrichment	Bonferroni	Benjamini	FDR
GOTERM_BP_FAT	GO:0001812~positive regulation of type I hypersensitivity	2	8.69565	0.00616693	IGHG1, IGHG, IGH-3	13	7	13588	298.637	0.792215	0.792215	7.74032
GOTERM_BP_FAT	GO:0002888~positive regulation of myeloid leukocyte mediated immunity	2	8.69565	0.00704507	IGHG1, IGHG, IGH-3	13	8	13588	261.308	0.834002	0.592572	8.79636
GOTERM_BP_FAT	GO:0002894~positive regulation of type II hypersensitivity	2	8.69565	0.00704507	IGHG1, IGHG, IGH-3	13	8	13588	261.308	0.834002	0.592572	8.79636
GOTERM_BP_FAT	GO:0001810~regulation of type I hypersensitivity	2	8.69565	0.00704507	IGHG1, IGHG, IGH-3	13	8	13588	261.308	0.834002	0.592572	8.79636
GOTERM_BP_FAT	GO:0001796~regulation of type IIa hypersensitivity	2	8.69565	0.00704507	IGHG1, IGHG, IGH-3	13	8	13588	261.308	0.834002	0.592572	8.79636
GOTERM_BP_FAT	GO:0002892~regulation of type II hypersensitivity	2	8.69565	0.00704507	IGHG1, IGHG, IGH-3	13	8	13588	261.308	0.834002	0.592572	8.79636
GOTERM_BP_FAT	GO:0001798~positive regulation of type IIa hypersensitivity	2	8.69565	0.00704507	IGHG1, IGHG, IGH-3	13	8	13588	261.308	0.834002	0.592572	8.79636
GOTERM_BP_FAT	GO:0002885~positive regulation of hypersensitivity	2	8.69565	0.00879921	IGHG1, IGHG, IGH-3	13	10	13588	209.046	0.894061	0.526828	10.8725
GOTERM_BP_FAT	GO:0002866~positive regulation of acute inflammatory response to antigenic stimulus	2	8.69565	0.00879921	IGHG1, IGHG, IGH-3	13	10	13588	209.046	0.894061	0.526828	10.8725
GOTERM_BP_FAT	GO:0002675~positive regulation of acute inflammatory response	2	8.69565	0.00967522	IGHG1, IGHG, IGH-3	13	11	13588	190.042	0.91537	0.460638	11.893
GOTERM_BP_FAT	GO:0002883~regulation of hypersensitivity	2	8.69565	0.0114251	IGHG1, IGHG, IGH-3	13	13	13588	160.805	0.945995	0.44219	13.8991
GOTERM_BP_FAT	GO:0002863~positive regulation of inflammatory response to antigenic stimulus	2	8.69565	0.0114251	IGHG1, IGHG, IGH-3	13	13	13588	160.805	0.945995	0.44219	13.8991
GOTERM_BP_FAT	GO:0006910~phagocytosis, recognition	2	8.69565	0.0114251	IGHG1, IGHG, IGH-3	13	13	13588	160.805	0.945995	0.44219	13.8991
GOTERM_BP_FAT	GO:0002864~regulation of acute inflammatory response to antigenic stimulus	2	8.69565	0.0114251	IGHG1, IGHG, IGH-3	13	13	13588	160.805	0.945995	0.44219	13.8991
GOTERM_BP_FAT	GO:0010324~membrane invagination	3	13.0435	0.0114721	IGHG1, IGHG, ARC, IGH-3	13	188	13588	16.6792	0.946643	0.386429	13.9524
GOTERM_BP_FAT	GO:0006897~endocytosis	3	13.0435	0.0114721	IGHG1, IGHG, ARC, IGH-3	13	188	13588	16.6792	0.946643	0.386429	13.9524
GOTERM_BP_FAT	GO:0002891~positive regulation of immunoglobulin mediated immune response	2	8.69565	0.012299	IGHG1, IGHG, IGH-3	13	14	13588	149.319	0.95686	0.361762	14.8851
GOTERM_BP_FAT	GO:0002714~positive regulation of B cell mediated immunity	2	8.69565	0.012299	IGHG1, IGHG, IGH-3	13	14	13588	149.319	0.95686	0.361762	14.8851
GOTERM_BP_FAT	GO:0002886~regulation of myeloid leukocyte mediated immunity	2	8.69565	0.0131721	IGHG1, IGHG, IGH-3	13	15	13588	139.364	0.96554	0.343606	15.8598
GOTERM_BP_FAT	GO:0006911~phagocytosis, engulfment	2	8.69565	0.0131721	IGHG1, IGHG, IGH-3	13	15	13588	139.364	0.96554	0.343606	15.8598
GOTERM_BP_FAT	GO:0002673~regulation of acute inflammatory response	2	8.69565	0.0157874	IGHG1, IGHG, IGH-3	13	18	13588	116.137	0.982438	0.361804	18.718
GOTERM_BP_FAT	GO:0002861~regulation of inflammatory response to antigenic stimulus	2	8.69565	0.0157874	IGHG1, IGHG, IGH-3	13	18	13588	116.137	0.982438	0.361804	18.718
GOTERM_BP_FAT	GO:0050766~positive regulation of phagocytosis	2	8.69565	0.0201321	IGHG1, IGHG, IGH-3	13	23	13588	90.8896	0.994291	0.403438	23.2689
GOTERM_BP_FAT	GO:0050729~positive regulation of inflammatory response	2	8.69565	0.0209989	IGHG1, IGHG, IGH-3	13	24	13588	87.1026	0.99544	0.387402	24.1482
GOTERM_BP_FAT	GO:0050764~regulation of phagocytosis	2	8.69565	0.021865	IGHG1, IGHG, IGH-3	13	25	13588	83.6185	0.996358	0.373712	25.0175
GOTERM_BP_FAT	GO:0016044~membrane organization	3	13.0435	0.0230839	IGHG1, IGHG, ARC, IGH-3	13	272	13588	11.5283	0.997347	0.366383	26.2253
GOTERM_BP_FAT	GO:0006958~complement activation, classical pathway	2	8.69565	0.0261851	IGHG1, IGHG, IGH-3	13	30	13588	69.6821	0.998817	0.382084	29.2178
GOTERM_BP_FAT	GO:0002712~regulation of B cell mediated immunity	2	8.69565	0.0261851	IGHG1, IGHG, IGH-3	13	30	13588	69.6821	0.998817	0.382084	29.2178
GOTERM_BP_FAT	GO:0002889~regulation of immunoglobulin mediated immune response	2	8.69565	0.0261851	IGHG1, IGHG, IGH-3	13	30	13588	69.6821	0.998817	0.382084	29.2178
GOTERM_BP_FAT	GO:0002821~positive regulation of adaptive immune response	2	8.69565	0.0296285	IGHG1, IGHG, IGH-3	13	34	13588	61.4842	0.999519	0.399079	32.409
GOTERM_BP_FAT	GO:0045807~positive regulation of endocytosis	2	8.69565	0.0296285	IGHG1, IGHG, IGH-3	13	34	13588	61.4842	0.999519	0.399079	32.409
GOTERM_BP_FAT	GO:0002824~positive regulation of adaptive immune response based on somatic recombination of immune receptors built from immunoglobulin superfamily domains	2	8.69565	0.0296285	IGHG1, IGHG, IGH-3	13	34	13588	61.4842	0.999519	0.399079	32.409
GOTERM_BP_FAT	GO:0002455~humoral immune response mediated by circulating immunoglobulin	2	8.69565	0.0304876	IGHG1, IGHG, IGH-3	13	35	13588	59.7275	0.999616	0.388306	33.1842
GOTERM_BP_FAT	GO:0002541~activation of plasma proteins involved in acute inflammatory response	2	8.69565	0.0313461	IGHG1, IGHG, IGH-3	13	36	13588	58.0684	0.999693	0.37864	33.9506
GOTERM_BP_FAT	GO:0006956~complement activation	2	8.69565	0.0313461	IGHG1, IGHG, IGH-3	13	36	13588	58.0684	0.999693	0.37864	33.9506
GOTERM_BP_FAT	GO:0032103~positive regulation of response to external stimulus	2	8.69565	0.0339171	IGHG1, IGHG, IGH-3	13	39	13588	53.6016	0.999844	0.38548	36.1977
GOTERM_BP_FAT	GO:0002705~positive regulation of leukocyte mediated immunity	2	8.69565	0.0347728	IGHG1, IGHG, IGH-3	13	40	13588	52.2615	0.999875	0.376952	36.9297
GOTERM_BP_FAT	GO:0002708~positive regulation of lymphocyte mediated immunity	2	8.69565	0.0347728	IGHG1, IGHG, IGH-3	13	40	13588	52.2615	0.999875	0.376952	36.9297
GOTERM_BP_FAT	GO:0002699~positive regulation of immune effector process	2	8.69565	0.039892	IGHG1, IGHG, IGH-3	13	46	13588	45.4448	0.999968	0.4037	41.1499
GOTERM_BP_FAT	GO:0008037~cell recognition	2	8.69565	0.0407428	IGHG1, IGHG, IGH-3	13	47	13588	44.4779	0.999974	0.395355	41.8254
GOTERM_BP_FAT	GO:0006909~phagocytosis	2	8.69565	0.0424423	IGHG1, IGHG, IGH-3	13	49	13588	42.6625	0.999984	0.393905	43.1535
GOTERM_BP_FAT	GO:0030100~regulation of endocytosis	2	8.69565	0.0449863	IGHG1, IGHG, IGH-3	13	52	13588	40.2012	0.999992	0.398499	45.0893
GOTERM_BP_FAT	GO:0006959~humoral immune response	2	8.69565	0.0466789	IGHG1, IGHG, IGH-3	13	54	13588	38.7123	0.999995	0.39705	46.3433
GOTERM_BP_FAT	GO:0002822~regulation of adaptive immune response based on somatic recombination of immune receptors built from immunoglobulin superfamily domains	2	8.69565	0.0483688	IGHG1, IGHG, IGH-3	13	56	13588	37.3297	0.999997	0.395715	47.5689
GOTERM_BP_FAT	GO:0002819~regulation of adaptive immune response	2	8.69565	0.0483688	IGHG1, IGHG, IGH-3	13	56	13588	37.3297	0.999997	0.395715	47.5689
GOTERM_BP_FAT	GO:0031349~positive regulation of defense response	2	8.69565	0.0492127	IGHG1, IGHG, IGH-3	13	57	13588	36.6748	0.999997	0.389211	48.1712
GOTERM_BP_FAT	GO:0050727~regulation of inflammatory response	2	8.69565	0.0492127	IGHG1, IGHG, IGH-3	13	57	13588	36.6748	0.999997	0.389211	48.1712
GOTERM_BP_FAT	GO:0016064~immunoglobulin mediated immune response	2	8.69565	0.0542617	IGHG1, IGHG, IGH-3	13	63	13588	33.1819	0.999999	0.408346	51.6434
GOTERM_BP_FAT	GO:0051605~protein maturation by peptide bond cleavage	2	8.69565	0.0559392	IGHG1, IGHG, IGH-3	13	65	13588	32.1609	1	0.406782	52.7486
GOTERM_BP_FAT	GO:0002706~regulation of lymphocyte mediated immunity	2	8.69565	0.0559392	IGHG1, IGHG, IGH-3	13	65	13588	32.1609	1	0.406782	52.7486
GOTERM_BP_FAT	GO:0019724~B cell mediated immunity	2	8.69565	0.0559392	IGHG1, IGHG, IGH-3	13	65	13588	32.1609	1	0.406782	52.7486
GOTERM_BP_FAT	GO:0002703~regulation of leukocyte mediated immunity	2	8.69565	0.0601211	IGHG1, IGHG, IGH-3	13	70	13588	29.8637	1	0.419039	55.4031
GOTERM_BP_FAT	GO:0016192~vesicle-mediated transport	3	13.0435	0.0617157	IGHG1, IGHG, ARC, IGH-3	13	466	13588	6.72895	1	0.416871	56.3785
GOTERM_BP_FAT	GO:0002449~lymphocyte mediated immunity	2	8.69565	0.0651169	IGHG1, IGHG, IGH-3	13	76	13588	27.5061	1	0.424032	58.3935
GOTERM_BP_FAT	GO:0002526~acute inflammatory response	2	8.69565	0.0692615	IGHG1, IGHG, IGH-3	13	81	13588	25.8082	1	0.434321	60.7327
GOTERM_BP_FAT	GO:0060627~regulation of vesicle-mediated transport	2	8.69565	0.0709146	IGHG1, IGHG, IGH-3	13	83	13588	25.1863	1	0.432292	61.6314
GOTERM_BP_FAT	GO:0002460~adaptive immune response based on somatic recombination of immune receptors built from immunoglobulin superfamily domains	2	8.69565	0.0717402	IGHG1, IGHG, IGH-3	13	84	13588	24.8864	1	0.42658	62.073
GOTERM_BP_FAT	GO:0002250~adaptive immune response	2	8.69565	0.0717402	IGHG1, IGHG, IGH-3	13	84	13588	24.8864	1	0.42658	62.073
GOTERM_BP_FAT	GO:0002253~activation of immune response	2	8.69565	0.0733892	IGHG1, IGHG, IGH-3	13	86	13588	24.3077	1	0.424866	62.9412
GOTERM_BP_FAT	GO:0002697~regulation of immune effector process	2	8.69565	0.0750356	IGHG1, IGHG, IGH-3	13	88	13588	23.7552	1	0.423243	63.7897
GOTERM_BP_FAT	GO:0002443~leukocyte mediated immunity	2	8.69565	0.0758578	IGHG1, IGHG, IGH-3	13	89	13588	23.4883	1	0.418163	64.2066
GOTERM_BP_FAT	GO:0016485~protein processing	2	8.69565	0.0766793	IGHG1, IGHG, IGH-3	13	90	13588	23.2274	1	0.413309	64.6188
GOTERM_BP_FAT	GO:0051604~protein maturation	2	8.69565	0.0815944	IGHG1, IGHG, IGH-3	13	96	13588	21.7756	1	0.425552	66.9947
GOTERM_BP_FAT	GO:0032101~regulation of response to external stimulus	2	8.69565	0.0872984	IGHG1, IGHG, IGH-3	13	103	13588	20.2957	1	0.440129	69.5669

## Sheet: Downregulated_FC
Annotation Cluster 1	Enrichment Score: 1.2684349694104886
Category	Term	Count	%	PValue	Genes	List Total	Pop Hits	Pop Total	Fold Enrichment	Bonferroni	Benjamini	FDR
SP_PIR_KEYWORDS	immunoglobulin c region	3	13.0435	5.8676e-05	IGHG1, IGHG, IGK-C, IGH-3	20	11	17854	243.464	0.00368987	0.00368987	0.0593967
INTERPRO	IPR003597:Immunoglobulin C1-set	3	13.0435	0.00280307	IGHG1, IGHG, IGK-C, IGH-3	18	83	17763	35.6687	0.178391	0.178391	2.86322
GOTERM_MF_FAT	GO:0003823~antigen binding	3	13.0435	0.00310802	IGHG1, IGHG, IGK-C, IGH-3	15	80	13288	33.22	0.188249	0.188249	3.14222
SP_PIR_KEYWORDS	heterotetramer	3	13.0435	0.00380331	IGHG1, IGHG, IGK-C, IGH-3	20	87	17854	30.7828	0.213423	0.113109	3.78491
INTERPRO	IPR003006:Immunoglobulin/major histocompatibility complex, conserved site	3	13.0435	0.00388222	IGHG1, IGHG, IGK-C, IGH-3	18	98	17763	30.2092	0.238362	0.127281	3.94563
SMART	SM00407:IGc1	3	13.0435	0.00692052	IGHG1, IGHG, IGK-C, IGH-3	15	83	9131	22.0024	0.123613	0.123613	5.07145
SP_PIR_KEYWORDS	Immunoglobulin domain	4	17.3913	0.0109398	IGHG1, IGHG, IGK-C, IGH-3, ROBO3	20	443	17854	8.0605	0.499929	0.206262	10.5403
INTERPRO	IPR003596:Immunoglobulin V-set, subgroup	3	13.0435	0.0120401	IGHG1, IGHG, IGK-C, IGH-3	18	176	17763	16.821	0.571696	0.24621	11.7822
[truncated: 38 more rows]
